# Supplementary material for: Obesity-associated changes in molecular biology of primary breast cancer
Source: Nat Commun. 2023 Jul 21;14:4418. doi: 10.1038/s41467-023-39996-z (PMC10361985; doi:10.1038/s41467-023-39996-z)
Supplement: Supplementary file 5 — Source Data [file 41467_2023_39996_MOESM5_ESM.xlsx]

## Sheet: Index
Supplementary Data 1	Clinical and pathological characteristics of patients with and without BMI available in cohorts with incomplete BMI data
Supplementary Data 2	Clinical and pathological characteristics of patients with available non-underweight BMI in all cohorts
Supplementary Data 3	Clinical and pathological characteristics according to BMI category of patients in all cohorts
Supplementary Data 4	List of driver genes used to investigate the association of genomic alterations with BMI
Supplementary Data 5	Oncogenic base substitutions and indels in tumors from METABRIC and ICGC
Supplementary Data 6	Gene-level copy number alterations in tumors from METABRIC and ICGC
Supplementary Data 7	Association of recurrent gene mutations with continuous BMI
Supplementary Data 8	Association of prevalence of hotspot substitutions and indels with BMI
Supplementary Data 9	Association of recurrent copy number alterations with continuous BMI
Supplementary Data 10	Association of recurrent copy number alterations with categorical BMI
Supplementary Data 11	Association of genome instability and mutational signatures with BMI
Supplementary Data 12	Cell type-specific differentially expressed genes in tumors from obese patients versus lean patients
Supplementary Data 13	Cell type-specific differentially expressed genes in tumors from overweight patients versus lean patients
Supplementary Data 14	Cell type-specific differentially enriched GOBP gene sets in tumors from obese patients versus lean patients
Supplementary Data 15	Cell type-specific differentially enriched REACTOME gene sets in tumors from obese patients versus lean patients
Supplementary Data 16	Cell type-specific differentially enriched GOBP gene sets in tumors from overweight patients versus lean patients
Supplementary Data 17	Cell type-specific differentially enriched REACTOME gene sets in tumors from overweight patients versus lean patients
Supplementary Data 18	Cell counts in investigated cellular compartments according to BMI category
Supplementary Data 19	Cell counts in investigated cellular compartments in individual tumors

## Sheet: Supplementary Data 1
Supplementary Data 1: Clinical and pathological characteristics of patients with available non-underweight BMI (investigated subset) and all patients in cohorts with incomplete BMI data
Characteristic	METABRIC					ICGC					ELBC					MINDACT
	Investigated subset		All		p-value	Investigated subset		All		p-value	Investigated subset		All		p-value	Investigated subset		All		p-value
	N	%	N	%		N	%	N	%		N	%	N	%		N	%	N	%
Age					0.0466552					0.172539					0.953413					0.831165
≤ 50	132	26.9	853	22.77		139	36.8	229	41.34		222	36.8	242	37		497	33.5584	2226	33.26
>50	359	73.1	2893	77.23		239	63.2	325	58.66		381	63.2	412	63		984	66.4416	4467	66.74
Unknown	0		11			0		0			0		0			0		0
Menopausal status					0.0124939					0.147475					1					0.0550209
Pre-menopausal	132	26.9	704	21.8		129	34.1	215	38.81		233	38.6	253	38.69		661	44.7	2804	41.94
Post-menopausal	358	73.1	2525	78.2		249	65.9	339	61.19		370	61.4	401	61.31		818	55.3	3882	58.06
Unknown	1		528			0					0		0			2		7
Tumor size					0.000787977					0.927367					0.954454					0.00814274
< 2cm	183	37.9	1082	30.16		83	34.3	100	33.9		282	46.8	307	46.94		1028	69.4126	4406	65.83
≥ 2cm	300	62.1	2505	69.84		159	65.7	195	66.1		321	53.2	347	53.06		453	30.5874	2287
Unknown	8		170			136		259			0		0			0
Nodal status					0.0526961					0.518644					0.644558					1.97284e-05
Negative	254	51.7	2011	56.38		123	44.7	166	47.43		299	51.7	315	50.32		1242	83.8623	5288	79.02
Positive	237	48.3	1556	43.62		152	55.3	184	52.57		279	48.3	311	49.68		239	16.1377	1404	20.98
Unknown	0		190			103		204			25		28			0		1
Tumor grade					0.119074					0.608009					0.873296					0.047424
G1/G2	254	53.1	1750	49.3		141	44.9	204	42.86		503	84.8	549	85.25		948	74.7045	4532	77.32
G3	224	46.9	1800	50.7		173	55.1	272	57.14		90	15.2	95	14.75		321	25.2955	1329	22.68
Unknown	13		207			64		78			10		10			212		832
Stage					0.0224888					0.721639					0.922539					0.011994
I	157	41.1	795	33.83		75	25.1	110	24.72		173	29.9	181	28.91		935	63.133	3954	59.09
II	196	51.3	1377	58.6		160	53.5	249	55.96		322	55.7	352	56.23		539	36.3943	2687	40.15
III	29	7.6	178	7.57		64	21.4	86	19.33		83	14.4	93	14.86		7	0.472654	51	0.76
Unknown	109		1407			79		109			25		28			0		1
Histology					0.00049975					0.74063					NA					0.750125
NST	399	81.6	2780	86.2		294	81.9	449	83.93		626	100	654	100		1069	83.5809	4826	81.4
ILC	39	8	266	8.25		28	7.8	38	7.1		0	0	0	0		110	8.60047	487	8.21
Other	51	10.4	179	5.55		37	10.3	48	8.97		0	0	0	0		100	7.81861	616	10.39
Unknown	2		532	8.25		19		19	7.1		0		0			202		764
ER status					0.831691					0.0262777					1					0.0383395
Negative	138	28.2	1055	28.67		104	27.5	191	34.48		36	6	39	5.96		170	13.4069	665	11.33
Positive	352	71.8	2625	71.33		274	72.5	363	65.52		567	94	615	94.04		1098	86.5931	5205	88.67
Unknown	1		77	28.67		0					0		0			213		823
PR status					0.703434					0.0751245					0.946723					0.0836694
Negative	199	48.7	936	47.51		138	37.1	235	43.12		139	23.1	152	23.28		266	21.0277	1107	18.88
Positive	210	51.3	1034	52.49		234	62.9	310	56.88		463	76.9	501	76.72		999	78.9723	4756	81.12
Unknown	82		1787	47.51		6		9	43.12		1		1			216		830
HER2 status					0.370477					1					1					7.48309e-07
Negative	351	85.8	1724	87.51		329	87	481	86.82		574	95.7	623	95.7		1077	85.5441	5283	90.43
Positive	58	14.2	246	12.49		49	13	73	13.18		26	4.3	28	4.3		182	14.4559	559	9.57
Unknown	82		1787	87.51		0		0			3		3			222		851

## Sheet: Supplementary Data 2
Supplementary Data 2: Clinical and pathological characteristics according to data cohort
Characteristic	METABRIC (N = 491)		ICGC (N = 378)		ELBC (N = 603)		MINDACT (N = 1481)		BioKey (N = 39)		METABRIC + ICGC (N = 869)		p-value (METABRIC vs ICGC vs MINDACT)	p-value (METABRIC vs ICGC)
	n	%	n	%	n	%	n	%	n	%	n	%
BMI category													0.0005	0.7086
Lean	195	56.4	151	43.6	391	64.8	762	51.5	21	53.8462	346	39.8
Overweight	171	55.2	139	44.8	152	25.2	487	32.9	9	23.0769	310	35.7
Obese	125	58.7	88	41.3	60	10	232	15.7	9	23.0769	213	24.5
Age													0.006	0.0019
≤ 50	132	26.9	139	36.8	222	36.8	497	33.5584	15	38.4615	271	31.2
>50	359	73.1	239	63.2	381	63.2	984	66.4416	24	61.5385	598	68.8
Menopausal status													0.0005	0.0251
Pre-menopausal	132	26.9	129	34.1	233	38.6	661	44.7	16	41.0256	261	30.1
Post-menopausal	358	73.1	249	65.9	370	61.4	818	55.3	23	58.9744	607	69.9
Unknown	1		0		0		2		0		1
Tumor size													0.0005	0.3692
< 2cm	183	37.9	83	34.3	282	46.8	1028	69.4126	9	23.0769	266	36.7
≥ 2cm	300	62.1	159	65.7	321	53.2	453	30.5874	30	76.9231	459	63.3
Unknown	8		136		0		0		0		144
Nodal status													0.0005	0.0706
Negative	254	51.7	123	44.7	299	51.7	1242	83.8623	23	60.5263	377	49.2
Positive	237	48.3	152	55.3	279	48.3	239	16.1377	15	39.4737	389	50.8
Unknown	0		103		25		0		1		103
Tumor grade													0.0005	0.0245
G1/G2	254	53.1	141	44.9	503	84.8	948	74.7045	9	23.0769	395	49.87
G3	224	46.9	173	55.1	90	15.2	321	25.2955	30	76.9231	397	50.13
Unknown	13		64		10		212		0		77
Stage													0.0005	0.0005
I	157	41.1	75	25.1	173	29.9	935	63.133	9	23.0769	232	34.1
II	196	51.3	160	53.5	322	55.7	539	36.3943	26	66.6667	356	52.3
III	29	7.6	64	21.4	83	14.4	7	0.472654	4	10.2564	93	13.7
Unknown	109		79		25		0		0		188
Histology													0.989	1
NST	399	81.6	294	81.9	0	0	1069	83.5809	35	89.7436	693	81.7
ILC	39	8	28	7.8	626	100	110	8.60047	1	2.5641	67	7.9
Other	51	10.4	37	10.3	0	0	100	7.81861	3	7.69231	88	10.4
Unknown	2		19		0		202		0		21
ER status													0.0005	0.8787
Negative	138	28.2	104	27.5	36	6	170	13.4069	21	53.8462	242	27.9
Positive	352	71.8	274	72.5	567	94	1098	86.5931	18	46.1538	626	72.1
Unknown	1		0		0		213		0		1
PR status													0.0005	0.0012
Negative	199	48.7	138	37.1	139	23.1	266	21.0277	22	56.4103	337	43.1
Positive	210	51.3	234	62.9	463	76.9	999	78.9723	17	43.5897	444	56.9
Unknown	82		6		1		216		0		88
HER2 status													0.773	0.6774
Negative	351	85.8	329	87	574	95.7	1077	85.5441	30	76.9231	680	86.4
Positive	58	14.2	49	13	26	4.3	182	14.4559	9	23.0769	107	13.6
Unknown	82		0		3		222		0		82

## Sheet: Supplementary Data 3
Supplementary Data 3: Clinical and pathological characteristics according to BMI category
Characteristic	METABRIC (N = 491)							ICGC (N = 378)							METABRIC & ICGC (N = 869)							ELBC (N = 603)							MINDACT							BioKey
	Lean		Overweight		Obese		p-value	Lean		Overweight		Obese		p-value	Lean		Overweight		Obese		p-value	Lean		Overweight		Obese		p-value	Lean		Overweight		Obese		p-value	Lean		Overweight		Obese
	N	%	N	%	N	%		N	%	N	%	N	%		n	%	n	%	n	%		N	%	N	%	N	%		N	%	N	%	N	%		N	%	N	%	N	%
Age							0.0709645							0.141429							0.006997							0.00049975							0.00149925
≤ 50	60	30.8	48	28.1	24	19.2		62	41.1	52	37.4	25	28.4		122	35.3	100	32.3	49	23		169	43.2	40	26.3	13	21.7		294	38.6	139	28.5	64	27.6		8	38.0952	4	44.4444	3	33.3333
>50	135	69.2	123	71.9	101	80.8		89	58.9	87	62.6	63	71.6		224	64.7	210	67.7	164	77		222	56.8	112	73.7	47	78.3		468	61.4	348	71.5	168	72.4		13	61.9048	5	55.5556	6	66.6667
Menopausal status							0.067966							0.0444778							0.001499							0.00049975							0.00049975
Pre-menopausal	60	30.8	48	28.2	24	19.2		61	40.4	46	33.1	22	25		121	35	94	30.4	46	21.6		178	45.5	45	29.6	10	16.7		385	50.5	191	39.4	85	36.6		8	38.0952	4	44.4444	4	44.4444
Post-menopausal	135	69.2	122	71.8	101	80.8		90	59.6	93	66.9	66	75		225	65	215	69.4	167	78.4		213	54.5	107	70.4	50	83.3		376	49.5	295	60.6	147	63.4		13	61.9048	5	55.5556	5	55.5556
Unknown	0		1		0			0		0		0			0		1		0			0		0		0			1		1		0			0		0		0
Tumor size							0.830085							0.212894							0.328836							0.373813							0.0169915
< 2cm	75	39.3	64	37.9	44	35.8		37	38.5	29	36.2	17	25.8		112	39	93	37.3	61	32.3		190	48.6	69	45.4	23	38.3		554	72.7	324	66.5	150	64.7		7	33.3333	1	11.1111	1	11.1111
≥ 2cm	116	60.7	105	62.1	79	64.2		59	61.5	51	63.8	49	74.2		175	61	156	62.7	128	67.7		201	51.4	83	54.6	37	61.7		208	27.3	163	33.5	82	35.3		14	66.6667	8	88.8889	8	88.8889
Unknown	4		2		2			55		59		22			59		61		24			0		0		0			0		0		0			0		0		0
Nodal status							0.227886							0.310845							0.158921							0.873563							0.181409
Negative	102	52.3	95	55.6	57	45.6		51	50	47	43.5	25	38.5		153	51.5	142	50.9	82	43.2		198	52.2	75	51.7	26	48.1		652	85.6	401	82.3	189	81.5		14	66.6667	5	55.5556	4	50
Positive	93	47.7	76	44.4	68	54.4		51	50	61	56.5	40	61.5		144	48.5	137	49.1	108	56.8		181	47.8	70	48.3	28	51.9		110	14.4	86	17.7	43	18.5		7	33.3333	4	44.4444	4	50
Unknown	0		0		0			49		31		23			49		31		23			12		7		6			0		0		0			0		0		1
Tumor grade							0.415792							0.548226							0.2984							0.153423							0.343828
G1/G2	96	50.8	86	52.1	72	58.1		55	45.5	48	41.1	38	49.4		151	48.7	134	47.7	110	57.7		332	83.9	126	84	55	93.2		488	75.2	370	87.7	167	86.5		5	23.8095	2	22.2222	2	22.2222
G3	93	49.2	79	47.9	52	41.9		66	54.5	68	58.6	39	50.6		159	51.3	147	52.3	91	45.3		62	16.1	24	16	4	6.8		161	24.8	52	12.3	26	13.5		16	76.1905	7	77.7778	7	77.7778
Unknown	6		6		1			30		23		11			36		29		12			7		2		1			113		65	65	39			0		0		0
Stage							0.961019							0.329835							0.409295							0.208896							0.0244878
I	65	40.4	57	43.2	35	39.3		30	26.5	31	27.9	14	18.7		95	34.7	88	36.2	49	29.9		125	33	36	24.8	12	22.2		510	66.9	290	59.5	135	58.2		7	33.3333	1	11.1111	1	11.1111
II	84	52.2	66	50	46	51.7		64	56.6	53	47.7	43	57.3		148	54	119	49	89	54.3		199	52.5	90	62.1	33	61.1		248	32.5	195	40	96	41.4		13	61.9048	7	77.7778	6	66.6667
III	12	7.5	9	6.8	8	9		19	16.8	27	24.3	18	24		31	11.3	36	14.8	26	15.9		55	14.5	19	13.1	9	16.7		4	0.5	2	0.4	1	0.4		1	4.7619	1	11.1111	2	22.2222
Unknown	34		39		36			38		28		13			72		67		49			12		7		6			0		0		0			0		0		0
Histology							0.0949525							0.785107														NA							0.001999
NST	158	81	136	80.5	105	84		117	84.8	108	79.4	69	81.2		275	82.6	244	80	174	82.9	0.4052	0	0	0	0	0	0		527	80.3	367	86.2	175	88.8		19	90.4762	9	100	7	77.7778
ILC	22	11.3	9	5.3	8	6.4		8	5.8	13	9.6	7	8.2		30	9	22	7.2	15	7.1		391	100	152	100	60	100		70	10.7	32	7.5	8	4.1		0	0	0	0	1	11.1111
Other	15	7.7	24	14.2	12	9.6		13	9.4	15	11	9	10.6		28	8.4	39	12.8	21	10		0	0	0	0	0	0		61	9	27	6.3	14	7.1		2	9.52381	0	0	1	11.1111
Unknown	0		2		0			13		3		3			13		5		3										106		61		35			0		0	0	0
ER status							0.714143							0.589705							0.462269							0.156922							0.0214893
Negative	58	29.9	48	28.1	32	25.6		45	29.8	38	27.3	21	23.9		103	29.9	86	27.7	53	24.9		22	5.6	7	4.6	7	11.7		89	13.7	66	15.5	15	7.7		12	57.1429	5	55.5556	4	44.4444
Positive	136	70.1	123	71.9	93	74.4		106	70.2	101	72.7	67	76.1		242	70.1	224	72.3	160	75.1		369	94.4	145	95.4	53	88.3		560	86.3	359	84.5	179	92.3		9	42.8571	4	44.4444	5	55.5556
Unknown	1		0		0			0		0		0			1		0		0			0		0		0			113		62		38			0		0		0
PR status							0.137931							0.947526							0.218891							0.754123							0.0414793
Negative	92	54.4	66	46.2	41	42.3		56	37.8	51	37.2	31	35.6		148	46.7	117	41.8	72	39.1		88	22.6	35	23	16	26.7		140	21.6	98	23.1	28	14.5		13	61.9048	5	55.5556	4	44.4444
Positive	77	45.6	77	53.8	56	57.7		92	62.2	86	62.8	56	64.4		169	53.3	163	58.2	112	60.9		302	77.4	117	77	44	73.3		580	78.4	326	76.9	165	85.5		8	38.0952	4	44.4444	5	55.5556
Unknown	26		28		28			3		2		1			29		30		29			1		0		0			114		63		39			0		0		0
HER2 status							0.952024							0.09995							0.421789							0.261369							0.212394
Negative	146	86.4	122	85.3	83	85.6		125	82.8	123	88.5	81	92		271	84.7	245	86.9	164	88.6		369	94.9	148	98	57	95		540	83.9	370	87.7	167	86.5		16	76.1905	6	66.6667	8	88.8889
Positive	23	13.6	21	14.7	14	14.4		26	17.2	16	11.5	7	8		49	15.3	37	13.1	21	11.4		20	5.1	3	2	3	5		104	16.1	52	12.3	26	13.5		5	23.8095	3	33.3333	1	11.1111
Unknown	26		28		28			0		0		0			26		28		28			2		1		0			118		65		39			0		0		0

## Sheet: Supplementary Data 4
Supplementary Data 4: List of driver genes used to investigate the association of genomic alterations with BMI
Gene	Substitutions & Indels	CNAs
AKT1	Y	Y
AKT2	Y	Y
APC	Y
ARID1A	Y
ARID1B	Y
ASXL1	Y
ATM	Y
ATR	Y
ATRX	Y
AXIN1	Y
BCOR	Y
BRAF	Y
BRCA1	Y
BRCA2	Y	Y
BUB1B	Y
CASP8	Y
CBFB	Y
CBLB	Y
CCND1		Y
CCND3		Y
CCNE1		Y
CDH1	Y	Y
CDK6		Y
CDKN1B	Y
CDKN2A	Y	Y
CDKN2B		Y
CIC	Y
CNOT3	Y
CREBBP	Y
CTCF	Y
CUX1	Y
DNMT3A	Y	Y
ECT2L	Y
EGFR	Y	Y
ERBB2	Y	Y
ERBB3	Y
ERCC4	Y
ESR1	Y	Y
FBXW7	Y
FGFR1		Y
FGFR2	Y	Y
FOXA1	Y
FOXP1	Y
GATA3	Y
GNAS	Y
HRAS	Y
IGF1R		Y
KDM6A	Y
KRAS	Y	Y
MAP2K4	Y	Y
MAP3K1	Y	Y
MDM2		Y
MED23	Y
MEN1	Y
MLH1	Y
MLL2	Y
MLL3	Y
MLLT4	Y
MSH2	Y
MYC		Y
NCOR1	Y	Y
NF1	Y	Y
NF2	Y
NOTCH1	Y
NOTCH2	Y
NRAS	Y
PALB2	Y
PBRM1	Y
PDGFRA		Y
PHF6	Y
PIK3CA	Y	Y
PIK3R1	Y
PMS2	Y
PRDM1	Y
PREX2	Y
PTEN	Y	Y
RB1	Y	Y
RHOA	Y
RUNX1	Y
SETD2	Y
SF3B1	Y
SMAD4	Y	Y
SMARCA4	Y
SPEN	Y
STAG2	Y
STK11	Y
TBX3	Y
TET2	Y
TP53	Y	Y
USP9X	Y
XBP1	Y
ZFP36L1	Y
ZNF217		Y
ZNF703		Y

## Sheet: Supplementary Data 5
Supplementary Data 5: Oncogenic gene mutations in tumors from METABRIC and ICGC cohorts
SAMPLE_ID	Cohort	Chromosome	Start	End	Ref	Alt	Gene	Type	Effect	Annotation	Oncogenicity
MB-0002	METABRIC	17	7578397	7578397	T	G	TP53	substitution	missense	TP53:NM_001126115:exon1:c.A137C:p.H46P,TP53:NM_001126116:exon1:c.A137C:p.H46P,TP53:NM_001126117:exon1:c.A137C:p.H46P,TP53:NM_001276697:exon1:c.A56C:p.H19P,TP53:NM_001276698:exon1:c.A56C:p.H19P,TP53:NM_001276699:exon1:c.A56C:p.H19P,TP53:NM_001126118:exon4:c.A416C:p.H139P,TP53:NM_000546:exon5:c.A533C:p.H178P,TP53:NM_001126112:exon5:c.A533C:p.H178P,TP53:NM_001126113:exon5:c.A533C:p.H178P,TP53:NM_001…	oncogenic
MB-0014	METABRIC	3	178936096	178936096	G	C	PIK3CA	substitution	missense	PIK3CA:NM_006218:exon10:c.G1638C:p.Q546H	oncogenic
MB-0014	METABRIC	3	178952090	178952090	G	C	PIK3CA	substitution	missense	PIK3CA:NM_006218:exon21:c.G3145C:p.G1049R	oncogenic
MB-0014	METABRIC	16	67063681	67063681	T	G	CBFB	substitution	missense	CBFB:NM_001755:exon2:c.T130G:p.F44V,CBFB:NM_022845:exon2:c.T130G:p.F44V	possible_oncogenic
MB-0060	METABRIC	10	89720873	89720875	AAG	-	PTEN	deletion	inframe	PTEN:NM_000314:exon8:c.1024_1026del:p.342_342del,PTEN:NM_001304718:exon8:c.433_435del:p.145_145del,PTEN:NM_001304717:exon9:c.1543_1545del:p.515_515del	putative_oncogenic
MB-0066	METABRIC	2	202141587	202141587	G	C	CASP8	substitution	missense	CASP8:NM_033356:exon6:c.G653C:p.R218P,CASP8:NM_001080124:exon7:c.G653C:p.R218P,CASP8:NM_001080125:exon7:c.G875C:p.R292P,CASP8:NM_001228:exon8:c.G749C:p.R250P,CASP8:NM_033355:exon8:c.G698C:p.R233P	possible_oncogenic
MB-0066	METABRIC	3	178952085	178952085	A	G	PIK3CA	substitution	missense	PIK3CA:NM_006218:exon21:c.A3140G:p.H1047R	oncogenic
MB-0066	METABRIC	10	89624271	89624271	A	T	PTEN	substitution	missense	PTEN:NM_000314:exon1:c.A45T:p.R15S,PTEN:NM_001304717:exon2:c.A564T:p.R188S	putative_oncogenic
MB-0079	METABRIC	3	178936082	178936082	G	A	PIK3CA	substitution	missense	PIK3CA:NM_006218:exon10:c.G1624A:p.E542K	oncogenic
MB-0079	METABRIC	17	7577121	7577121	G	A	TP53	substitution	missense	TP53:NM_001126115:exon4:c.C421T:p.R141C,TP53:NM_001126116:exon4:c.C421T:p.R141C,TP53:NM_001126117:exon4:c.C421T:p.R141C,TP53:NM_001276697:exon4:c.C340T:p.R114C,TP53:NM_001276698:exon4:c.C340T:p.R114C,TP53:NM_001276699:exon4:c.C340T:p.R114C,TP53:NM_001126118:exon7:c.C700T:p.R234C,TP53:NM_000546:exon8:c.C817T:p.R273C,TP53:NM_001126112:exon8:c.C817T:p.R273C,TP53:NM_001126113:exon8:c.C817T:p.R273C,TP…	oncogenic
MB-0081	METABRIC	14	105246551	105246551	C	T	AKT1	substitution	missense	AKT1:NM_001014431:exon3:c.G49A:p.E17K,AKT1:NM_005163:exon3:c.G49A:p.E17K,AKT1:NM_001014432:exon4:c.G49A:p.E17K	oncogenic
MB-0097	METABRIC	14	105246551	105246551	C	T	AKT1	substitution	missense	AKT1:NM_001014431:exon3:c.G49A:p.E17K,AKT1:NM_005163:exon3:c.G49A:p.E17K,AKT1:NM_001014432:exon4:c.G49A:p.E17K	oncogenic
MB-0106	METABRIC	3	178952085	178952085	A	T	PIK3CA	substitution	missense	PIK3CA:NM_006218:exon21:c.A3140T:p.H1047L	oncogenic
MB-0108	METABRIC	17	7577548	7577548	C	T	TP53	substitution	missense	TP53:NM_001126115:exon3:c.G337A:p.G113S,TP53:NM_001126116:exon3:c.G337A:p.G113S,TP53:NM_001126117:exon3:c.G337A:p.G113S,TP53:NM_001276697:exon3:c.G256A:p.G86S,TP53:NM_001276698:exon3:c.G256A:p.G86S,TP53:NM_001276699:exon3:c.G256A:p.G86S,TP53:NM_001126118:exon6:c.G616A:p.G206S,TP53:NM_000546:exon7:c.G733A:p.G245S,TP53:NM_001126112:exon7:c.G733A:p.G245S,TP53:NM_001126113:exon7:c.G733A:p.G245S,TP53:…	oncogenic
MB-0133	METABRIC	3	178936091	178936091	G	A	PIK3CA	substitution	missense	PIK3CA:NM_006218:exon10:c.G1633A:p.E545K	oncogenic
MB-0136	METABRIC	2	198266834	198266834	T	C	SF3B1	substitution	missense	SF3B1:NM_012433:exon15:c.A2098G:p.K700E	oncogenic
MB-0136	METABRIC	3	178952085	178952085	A	G	PIK3CA	substitution	missense	PIK3CA:NM_006218:exon21:c.A3140G:p.H1047R	oncogenic
MB-0139	METABRIC	3	178952085	178952085	A	T	PIK3CA	substitution	missense	PIK3CA:NM_006218:exon21:c.A3140T:p.H1047L	oncogenic
MB-0148	METABRIC	17	7578275	7578275	G	A	TP53	substitution	nonsense	TP53:NM_001126115:exon2:c.C178T:p.Q60X,TP53:NM_001126116:exon2:c.C178T:p.Q60X,TP53:NM_001126117:exon2:c.C178T:p.Q60X,TP53:NM_001276697:exon2:c.C97T:p.Q33X,TP53:NM_001276698:exon2:c.C97T:p.Q33X,TP53:NM_001276699:exon2:c.C97T:p.Q33X,TP53:NM_001126118:exon5:c.C457T:p.Q153X,TP53:NM_000546:exon6:c.C574T:p.Q192X,TP53:NM_001126112:exon6:c.C574T:p.Q192X,TP53:NM_001126113:exon6:c.C574T:p.Q192X,TP53:NM_001…	oncogenic
MB-0150	METABRIC	3	178921553	178921553	T	A	PIK3CA	substitution	missense	PIK3CA:NM_006218:exon5:c.T1035A:p.N345K	oncogenic
MB-0150	METABRIC	10	89692791	89692791	A	C	PTEN	substitution	missense	PTEN:NM_000314:exon5:c.A275C:p.D92A,PTEN:NM_001304717:exon6:c.A794C:p.D265A	putative_oncogenic
MB-0150	METABRIC	17	7578534	7578534	C	G	TP53	substitution	missense	TP53:NM_001126118:exon4:c.G279C:p.K93N,TP53:NM_000546:exon5:c.G396C:p.K132N,TP53:NM_001126112:exon5:c.G396C:p.K132N,TP53:NM_001126113:exon5:c.G396C:p.K132N,TP53:NM_001126114:exon5:c.G396C:p.K132N,TP53:NM_001276695:exon5:c.G279C:p.K93N,TP53:NM_001276696:exon5:c.G279C:p.K93N,TP53:NM_001276760:exon5:c.G279C:p.K93N,TP53:NM_001276761:exon5:c.G279C:p.K93N	oncogenic
MB-0152	METABRIC	3	178952085	178952085	A	G	PIK3CA	substitution	missense	PIK3CA:NM_006218:exon21:c.A3140G:p.H1047R	oncogenic
MB-0152	METABRIC	17	7577130	7577145	AGCTGTTCCGTCCCAG	-	TP53	deletion	frameshift	TP53:NM_001126115:exon4:c.397_412del:p.L133fs,TP53:NM_001126116:exon4:c.397_412del:p.L133fs,TP53:NM_001126117:exon4:c.397_412del:p.L133fs,TP53:NM_001276697:exon4:c.316_331del:p.L106fs,TP53:NM_001276698:exon4:c.316_331del:p.L106fs,TP53:NM_001276699:exon4:c.316_331del:p.L106fs,TP53:NM_001126118:exon7:c.676_691del:p.L226fs,TP53:NM_000546:exon8:c.793_808del:p.L265fs,TP53:NM_001126112:exon8:c.793_808d…	oncogenic
MB-0152	METABRIC	17	29560169	29560169	G	C	NF1	substitution	missense	NF1:NM_000267:exon27:c.G3646C:p.G1216R,NF1:NM_001042492:exon27:c.G3646C:p.G1216R	putative_oncogenic
MB-0157	METABRIC	17	7578442	7578442	T	C	TP53	substitution	missense	TP53:NM_001126115:exon1:c.A92G:p.Y31C,TP53:NM_001126116:exon1:c.A92G:p.Y31C,TP53:NM_001126117:exon1:c.A92G:p.Y31C,TP53:NM_001276697:exon1:c.A11G:p.Y4C,TP53:NM_001276698:exon1:c.A11G:p.Y4C,TP53:NM_001276699:exon1:c.A11G:p.Y4C,TP53:NM_001126118:exon4:c.A371G:p.Y124C,TP53:NM_000546:exon5:c.A488G:p.Y163C,TP53:NM_001126112:exon5:c.A488G:p.Y163C,TP53:NM_001126113:exon5:c.A488G:p.Y163C,TP53:NM_001126114…	oncogenic
MB-0164	METABRIC	17	7578406	7578406	C	T	TP53	substitution	missense	TP53:NM_001126115:exon1:c.G128A:p.R43H,TP53:NM_001126116:exon1:c.G128A:p.R43H,TP53:NM_001126117:exon1:c.G128A:p.R43H,TP53:NM_001276697:exon1:c.G47A:p.R16H,TP53:NM_001276698:exon1:c.G47A:p.R16H,TP53:NM_001276699:exon1:c.G47A:p.R16H,TP53:NM_001126118:exon4:c.G407A:p.R136H,TP53:NM_000546:exon5:c.G524A:p.R175H,TP53:NM_001126112:exon5:c.G524A:p.R175H,TP53:NM_001126113:exon5:c.G524A:p.R175H,TP53:NM_001…	oncogenic
MB-0172	METABRIC	2	198266834	198266834	T	C	SF3B1	substitution	missense	SF3B1:NM_012433:exon15:c.A2098G:p.K700E	oncogenic
MB-0172	METABRIC	3	178936091	178936091	G	A	PIK3CA	substitution	missense	PIK3CA:NM_006218:exon10:c.G1633A:p.E545K	oncogenic
MB-0172	METABRIC	3	178952085	178952085	A	G	PIK3CA	substitution	missense	PIK3CA:NM_006218:exon21:c.A3140G:p.H1047R	oncogenic
MB-0172	METABRIC	10	8115708	8115708	A	T	GATA3	substitution	nonsense	GATA3:NM_001002295:exon6:c.A1057T:p.R353X,GATA3:NM_002051:exon6:c.A1054T:p.R352X	putative_oncogenic
MB-0172	METABRIC	17	7579358	7579358	C	G	TP53	substitution	missense	TP53:NM_001126118:exon3:c.G212C:p.R71P,TP53:NM_000546:exon4:c.G329C:p.R110P,TP53:NM_001126112:exon4:c.G329C:p.R110P,TP53:NM_001126113:exon4:c.G329C:p.R110P,TP53:NM_001126114:exon4:c.G329C:p.R110P,TP53:NM_001276695:exon4:c.G212C:p.R71P,TP53:NM_001276696:exon4:c.G212C:p.R71P,TP53:NM_001276760:exon4:c.G212C:p.R71P,TP53:NM_001276761:exon4:c.G212C:p.R71P	oncogenic
MB-0174	METABRIC	17	7578469	7578469	C	-	TP53	deletion	frameshift	TP53:NM_001126115:exon1:c.65delG:p.G22fs,TP53:NM_001126116:exon1:c.65delG:p.G22fs,TP53:NM_001126117:exon1:c.65delG:p.G22fs,TP53:NM_001126118:exon4:c.344delG:p.G115fs,TP53:NM_000546:exon5:c.461delG:p.G154fs,TP53:NM_001126112:exon5:c.461delG:p.G154fs,TP53:NM_001126113:exon5:c.461delG:p.G154fs,TP53:NM_001126114:exon5:c.461delG:p.G154fs,TP53:NM_001276695:exon5:c.344delG:p.G115fs,TP53:NM_001276696:exo…	oncogenic
MB-0192	METABRIC	12	12870911	12870911	G	-	CDKN1B	deletion	frameshift	CDKN1B:NM_004064:exon1:c.138delG:p.E46fs	possible_oncogenic
MB-0201	METABRIC	17	7577547	7577547	C	T	TP53	substitution	missense	TP53:NM_001126115:exon3:c.G338A:p.G113D,TP53:NM_001126116:exon3:c.G338A:p.G113D,TP53:NM_001126117:exon3:c.G338A:p.G113D,TP53:NM_001276697:exon3:c.G257A:p.G86D,TP53:NM_001276698:exon3:c.G257A:p.G86D,TP53:NM_001276699:exon3:c.G257A:p.G86D,TP53:NM_001126118:exon6:c.G617A:p.G206D,TP53:NM_000546:exon7:c.G734A:p.G245D,TP53:NM_001126112:exon7:c.G734A:p.G245D,TP53:NM_001126113:exon7:c.G734A:p.G245D,TP53:…	oncogenic
MB-0203	METABRIC	16	67100682	67100682	T	C	CBFB	substitution	missense	CBFB:NM_001755:exon4:c.T380C:p.F127S,CBFB:NM_022845:exon4:c.T380C:p.F127S	possible_oncogenic
MB-0206	METABRIC	17	7578525	7578525	G	C	TP53	substitution	missense	TP53:NM_001126115:exon1:c.C9G:p.C3W,TP53:NM_001126116:exon1:c.C9G:p.C3W,TP53:NM_001126117:exon1:c.C9G:p.C3W,TP53:NM_001126118:exon4:c.C288G:p.C96W,TP53:NM_000546:exon5:c.C405G:p.C135W,TP53:NM_001126112:exon5:c.C405G:p.C135W,TP53:NM_001126113:exon5:c.C405G:p.C135W,TP53:NM_001126114:exon5:c.C405G:p.C135W,TP53:NM_001276695:exon5:c.C288G:p.C96W,TP53:NM_001276696:exon5:c.C288G:p.C96W,TP53:NM_001276760…	oncogenic
MB-0215	METABRIC	3	178936091	178936091	G	A	PIK3CA	substitution	missense	PIK3CA:NM_006218:exon10:c.G1633A:p.E545K	oncogenic
MB-0215	METABRIC	5	56160759	56160759	C	G	MAP3K1	substitution	missense	MAP3K1:NM_005921:exon4:c.C1033G:p.Q345E	oncogenic
MB-0215	METABRIC	5	56177456	56177456	C	G	MAP3K1	substitution	nonsense	MAP3K1:NM_005921:exon14:c.C2429G:p.S810X	possible_oncogenic
MB-0215	METABRIC	12	115114241	115114241	C	G	TBX3	substitution	missense	TBX3:NM_005996:exon5:c.G916C:p.D306H,TBX3:NM_016569:exon6:c.G976C:p.D326H	possible_oncogenic
MB-0215	METABRIC	16	68845701	68845702	TG	-	CDH1	deletion	frameshift	CDH1:NM_001317184:exon7:c.947_948del:p.M316fs,CDH1:NM_004360:exon7:c.947_948del:p.M316fs	oncogenic
MB-0215	METABRIC	X	44922884	44922884	C	G	KDM6A	substitution	nonsense	KDM6A:NM_001291418:exon14:c.C1508G:p.S503X,KDM6A:NM_001291421:exon14:c.C857G:p.S286X,KDM6A:NM_001291417:exon15:c.C1610G:p.S537X,KDM6A:NM_001291416:exon16:c.C1766G:p.S589X,KDM6A:NM_021140:exon16:c.C1745G:p.S582X,KDM6A:NM_001291415:exon17:c.C1901G:p.S634X	possible_oncogenic
MB-0222	METABRIC	3	178936082	178936082	G	A	PIK3CA	substitution	missense	PIK3CA:NM_006218:exon10:c.G1624A:p.E542K	oncogenic
MB-0222	METABRIC	16	67645412	67645412	A	G	CTCF	substitution	missense	CTCF:NM_006565:exon3:c.A677G:p.Y226C	putative_oncogenic
MB-0222	METABRIC	17	11984782	11984782	C	T	MAP2K4	substitution	nonsense	MAP2K4:NM_003010:exon3:c.C328T:p.R110X,MAP2K4:NM_001281435:exon4:c.C361T:p.R121X	putative_oncogenic
MB-0223	METABRIC	1	27101109	27101109	T	A	ARID1A	substitution	missense	ARID1A:NM_006015:exon18:c.T4391A:p.V1464D	putative_oncogenic
MB-0223	METABRIC	3	178936082	178936082	G	A	PIK3CA	substitution	missense	PIK3CA:NM_006218:exon10:c.G1624A:p.E542K	oncogenic
MB-0229	METABRIC	1	27023475	27023475	C	T	ARID1A	substitution	missense	ARID1A:NM_006015:exon1:c.C581T:p.P194L,ARID1A:NM_139135:exon1:c.C581T:p.P194L	putative_oncogenic
MB-0229	METABRIC	3	178928071	178928082	ATGGATTAGAAG	-	PIK3CA	deletion	inframe	PIK3CA:NM_006218:exon8:c.1349_1360del:p.450_454del	putative_oncogenic
MB-0229	METABRIC	21	36164589	36164589	A	C	RUNX1	substitution	missense	RUNX1:NM_001001890:exon6:c.T1205G:p.L402R,RUNX1:NM_001754:exon9:c.T1286G:p.L429R	putative_oncogenic
MB-0232	METABRIC	3	178916938	178916940	GAA	-	PIK3CA	deletion	inframe	PIK3CA:NM_006218:exon2:c.325_327del:p.109_109del	putative_oncogenic
MB-0242	METABRIC	3	178936091	178936091	G	A	PIK3CA	substitution	missense	PIK3CA:NM_006218:exon10:c.G1633A:p.E545K	oncogenic
MB-0242	METABRIC	5	56171091	56171091	C	A	MAP3K1	substitution	nonsense	MAP3K1:NM_005921:exon10:c.C1919A:p.S640X	putative_oncogenic
MB-0242	METABRIC	16	67100586	67100586	T	A	CBFB	substitution	missense	CBFB:NM_001755:exon4:c.T284A:p.V95E,CBFB:NM_022845:exon4:c.T284A:p.V95E	possible_oncogenic
MB-0243	METABRIC	10	8111493	8111494	CT	-	GATA3	deletion	frameshift	GATA3:NM_001002295:exon5:c.982_983del:p.L328fs,GATA3:NM_002051:exon5:c.979_980del:p.L327fs	putative_oncogenic
MB-0243	METABRIC	14	105246551	105246551	C	T	AKT1	substitution	missense	AKT1:NM_001014431:exon3:c.G49A:p.E17K,AKT1:NM_005163:exon3:c.G49A:p.E17K,AKT1:NM_001014432:exon4:c.G49A:p.E17K	oncogenic
MB-0244	METABRIC	14	69256459	69256459	C	G	ZFP36L1	substitution	missense	ZFP36L1:NM_001244698:exon2:c.G808C:p.G270R,ZFP36L1:NM_004926:exon2:c.G808C:p.G270R,ZFP36L1:NM_001244701:exon3:c.G1015C:p.G339R	putative_oncogenic
MB-0247	METABRIC	3	178936094	178936094	C	A	PIK3CA	substitution	missense	PIK3CA:NM_006218:exon10:c.C1636A:p.Q546K	oncogenic
MB-0247	METABRIC	5	56177807	56177807	T	-	MAP3K1	deletion	frameshift	MAP3K1:NM_005921:exon14:c.2780delT:p.I927fs	possible_oncogenic
MB-0247	METABRIC	5	56184119	56184119	A	G	MAP3K1	substitution	missense	MAP3K1:NM_005921:exon19:c.A4324G:p.M1442V	putative_oncogenic
MB-0249	METABRIC	3	178952085	178952085	A	G	PIK3CA	substitution	missense	PIK3CA:NM_006218:exon21:c.A3140G:p.H1047R	oncogenic
MB-0249	METABRIC	17	7578235	7578235	T	G	TP53	substitution	missense	TP53:NM_001126115:exon2:c.A218C:p.Y73S,TP53:NM_001126116:exon2:c.A218C:p.Y73S,TP53:NM_001126117:exon2:c.A218C:p.Y73S,TP53:NM_001276697:exon2:c.A137C:p.Y46S,TP53:NM_001276698:exon2:c.A137C:p.Y46S,TP53:NM_001276699:exon2:c.A137C:p.Y46S,TP53:NM_001126118:exon5:c.A497C:p.Y166S,TP53:NM_000546:exon6:c.A614C:p.Y205S,TP53:NM_001126112:exon6:c.A614C:p.Y205S,TP53:NM_001126113:exon6:c.A614C:p.Y205S,TP53:NM_…	putative_oncogenic
MB-0256	METABRIC	3	178936091	178936091	G	A	PIK3CA	substitution	missense	PIK3CA:NM_006218:exon10:c.G1633A:p.E545K	oncogenic
MB-0256	METABRIC	X	44929365	44929365	C	T	KDM6A	substitution	missense	KDM6A:NM_001291418:exon15:c.C2228T:p.A743V,KDM6A:NM_001291421:exon15:c.C1577T:p.A526V,KDM6A:NM_001291417:exon16:c.C2330T:p.A777V,KDM6A:NM_001291416:exon17:c.C2486T:p.A829V,KDM6A:NM_021140:exon17:c.C2465T:p.A822V,KDM6A:NM_001291415:exon18:c.C2621T:p.A874V	possible_oncogenic
MB-0258	METABRIC	12	115110033	115110045	GGAGGCGGCCGCC	-	TBX3	deletion	frameshift	TBX3:NM_005996:exon7:c.1773_1785del:p.A591fs,TBX3:NM_016569:exon8:c.1833_1845del:p.A611fs	putative_oncogenic
MB-0263	METABRIC	17	15961896	15961896	C	-	NCOR1	deletion	frameshift	NCOR1:NM_001190440:exon37:c.5590delG:p.E1864fs,NCOR1:NM_006311:exon38:c.5899delG:p.E1967fs	possible_oncogenic
MB-0265	METABRIC	10	89720796	89720803	TAGTACTT	-	PTEN	deletion	frameshift	PTEN:NM_000314:exon8:c.947_954del:p.L316fs,PTEN:NM_001304718:exon8:c.356_363del:p.L119fs,PTEN:NM_001304717:exon9:c.1466_1473del:p.L489fs	oncogenic
MB-0265	METABRIC	17	7577559	7577559	G	T	TP53	substitution	missense	TP53:NM_001126115:exon3:c.C326A:p.S109Y,TP53:NM_001126116:exon3:c.C326A:p.S109Y,TP53:NM_001126117:exon3:c.C326A:p.S109Y,TP53:NM_001276697:exon3:c.C245A:p.S82Y,TP53:NM_001276698:exon3:c.C245A:p.S82Y,TP53:NM_001276699:exon3:c.C245A:p.S82Y,TP53:NM_001126118:exon6:c.C605A:p.S202Y,TP53:NM_000546:exon7:c.C722A:p.S241Y,TP53:NM_001126112:exon7:c.C722A:p.S241Y,TP53:NM_001126113:exon7:c.C722A:p.S241Y,TP53:…	oncogenic
MB-0270	METABRIC	5	56111704	56111704	G	A	MAP3K1	substitution	missense	MAP3K1:NM_005921:exon1:c.G304A:p.G102R	oncogenic
MB-0273	METABRIC	3	178936082	178936082	G	A	PIK3CA	substitution	missense	PIK3CA:NM_006218:exon10:c.G1624A:p.E542K	oncogenic
MB-0273	METABRIC	10	8111547	8111547	T	-	GATA3	deletion	frameshift	GATA3:NM_001002295:exon5:c.1036delT:p.Y346fs,GATA3:NM_002051:exon5:c.1033delT:p.Y345fs	putative_oncogenic
MB-0273	METABRIC	16	67063672	67063672	C	T	CBFB	substitution	nonsense	CBFB:NM_001755:exon2:c.C121T:p.Q41X,CBFB:NM_022845:exon2:c.C121T:p.Q41X	putative_oncogenic
MB-0282	METABRIC	3	178936091	178936091	G	A	PIK3CA	substitution	missense	PIK3CA:NM_006218:exon10:c.G1633A:p.E545K	oncogenic
MB-0284	METABRIC	17	7577532	7577532	G	A	TP53	substitution	missense	TP53:NM_001126115:exon3:c.C353T:p.P118L,TP53:NM_001126116:exon3:c.C353T:p.P118L,TP53:NM_001126117:exon3:c.C353T:p.P118L,TP53:NM_001276697:exon3:c.C272T:p.P91L,TP53:NM_001276698:exon3:c.C272T:p.P91L,TP53:NM_001276699:exon3:c.C272T:p.P91L,TP53:NM_001126118:exon6:c.C632T:p.P211L,TP53:NM_000546:exon7:c.C749T:p.P250L,TP53:NM_001126112:exon7:c.C749T:p.P250L,TP53:NM_001126113:exon7:c.C749T:p.P250L,TP53:…	oncogenic
MB-0285	METABRIC	3	178936091	178936091	G	A	PIK3CA	substitution	missense	PIK3CA:NM_006218:exon10:c.G1633A:p.E545K	oncogenic
MB-0285	METABRIC	10	89692905	89692905	G	A	PTEN	substitution	missense	PTEN:NM_000314:exon5:c.G389A:p.R130Q,PTEN:NM_001304717:exon6:c.G908A:p.R303Q	oncogenic
MB-0290	METABRIC	3	178916876	178916876	G	A	PIK3CA	substitution	missense	PIK3CA:NM_006218:exon2:c.G263A:p.R88Q	oncogenic
MB-0295	METABRIC	3	178916924	178916924	C	T	PIK3CA	substitution	missense	PIK3CA:NM_006218:exon2:c.C311T:p.P104L	oncogenic
MB-0295	METABRIC	3	178952085	178952085	A	G	PIK3CA	substitution	missense	PIK3CA:NM_006218:exon21:c.A3140G:p.H1047R	oncogenic
MB-0295	METABRIC	16	67645884	67645884	G	T	CTCF	substitution	missense	CTCF:NM_006565:exon4:c.G812T:p.C271F	oncogenic
MB-0295	METABRIC	17	12032474	12032474	C	T	MAP2K4	substitution	nonsense	MAP2K4:NM_003010:exon9:c.C910T:p.R304X,MAP2K4:NM_001281435:exon10:c.C943T:p.R315X	putative_oncogenic
MB-0303	METABRIC	3	178936082	178936082	G	A	PIK3CA	substitution	missense	PIK3CA:NM_006218:exon10:c.G1624A:p.E542K	oncogenic
MB-0303	METABRIC	9	139399257	139399301	TGCTTGCGCAGCTCCTCCTCGCGGCCGTAGTAGGGGAAGATCATC	-	NOTCH1	deletion	inframe	NOTCH1:NM_017617:exon26:c.4842_4886del:p.1614_1629del	putative_oncogenic
MB-0310	METABRIC	3	47144868	47144868	G	A	SETD2	substitution	missense	SETD2:NM_001349370:exon6:c.C4753T:p.H1585Y,SETD2:NM_014159:exon7:c.C4885T:p.H1629Y	putative_oncogenic
MB-0310	METABRIC	3	178952085	178952085	A	G	PIK3CA	substitution	missense	PIK3CA:NM_006218:exon21:c.A3140G:p.H1047R	oncogenic
MB-0313	METABRIC	17	7578190	7578190	T	C	TP53	substitution	missense	TP53:NM_001126115:exon2:c.A263G:p.Y88C,TP53:NM_001126116:exon2:c.A263G:p.Y88C,TP53:NM_001126117:exon2:c.A263G:p.Y88C,TP53:NM_001276697:exon2:c.A182G:p.Y61C,TP53:NM_001276698:exon2:c.A182G:p.Y61C,TP53:NM_001276699:exon2:c.A182G:p.Y61C,TP53:NM_001126118:exon5:c.A542G:p.Y181C,TP53:NM_000546:exon6:c.A659G:p.Y220C,TP53:NM_001126112:exon6:c.A659G:p.Y220C,TP53:NM_001126113:exon6:c.A659G:p.Y220C,TP53:NM_…	oncogenic
MB-0316	METABRIC	17	7578479	7578479	G	A	TP53	substitution	missense	TP53:NM_001126115:exon1:c.C55T:p.P19S,TP53:NM_001126116:exon1:c.C55T:p.P19S,TP53:NM_001126117:exon1:c.C55T:p.P19S,TP53:NM_001126118:exon4:c.C334T:p.P112S,TP53:NM_000546:exon5:c.C451T:p.P151S,TP53:NM_001126112:exon5:c.C451T:p.P151S,TP53:NM_001126113:exon5:c.C451T:p.P151S,TP53:NM_001126114:exon5:c.C451T:p.P151S,TP53:NM_001276695:exon5:c.C334T:p.P112S,TP53:NM_001276696:exon5:c.C334T:p.P112S,TP53:NM_…	putative_oncogenic
MB-0320	METABRIC	3	178936091	178936091	G	A	PIK3CA	substitution	missense	PIK3CA:NM_006218:exon10:c.G1633A:p.E545K	oncogenic
MB-0320	METABRIC	16	68842642	68842665	CTGGCCAAGGAGCTGACACACCCC	-	CDH1	deletion	inframe	CDH1:NM_001317184:exon5:c.578_601del:p.193_201del,CDH1:NM_004360:exon5:c.578_601del:p.193_201del	putative_oncogenic
MB-0321	METABRIC	3	178952085	178952085	A	G	PIK3CA	substitution	missense	PIK3CA:NM_006218:exon21:c.A3140G:p.H1047R	oncogenic
MB-0321	METABRIC	17	29490318	29490318	C	G	NF1	substitution	missense	NF1:NM_000267:exon4:c.C403G:p.R135G,NF1:NM_001042492:exon4:c.C403G:p.R135G,NF1:NM_001128147:exon4:c.C403G:p.R135G	putative_oncogenic
MB-0325	METABRIC	2	202136310	202136310	A	T	CASP8	substitution	missense	CASP8:NM_001080125:exon3:c.A554T:p.E185V,CASP8:NM_033356:exon3:c.A377T:p.E126V,CASP8:NM_001080124:exon4:c.A377T:p.E126V,CASP8:NM_033355:exon4:c.A377T:p.E126V,CASP8:NM_033358:exon4:c.A377T:p.E126V,CASP8:NM_001228:exon5:c.A473T:p.E158V	putative_oncogenic
MB-0325	METABRIC	3	178952085	178952085	A	G	PIK3CA	substitution	missense	PIK3CA:NM_006218:exon21:c.A3140G:p.H1047R	oncogenic
MB-0325	METABRIC	17	7578213	7578213	A	-	TP53	deletion	frameshift	TP53:NM_001126115:exon2:c.240delT:p.F80fs,TP53:NM_001126116:exon2:c.240delT:p.F80fs,TP53:NM_001126117:exon2:c.240delT:p.F80fs,TP53:NM_001276697:exon2:c.159delT:p.F53fs,TP53:NM_001276698:exon2:c.159delT:p.F53fs,TP53:NM_001276699:exon2:c.159delT:p.F53fs,TP53:NM_001126118:exon5:c.519delT:p.F173fs,TP53:NM_000546:exon6:c.636delT:p.F212fs,TP53:NM_001126112:exon6:c.636delT:p.F212fs,TP53:NM_001126113:exo…	oncogenic
MB-0325	METABRIC	X	44945206	44945206	T	C	KDM6A	substitution	missense	KDM6A:NM_001291418:exon22:c.T3293C:p.L1098P,KDM6A:NM_001291421:exon22:c.T2642C:p.L881P,KDM6A:NM_001291417:exon23:c.T3395C:p.L1132P,KDM6A:NM_001291416:exon24:c.T3551C:p.L1184P,KDM6A:NM_021140:exon24:c.T3530C:p.L1177P,KDM6A:NM_001291415:exon25:c.T3686C:p.L1229P	putative_oncogenic
MB-0344	METABRIC	16	68856093	68856093	C	T	CDH1	substitution	missense	CDH1:NM_001317184:exon11:c.C1718T:p.A573V,CDH1:NM_001317185:exon12:c.C353T:p.A118V,CDH1:NM_004360:exon12:c.C1901T:p.A634V	oncogenic
MB-0344	METABRIC	17	7577085	7577085	C	T	TP53	substitution	missense	TP53:NM_001126115:exon4:c.G457A:p.E153K,TP53:NM_001126116:exon4:c.G457A:p.E153K,TP53:NM_001126117:exon4:c.G457A:p.E153K,TP53:NM_001276697:exon4:c.G376A:p.E126K,TP53:NM_001276698:exon4:c.G376A:p.E126K,TP53:NM_001276699:exon4:c.G376A:p.E126K,TP53:NM_001126118:exon7:c.G736A:p.E246K,TP53:NM_000546:exon8:c.G853A:p.E285K,TP53:NM_001126112:exon8:c.G853A:p.E285K,TP53:NM_001126113:exon8:c.G853A:p.E285K,TP…	oncogenic
MB-0345	METABRIC	3	178916936	178916936	G	A	PIK3CA	substitution	missense	PIK3CA:NM_006218:exon2:c.G323A:p.R108H	oncogenic
MB-0345	METABRIC	3	178952085	178952085	A	G	PIK3CA	substitution	missense	PIK3CA:NM_006218:exon21:c.A3140G:p.H1047R	oncogenic
MB-0349	METABRIC	3	178952085	178952085	A	G	PIK3CA	substitution	missense	PIK3CA:NM_006218:exon21:c.A3140G:p.H1047R	oncogenic
MB-0356	METABRIC	3	178952085	178952085	A	G	PIK3CA	substitution	missense	PIK3CA:NM_006218:exon21:c.A3140G:p.H1047R	oncogenic
MB-0356	METABRIC	3	178952088	178952088	A	G	PIK3CA	substitution	missense	PIK3CA:NM_006218:exon21:c.A3143G:p.H1048R	oncogenic
MB-0359	METABRIC	3	178936091	178936091	G	A	PIK3CA	substitution	missense	PIK3CA:NM_006218:exon10:c.G1633A:p.E545K	oncogenic
MB-0364	METABRIC	3	178952085	178952085	A	G	PIK3CA	substitution	missense	PIK3CA:NM_006218:exon21:c.A3140G:p.H1047R	oncogenic
MB-0366	METABRIC	10	8115703	8115703	T	-	GATA3	deletion	frameshift	GATA3:NM_001002295:exon6:c.1052delT:p.I351fs,GATA3:NM_002051:exon6:c.1049delT:p.I350fs	putative_oncogenic
MB-0367	METABRIC	16	68845760	68845760	G	T	CDH1	substitution	nonsense	CDH1:NM_001317184:exon7:c.G1006T:p.E336X,CDH1:NM_004360:exon7:c.G1006T:p.E336X	oncogenic
MB-0368	METABRIC	17	15978945	15978945	G	-	NCOR1	deletion	frameshift	NCOR1:NM_001190440:exon26:c.3621delC:p.P1207fs,NCOR1:NM_006311:exon27:c.3573delC:p.P1191fs	possible_oncogenic
MB-0377	METABRIC	3	178952085	178952085	A	G	PIK3CA	substitution	missense	PIK3CA:NM_006218:exon21:c.A3140G:p.H1047R	oncogenic
MB-0377	METABRIC	10	89711894	89711894	A	C	PTEN	substitution	missense	PTEN:NM_000314:exon6:c.A512C:p.Q171P,PTEN:NM_001304717:exon7:c.A1031C:p.Q344P	putative_oncogenic
MB-0379	METABRIC	3	178921477	178921477	G	C	PIK3CA	substitution	missense	PIK3CA:NM_006218:exon5:c.G959C:p.G320A	oncogenic
MB-0379	METABRIC	3	178936091	178936091	G	A	PIK3CA	substitution	missense	PIK3CA:NM_006218:exon10:c.G1633A:p.E545K	oncogenic
MB-0381	METABRIC	10	8100624	8100624	C	T	GATA3	substitution	missense	GATA3:NM_001002295:exon3:c.C598T:p.H200Y,GATA3:NM_002051:exon3:c.C598T:p.H200Y	putative_oncogenic
MB-0381	METABRIC	17	7578226	7578226	T	A	TP53	substitution	missense	TP53:NM_001126115:exon2:c.A227T:p.D76V,TP53:NM_001126116:exon2:c.A227T:p.D76V,TP53:NM_001126117:exon2:c.A227T:p.D76V,TP53:NM_001276697:exon2:c.A146T:p.D49V,TP53:NM_001276698:exon2:c.A146T:p.D49V,TP53:NM_001276699:exon2:c.A146T:p.D49V,TP53:NM_001126118:exon5:c.A506T:p.D169V,TP53:NM_000546:exon6:c.A623T:p.D208V,TP53:NM_001126112:exon6:c.A623T:p.D208V,TP53:NM_001126113:exon6:c.A623T:p.D208V,TP53:NM_…	putative_oncogenic
MB-0382	METABRIC	3	178936082	178936082	G	A	PIK3CA	substitution	missense	PIK3CA:NM_006218:exon10:c.G1624A:p.E542K	oncogenic
MB-0382	METABRIC	16	67063712	67063712	A	-	CBFB	deletion	frameshift	CBFB:NM_001755:exon2:c.161delA:p.E54fs,CBFB:NM_022845:exon2:c.161delA:p.E54fs	putative_oncogenic
MB-0382	METABRIC	17	7574017	7574017	C	A	TP53	substitution	missense	TP53:NM_001126115:exon6:c.G614T:p.R205L,TP53:NM_001276697:exon6:c.G533T:p.R178L,TP53:NM_001126118:exon9:c.G893T:p.R298L,TP53:NM_000546:exon10:c.G1010T:p.R337L,TP53:NM_001126112:exon10:c.G1010T:p.R337L,TP53:NM_001276760:exon10:c.G893T:p.R298L,TP53:NM_001276761:exon10:c.G893T:p.R298L	putative_oncogenic
MB-0384	METABRIC	3	52643942	52643942	A	C	PBRM1	substitution	missense	PBRM1:NM_001350075:exon17:c.T1954G:p.S652A,PBRM1:NM_018313:exon17:c.T1954G:p.S652A,PBRM1:NM_181042:exon18:c.T1954G:p.S652A,PBRM1:NM_001350079:exon19:c.T2017G:p.S673A,PBRM1:NM_001350074:exon20:c.T2062G:p.S688A,PBRM1:NM_001350076:exon20:c.T2062G:p.S688A,PBRM1:NM_001350078:exon20:c.T2062G:p.S688A,PBRM1:NM_001350077:exon21:c.T2053G:p.S685A	possible_oncogenic
MB-0384	METABRIC	14	105246551	105246551	C	T	AKT1	substitution	missense	AKT1:NM_001014431:exon3:c.G49A:p.E17K,AKT1:NM_005163:exon3:c.G49A:p.E17K,AKT1:NM_001014432:exon4:c.G49A:p.E17K	oncogenic
MB-0384	METABRIC	16	67645418	67645418	T	C	CTCF	substitution	missense	CTCF:NM_006565:exon3:c.T683C:p.F228S	putative_oncogenic
MB-0384	METABRIC	17	15989685	15989685	T	C	NCOR1	substitution	missense	NCOR1:NM_001190440:exon22:c.A3136G:p.T1046A,NCOR1:NM_006311:exon23:c.A3088G:p.T1030A	putative_oncogenic
MB-0386	METABRIC	17	7573974	7573981	CTTGAGTT	-	TP53	deletion	frameshift	TP53:NM_001126115:exon6:c.650_657del:p.E217fs,TP53:NM_001276697:exon6:c.569_576del:p.E190fs,TP53:NM_001126118:exon9:c.929_936del:p.E310fs,TP53:NM_000546:exon10:c.1046_1053del:p.E349fs,TP53:NM_001126112:exon10:c.1046_1053del:p.E349fs,TP53:NM_001276760:exon10:c.929_936del:p.E310fs,TP53:NM_001276761:exon10:c.929_936del:p.E310fs	oncogenic
MB-0388	METABRIC	3	178928340	178928340	C	A	PIK3CA	substitution	missense	PIK3CA:NM_006218:exon9:c.C1526A:p.S509Y	putative_oncogenic
MB-0388	METABRIC	3	178936091	178936091	G	A	PIK3CA	substitution	missense	PIK3CA:NM_006218:exon10:c.G1633A:p.E545K	oncogenic
MB-0394	METABRIC	17	12016565	12016565	A	G	MAP2K4	substitution	missense	MAP2K4:NM_003010:exon7:c.A701G:p.N234S,MAP2K4:NM_001281435:exon8:c.A734G:p.N245S	possible_oncogenic
MB-0397	METABRIC	3	178936091	178936091	G	A	PIK3CA	substitution	missense	PIK3CA:NM_006218:exon10:c.G1633A:p.E545K	oncogenic
MB-0399	METABRIC	3	178952085	178952085	A	G	PIK3CA	substitution	missense	PIK3CA:NM_006218:exon21:c.A3140G:p.H1047R	oncogenic
MB-0411	METABRIC	6	157528933	157528933	G	A	ARID1B	substitution	missense	ARID1B:NM_017519:exon19:c.G6619A:p.G2207S,ARID1B:NM_001346813:exon20:c.G6778A:p.G2260S,ARID1B:NM_020732:exon20:c.G6658A:p.G2220S	possible_oncogenic
MB-0411	METABRIC	17	7577546	7577548	GCC	-	TP53	deletion	inframe	TP53:NM_001126115:exon3:c.337_339del:p.113_113del,TP53:NM_001126116:exon3:c.337_339del:p.113_113del,TP53:NM_001126117:exon3:c.337_339del:p.113_113del,TP53:NM_001276697:exon3:c.256_258del:p.86_86del,TP53:NM_001276698:exon3:c.256_258del:p.86_86del,TP53:NM_001276699:exon3:c.256_258del:p.86_86del,TP53:NM_001126118:exon6:c.616_618del:p.206_206del,TP53:NM_000546:exon7:c.733_735del:p.245_245del,TP53:NM_…	putative_oncogenic
MB-0412	METABRIC	17	7579383	7579383	T	-	TP53	deletion	frameshift	TP53:NM_001126118:exon3:c.187delA:p.T63fs,TP53:NM_000546:exon4:c.304delA:p.T102fs,TP53:NM_001126112:exon4:c.304delA:p.T102fs,TP53:NM_001126113:exon4:c.304delA:p.T102fs,TP53:NM_001126114:exon4:c.304delA:p.T102fs,TP53:NM_001276695:exon4:c.187delA:p.T63fs,TP53:NM_001276696:exon4:c.187delA:p.T63fs,TP53:NM_001276760:exon4:c.187delA:p.T63fs,TP53:NM_001276761:exon4:c.187delA:p.T63fs	oncogenic
MB-0417	METABRIC	3	178927980	178927980	T	C	PIK3CA	substitution	missense	PIK3CA:NM_006218:exon8:c.T1258C:p.C420R	oncogenic
MB-0420	METABRIC	17	7577022	7577022	G	A	TP53	substitution	nonsense	TP53:NM_001126115:exon4:c.C520T:p.R174X,TP53:NM_001126116:exon4:c.C520T:p.R174X,TP53:NM_001126117:exon4:c.C520T:p.R174X,TP53:NM_001276697:exon4:c.C439T:p.R147X,TP53:NM_001276698:exon4:c.C439T:p.R147X,TP53:NM_001276699:exon4:c.C439T:p.R147X,TP53:NM_001126118:exon7:c.C799T:p.R267X,TP53:NM_000546:exon8:c.C916T:p.R306X,TP53:NM_001126112:exon8:c.C916T:p.R306X,TP53:NM_001126113:exon8:c.C916T:p.R306X,TP…	oncogenic
MB-0420	METABRIC	17	41222971	41222971	C	-	BRCA1	deletion	frameshift	BRCA1:NM_007297:exon14:c.4819delG:p.V1607fs,BRCA1:NM_007298:exon14:c.1648delG:p.V550fs,BRCA1:NM_007294:exon15:c.4960delG:p.V1654fs,BRCA1:NM_007299:exon15:c.1648delG:p.V550fs,BRCA1:NM_007300:exon16:c.5023delG:p.V1675fs	putative_oncogenic
MB-0426	METABRIC	10	8115744	8115744	A	G	GATA3	substitution	missense	GATA3:NM_001002295:exon6:c.A1093G:p.R365G,GATA3:NM_002051:exon6:c.A1090G:p.R364G	oncogenic
MB-0427	METABRIC	16	68856067	68856071	CTTCA	-	CDH1	deletion	frameshift	CDH1:NM_001317184:exon11:c.1692_1696del:p.P564fs,CDH1:NM_001317185:exon12:c.327_331del:p.P109fs,CDH1:NM_004360:exon12:c.1875_1879del:p.P625fs	oncogenic
MB-0438	METABRIC	3	178952085	178952085	A	G	PIK3CA	substitution	missense	PIK3CA:NM_006218:exon21:c.A3140G:p.H1047R	oncogenic
MB-0442	METABRIC	3	178952085	178952085	A	G	PIK3CA	substitution	missense	PIK3CA:NM_006218:exon21:c.A3140G:p.H1047R	oncogenic
MB-0443	METABRIC	3	178936091	178936091	G	A	PIK3CA	substitution	missense	PIK3CA:NM_006218:exon10:c.G1633A:p.E545K	oncogenic
MB-0443	METABRIC	16	67645924	67645924	C	G	CTCF	substitution	missense	CTCF:NM_006565:exon4:c.C852G:p.H284Q	putative_oncogenic
MB-0451	METABRIC	3	71021755	71021755	T	G	FOXP1	substitution	missense	FOXP1:NM_001244813:exon12:c.A1303C:p.T435P,FOXP1:NM_001349344:exon12:c.A1300C:p.T434P,FOXP1:NM_001244812:exon13:c.A1375C:p.T459P,FOXP1:NM_001244815:exon13:c.A1609C:p.T537P,FOXP1:NM_001349337:exon13:c.A1606C:p.T536P,FOXP1:NM_001349342:exon13:c.A1303C:p.T435P,FOXP1:NM_001349343:exon13:c.A1300C:p.T434P,FOXP1:NM_001244814:exon14:c.A1603C:p.T535P,FOXP1:NM_001244816:exon17:c.A1603C:p.T535P,FOXP1:NM_001…	putative_oncogenic
MB-0451	METABRIC	3	178921553	178921553	T	A	PIK3CA	substitution	missense	PIK3CA:NM_006218:exon5:c.T1035A:p.N345K	oncogenic
MB-0455	METABRIC	17	7578433	7578433	G	C	TP53	substitution	nonsense	TP53:NM_001126115:exon1:c.C101G:p.S34X,TP53:NM_001126116:exon1:c.C101G:p.S34X,TP53:NM_001126117:exon1:c.C101G:p.S34X,TP53:NM_001276697:exon1:c.C20G:p.S7X,TP53:NM_001276698:exon1:c.C20G:p.S7X,TP53:NM_001276699:exon1:c.C20G:p.S7X,TP53:NM_001126118:exon4:c.C380G:p.S127X,TP53:NM_000546:exon5:c.C497G:p.S166X,TP53:NM_001126112:exon5:c.C497G:p.S166X,TP53:NM_001126113:exon5:c.C497G:p.S166X,TP53:NM_001126…	oncogenic
MB-0455	METABRIC	17	37880261	37880261	G	T	ERBB2	substitution	missense	ERBB2:NM_001289937:exon19:c.G2305T:p.D769Y,ERBB2:NM_004448:exon19:c.G2305T:p.D769Y,ERBB2:NM_001005862:exon22:c.G2215T:p.D739Y,ERBB2:NM_001289936:exon23:c.G2260T:p.D754Y	oncogenic
MB-0462	METABRIC	17	7578265	7578265	A	G	TP53	substitution	missense	TP53:NM_001126115:exon2:c.T188C:p.I63T,TP53:NM_001126116:exon2:c.T188C:p.I63T,TP53:NM_001126117:exon2:c.T188C:p.I63T,TP53:NM_001276697:exon2:c.T107C:p.I36T,TP53:NM_001276698:exon2:c.T107C:p.I36T,TP53:NM_001276699:exon2:c.T107C:p.I36T,TP53:NM_001126118:exon5:c.T467C:p.I156T,TP53:NM_000546:exon6:c.T584C:p.I195T,TP53:NM_001126112:exon6:c.T584C:p.I195T,TP53:NM_001126113:exon6:c.T584C:p.I195T,TP53:NM_…	oncogenic
MB-0464	METABRIC	14	105246551	105246551	C	T	AKT1	substitution	missense	AKT1:NM_001014431:exon3:c.G49A:p.E17K,AKT1:NM_005163:exon3:c.G49A:p.E17K,AKT1:NM_001014432:exon4:c.G49A:p.E17K	oncogenic
MB-0464	METABRIC	17	7577085	7577085	C	T	TP53	substitution	missense	TP53:NM_001126115:exon4:c.G457A:p.E153K,TP53:NM_001126116:exon4:c.G457A:p.E153K,TP53:NM_001126117:exon4:c.G457A:p.E153K,TP53:NM_001276697:exon4:c.G376A:p.E126K,TP53:NM_001276698:exon4:c.G376A:p.E126K,TP53:NM_001276699:exon4:c.G376A:p.E126K,TP53:NM_001126118:exon7:c.G736A:p.E246K,TP53:NM_000546:exon8:c.G853A:p.E285K,TP53:NM_001126112:exon8:c.G853A:p.E285K,TP53:NM_001126113:exon8:c.G853A:p.E285K,TP…	oncogenic
MB-0472	METABRIC	10	8111546	8111546	C	G	GATA3	substitution	nonsense	GATA3:NM_001002295:exon5:c.C1035G:p.Y345X,GATA3:NM_002051:exon5:c.C1032G:p.Y344X	putative_oncogenic
MB-0472	METABRIC	14	105246551	105246551	C	T	AKT1	substitution	missense	AKT1:NM_001014431:exon3:c.G49A:p.E17K,AKT1:NM_005163:exon3:c.G49A:p.E17K,AKT1:NM_001014432:exon4:c.G49A:p.E17K	oncogenic
MB-0474	METABRIC	17	7577547	7577547	C	A	TP53	substitution	missense	TP53:NM_001126115:exon3:c.G338T:p.G113V,TP53:NM_001126116:exon3:c.G338T:p.G113V,TP53:NM_001126117:exon3:c.G338T:p.G113V,TP53:NM_001276697:exon3:c.G257T:p.G86V,TP53:NM_001276698:exon3:c.G257T:p.G86V,TP53:NM_001276699:exon3:c.G257T:p.G86V,TP53:NM_001126118:exon6:c.G617T:p.G206V,TP53:NM_000546:exon7:c.G734T:p.G245V,TP53:NM_001126112:exon7:c.G734T:p.G245V,TP53:NM_001126113:exon7:c.G734T:p.G245V,TP53:…	oncogenic
MB-0476	METABRIC	17	7578406	7578406	C	T	TP53	substitution	missense	TP53:NM_001126115:exon1:c.G128A:p.R43H,TP53:NM_001126116:exon1:c.G128A:p.R43H,TP53:NM_001126117:exon1:c.G128A:p.R43H,TP53:NM_001276697:exon1:c.G47A:p.R16H,TP53:NM_001276698:exon1:c.G47A:p.R16H,TP53:NM_001276699:exon1:c.G47A:p.R16H,TP53:NM_001126118:exon4:c.G407A:p.R136H,TP53:NM_000546:exon5:c.G524A:p.R175H,TP53:NM_001126112:exon5:c.G524A:p.R175H,TP53:NM_001126113:exon5:c.G524A:p.R175H,TP53:NM_001…	oncogenic
MB-0489	METABRIC	17	7579355	7579355	A	G	TP53	substitution	missense	TP53:NM_001126118:exon3:c.T215C:p.L72P,TP53:NM_000546:exon4:c.T332C:p.L111P,TP53:NM_001126112:exon4:c.T332C:p.L111P,TP53:NM_001126113:exon4:c.T332C:p.L111P,TP53:NM_001126114:exon4:c.T332C:p.L111P,TP53:NM_001276695:exon4:c.T215C:p.L72P,TP53:NM_001276696:exon4:c.T215C:p.L72P,TP53:NM_001276760:exon4:c.T215C:p.L72P,TP53:NM_001276761:exon4:c.T215C:p.L72P	oncogenic
MB-0497	METABRIC	3	178936091	178936091	G	A	PIK3CA	substitution	missense	PIK3CA:NM_006218:exon10:c.G1633A:p.E545K	oncogenic
MB-0497	METABRIC	10	89624296	89624296	G	A	PTEN	substitution	missense	PTEN:NM_000314:exon1:c.G70A:p.D24N,PTEN:NM_001304717:exon2:c.G589A:p.D197N	putative_oncogenic
MB-0501	METABRIC	17	7579716	7579716	G	A	TP53	substitution	missense	TP53:NM_000546:exon3:c.C80T:p.P27L,TP53:NM_001126112:exon3:c.C80T:p.P27L,TP53:NM_001126113:exon3:c.C80T:p.P27L,TP53:NM_001126114:exon3:c.C80T:p.P27L	putative_oncogenic
MB-0504	METABRIC	2	198266834	198266834	T	C	SF3B1	substitution	missense	SF3B1:NM_012433:exon15:c.A2098G:p.K700E	oncogenic
MB-0504	METABRIC	3	178916936	178916936	G	A	PIK3CA	substitution	missense	PIK3CA:NM_006218:exon2:c.G323A:p.R108H	oncogenic
MB-0504	METABRIC	3	178952085	178952085	A	G	PIK3CA	substitution	missense	PIK3CA:NM_006218:exon21:c.A3140G:p.H1047R	oncogenic
MB-0504	METABRIC	10	8115856	8115869	CCTCCCTGAGCCAC	-	GATA3	deletion	frameshift	GATA3:NM_001002295:exon6:c.1205_1218del:p.S402fs,GATA3:NM_002051:exon6:c.1202_1215del:p.S401fs	putative_oncogenic
MB-0505	METABRIC	3	178952085	178952085	A	G	PIK3CA	substitution	missense	PIK3CA:NM_006218:exon21:c.A3140G:p.H1047R	oncogenic
MB-0505	METABRIC	17	12032513	12032537	CTAACACAAGTCGTGAAAGGAGATC	-	MAP2K4	deletion	frameshift	MAP2K4:NM_003010:exon9:c.949_973del:p.L317fs,MAP2K4:NM_001281435:exon10:c.982_1006del:p.L328fs	putative_oncogenic
MB-0505	METABRIC	19	40747910	40747910	G	A	AKT2	substitution	missense	AKT2:NM_001243028:exon5:c.C322T:p.R108W,AKT2:NM_001330511:exon5:c.C508T:p.R170W,AKT2:NM_001243027:exon6:c.C322T:p.R108W,AKT2:NM_001626:exon6:c.C508T:p.R170W	putative_oncogenic
MB-0509	METABRIC	17	7577539	7577539	G	C	TP53	substitution	missense	TP53:NM_001126115:exon3:c.C346G:p.R116G,TP53:NM_001126116:exon3:c.C346G:p.R116G,TP53:NM_001126117:exon3:c.C346G:p.R116G,TP53:NM_001276697:exon3:c.C265G:p.R89G,TP53:NM_001276698:exon3:c.C265G:p.R89G,TP53:NM_001276699:exon3:c.C265G:p.R89G,TP53:NM_001126118:exon6:c.C625G:p.R209G,TP53:NM_000546:exon7:c.C742G:p.R248G,TP53:NM_001126112:exon7:c.C742G:p.R248G,TP53:NM_001126113:exon7:c.C742G:p.R248G,TP53:…	oncogenic
MB-0509	METABRIC	17	37880220	37880220	T	C	ERBB2	substitution	missense	ERBB2:NM_001289937:exon19:c.T2264C:p.L755S,ERBB2:NM_004448:exon19:c.T2264C:p.L755S,ERBB2:NM_001005862:exon22:c.T2174C:p.L725S,ERBB2:NM_001289936:exon23:c.T2219C:p.L740S	oncogenic
MB-0511	METABRIC	3	178952085	178952085	A	G	PIK3CA	substitution	missense	PIK3CA:NM_006218:exon21:c.A3140G:p.H1047R	oncogenic
MB-0511	METABRIC	5	56178050	56178069	GATTCATTCCCTGCAGAATA	-	MAP3K1	deletion	frameshift	MAP3K1:NM_005921:exon14:c.3023_3042del:p.G1008fs	possible_oncogenic
MB-0511	METABRIC	5	56179449	56179451	TTC	-	MAP3K1	deletion	inframe	MAP3K1:NM_005921:exon15:c.3762_3764del:p.1254_1255del	putative_oncogenic
MB-0512	METABRIC	3	178952085	178952085	A	G	PIK3CA	substitution	missense	PIK3CA:NM_006218:exon21:c.A3140G:p.H1047R	oncogenic
MB-0512	METABRIC	16	67070577	67070577	G	T	CBFB	substitution	missense	CBFB:NM_001755:exon3:c.G201T:p.Q67H,CBFB:NM_022845:exon3:c.G201T:p.Q67H	oncogenic
MB-0514	METABRIC	3	178952085	178952085	A	G	PIK3CA	substitution	missense	PIK3CA:NM_006218:exon21:c.A3140G:p.H1047R	oncogenic
MB-0514	METABRIC	5	56178277	56178277	G	A	MAP3K1	substitution	missense	MAP3K1:NM_005921:exon14:c.G3250A:p.D1084N	putative_oncogenic
MB-0514	METABRIC	12	115118718	115118722	TTCAG	-	TBX3	deletion	frameshift	TBX3:NM_005996:exon2:c.619_623del:p.L207fs,TBX3:NM_016569:exon2:c.619_623del:p.L207fs	putative_oncogenic
MB-0514	METABRIC	16	68842334	68842334	T	-	CDH1	deletion	frameshift	CDH1:NM_001317184:exon4:c.395delT:p.V132fs,CDH1:NM_004360:exon4:c.395delT:p.V132fs	oncogenic
MB-0514	METABRIC	17	37881000	37881000	G	T	ERBB2	substitution	missense	ERBB2:NM_001289937:exon20:c.G2329T:p.V777L,ERBB2:NM_004448:exon20:c.G2329T:p.V777L,ERBB2:NM_001005862:exon23:c.G2239T:p.V747L,ERBB2:NM_001289936:exon24:c.G2284T:p.V762L	oncogenic
MB-0516	METABRIC	17	7578406	7578406	C	T	TP53	substitution	missense	TP53:NM_001126115:exon1:c.G128A:p.R43H,TP53:NM_001126116:exon1:c.G128A:p.R43H,TP53:NM_001126117:exon1:c.G128A:p.R43H,TP53:NM_001276697:exon1:c.G47A:p.R16H,TP53:NM_001276698:exon1:c.G47A:p.R16H,TP53:NM_001276699:exon1:c.G47A:p.R16H,TP53:NM_001126118:exon4:c.G407A:p.R136H,TP53:NM_000546:exon5:c.G524A:p.R175H,TP53:NM_001126112:exon5:c.G524A:p.R175H,TP53:NM_001126113:exon5:c.G524A:p.R175H,TP53:NM_001…	oncogenic
MB-0522	METABRIC	17	7577539	7577539	G	A	TP53	substitution	missense	TP53:NM_001126115:exon3:c.C346T:p.R116W,TP53:NM_001126116:exon3:c.C346T:p.R116W,TP53:NM_001126117:exon3:c.C346T:p.R116W,TP53:NM_001276697:exon3:c.C265T:p.R89W,TP53:NM_001276698:exon3:c.C265T:p.R89W,TP53:NM_001276699:exon3:c.C265T:p.R89W,TP53:NM_001126118:exon6:c.C625T:p.R209W,TP53:NM_000546:exon7:c.C742T:p.R248W,TP53:NM_001126112:exon7:c.C742T:p.R248W,TP53:NM_001126113:exon7:c.C742T:p.R248W,TP53:…	oncogenic
MB-0522	METABRIC	21	36259192	36259192	G	A	RUNX1	substitution	missense	RUNX1:NM_001001890:exon1:c.C218T:p.S73F,RUNX1:NM_001122607:exon1:c.C218T:p.S73F,RUNX1:NM_001754:exon4:c.C299T:p.S100F	oncogenic
MB-0524	METABRIC	17	7577114	7577114	C	T	TP53	substitution	missense	TP53:NM_001126115:exon4:c.G428A:p.C143Y,TP53:NM_001126116:exon4:c.G428A:p.C143Y,TP53:NM_001126117:exon4:c.G428A:p.C143Y,TP53:NM_001276697:exon4:c.G347A:p.C116Y,TP53:NM_001276698:exon4:c.G347A:p.C116Y,TP53:NM_001276699:exon4:c.G347A:p.C116Y,TP53:NM_001126118:exon7:c.G707A:p.C236Y,TP53:NM_000546:exon8:c.G824A:p.C275Y,TP53:NM_001126112:exon8:c.G824A:p.C275Y,TP53:NM_001126113:exon8:c.G824A:p.C275Y,TP…	putative_oncogenic
MB-0525	METABRIC	10	89720869	89720869	T	-	PTEN	deletion	frameshift	PTEN:NM_000314:exon8:c.1020delT:p.N340fs,PTEN:NM_001304718:exon8:c.429delT:p.N143fs,PTEN:NM_001304717:exon9:c.1539delT:p.N513fs	oncogenic
MB-0525	METABRIC	16	68835666	68835666	A	G	CDH1	substitution	missense	CDH1:NM_001317184:exon3:c.A257G:p.K86R,CDH1:NM_004360:exon3:c.A257G:p.K86R	putative_oncogenic
MB-0525	METABRIC	17	7579358	7579358	C	G	TP53	substitution	missense	TP53:NM_001126118:exon3:c.G212C:p.R71P,TP53:NM_000546:exon4:c.G329C:p.R110P,TP53:NM_001126112:exon4:c.G329C:p.R110P,TP53:NM_001126113:exon4:c.G329C:p.R110P,TP53:NM_001126114:exon4:c.G329C:p.R110P,TP53:NM_001276695:exon4:c.G212C:p.R71P,TP53:NM_001276696:exon4:c.G212C:p.R71P,TP53:NM_001276760:exon4:c.G212C:p.R71P,TP53:NM_001276761:exon4:c.G212C:p.R71P	oncogenic
MB-0528	METABRIC	17	7579377	7579377	G	A	TP53	substitution	nonsense	TP53:NM_001126118:exon3:c.C193T:p.Q65X,TP53:NM_000546:exon4:c.C310T:p.Q104X,TP53:NM_001126112:exon4:c.C310T:p.Q104X,TP53:NM_001126113:exon4:c.C310T:p.Q104X,TP53:NM_001126114:exon4:c.C310T:p.Q104X,TP53:NM_001276695:exon4:c.C193T:p.Q65X,TP53:NM_001276696:exon4:c.C193T:p.Q65X,TP53:NM_001276760:exon4:c.C193T:p.Q65X,TP53:NM_001276761:exon4:c.C193T:p.Q65X	oncogenic
MB-0536	METABRIC	9	139413211	139413211	T	C	NOTCH1	substitution	missense	NOTCH1:NM_017617:exon6:c.A931G:p.T311A	oncogenic
MB-0536	METABRIC	17	7578394	7578394	T	C	TP53	substitution	missense	TP53:NM_001126115:exon1:c.A140G:p.H47R,TP53:NM_001126116:exon1:c.A140G:p.H47R,TP53:NM_001126117:exon1:c.A140G:p.H47R,TP53:NM_001276697:exon1:c.A59G:p.H20R,TP53:NM_001276698:exon1:c.A59G:p.H20R,TP53:NM_001276699:exon1:c.A59G:p.H20R,TP53:NM_001126118:exon4:c.A419G:p.H140R,TP53:NM_000546:exon5:c.A536G:p.H179R,TP53:NM_001126112:exon5:c.A536G:p.H179R,TP53:NM_001126113:exon5:c.A536G:p.H179R,TP53:NM_001…	oncogenic
MB-0537	METABRIC	3	178927980	178927980	T	C	PIK3CA	substitution	missense	PIK3CA:NM_006218:exon8:c.T1258C:p.C420R	oncogenic
MB-0547	METABRIC	3	178936082	178936082	G	A	PIK3CA	substitution	missense	PIK3CA:NM_006218:exon10:c.G1624A:p.E542K	oncogenic
MB-0547	METABRIC	7	55241722	55241722	G	A	EGFR	substitution	missense	EGFR:NM_001346941:exon12:c.G1369A:p.G457S,EGFR:NM_001346897:exon17:c.G2035A:p.G679S,EGFR:NM_001346899:exon17:c.G2035A:p.G679S,EGFR:NM_001346898:exon18:c.G2170A:p.G724S,EGFR:NM_001346900:exon18:c.G2011A:p.G671S,EGFR:NM_005228:exon18:c.G2170A:p.G724S	putative_oncogenic
MB-0558	METABRIC	13	48951113	48951113	C	-	RB1	deletion	frameshift	RB1:NM_000321:exon13:c.1275delC:p.I425fs	oncogenic
MB-0558	METABRIC	17	29653030	29653064	AGTCTATATCTATAACTGTAACTCCTGGGTCAGGG	-	NF1	deletion	frameshift	NF1:NM_000267:exon36:c.4965_4999del:p.A1655fs,NF1:NM_001042492:exon37:c.5028_5062del:p.A1676fs	oncogenic
MB-0558	METABRIC	22	30038197	30038213	AAGCAGATTTTAGATGA	-	NF2	deletion	frameshift	NF2:NM_181830:exon2:c.121_137del:p.K41fs,NF2:NM_181831:exon2:c.121_137del:p.K41fs,NF2:NM_181828:exon3:c.244_260del:p.K82fs,NF2:NM_181829:exon3:c.247_263del:p.K83fs,NF2:NM_000268:exon4:c.370_386del:p.K124fs,NF2:NM_016418:exon4:c.370_386del:p.K124fs,NF2:NM_181825:exon4:c.370_386del:p.K124fs,NF2:NM_181832:exon4:c.370_386del:p.K124fs,NF2:NM_181833:exon4:c.370_386del:p.K124fs	possible_oncogenic
MB-0559	METABRIC	10	8115725	8115728	GAAG	-	GATA3	deletion	frameshift	GATA3:NM_001002295:exon6:c.1074_1077del:p.K358fs,GATA3:NM_002051:exon6:c.1071_1074del:p.K357fs	putative_oncogenic
MB-0568	METABRIC	3	178952085	178952085	A	G	PIK3CA	substitution	missense	PIK3CA:NM_006218:exon21:c.A3140G:p.H1047R	oncogenic
MB-0571	METABRIC	3	178921553	178921553	T	A	PIK3CA	substitution	missense	PIK3CA:NM_006218:exon5:c.T1035A:p.N345K	oncogenic
MB-0571	METABRIC	3	178952077	178952077	T	A	PIK3CA	substitution	missense	PIK3CA:NM_006218:exon21:c.T3132A:p.N1044K	oncogenic
MB-0571	METABRIC	5	56161195	56161195	G	A	MAP3K1	substitution	missense	MAP3K1:NM_005921:exon5:c.G1064A:p.C355Y	oncogenic
MB-0571	METABRIC	5	56161734	56161738	TTTGT	-	MAP3K1	deletion	frameshift	MAP3K1:NM_005921:exon6:c.1231_1235del:p.F411fs	possible_oncogenic
MB-0571	METABRIC	17	15976792	15976792	T	C	NCOR1	substitution	missense	NCOR1:NM_001190440:exon27:c.A3810G:p.I1270M,NCOR1:NM_006311:exon28:c.A3762G:p.I1254M	putative_oncogenic
MB-0577	METABRIC	5	56174850	56174850	T	A	MAP3K1	substitution	nonsense	MAP3K1:NM_005921:exon11:c.T2009A:p.L670X	possible_oncogenic
MB-0578	METABRIC	3	178936091	178936091	G	A	PIK3CA	substitution	missense	PIK3CA:NM_006218:exon10:c.G1633A:p.E545K	oncogenic
MB-0578	METABRIC	3	178952072	178952072	A	G	PIK3CA	substitution	missense	PIK3CA:NM_006218:exon21:c.A3127G:p.M1043V	oncogenic
MB-0588	METABRIC	3	178952085	178952085	A	G	PIK3CA	substitution	missense	PIK3CA:NM_006218:exon21:c.A3140G:p.H1047R	oncogenic
MB-0600	METABRIC	1	27101195	27101195	C	T	ARID1A	substitution	nonsense	ARID1A:NM_006015:exon18:c.C4477T:p.Q1493X	oncogenic
MB-0603	METABRIC	12	115112530	115112530	A	-	TBX3	deletion	frameshift	TBX3:NM_005996:exon6:c.1150delT:p.C384fs,TBX3:NM_016569:exon7:c.1210delT:p.C404fs	possible_oncogenic
MB-0603	METABRIC	12	115112534	115112534	C	-	TBX3	deletion	frameshift	TBX3:NM_005996:exon6:c.1146delG:p.E382fs,TBX3:NM_016569:exon7:c.1206delG:p.E402fs	possible_oncogenic
MB-0614	METABRIC	1	27100976	27100976	C	T	ARID1A	substitution	nonsense	ARID1A:NM_006015:exon18:c.C4258T:p.Q1420X	oncogenic
MB-0614	METABRIC	16	68847229	68847232	TGCC	-	CDH1	deletion	frameshift	CDH1:NM_004360:exon9:c.1151_1154del:p.V384fs	oncogenic
MB-0615	METABRIC	17	7577580	7577580	T	C	TP53	substitution	missense	TP53:NM_001126115:exon3:c.A305G:p.Y102C,TP53:NM_001126116:exon3:c.A305G:p.Y102C,TP53:NM_001126117:exon3:c.A305G:p.Y102C,TP53:NM_001276697:exon3:c.A224G:p.Y75C,TP53:NM_001276698:exon3:c.A224G:p.Y75C,TP53:NM_001276699:exon3:c.A224G:p.Y75C,TP53:NM_001126118:exon6:c.A584G:p.Y195C,TP53:NM_000546:exon7:c.A701G:p.Y234C,TP53:NM_001126112:exon7:c.A701G:p.Y234C,TP53:NM_001126113:exon7:c.A701G:p.Y234C,TP53:…	oncogenic
MB-0623	METABRIC	3	178938938	178938938	C	A	PIK3CA	substitution	missense	PIK3CA:NM_006218:exon14:c.C2180A:p.T727K	oncogenic
MB-0623	METABRIC	3	178952085	178952085	A	G	PIK3CA	substitution	missense	PIK3CA:NM_006218:exon21:c.A3140G:p.H1047R	oncogenic
MB-0632	METABRIC	3	178916851	178916851	G	A	PIK3CA	substitution	missense	PIK3CA:NM_006218:exon2:c.G238A:p.E80K	putative_oncogenic
MB-0632	METABRIC	3	178952085	178952085	A	G	PIK3CA	substitution	missense	PIK3CA:NM_006218:exon21:c.A3140G:p.H1047R	oncogenic
MB-0637	METABRIC	17	7577123	7577123	A	C	TP53	substitution	missense	TP53:NM_001126115:exon4:c.T419G:p.V140G,TP53:NM_001126116:exon4:c.T419G:p.V140G,TP53:NM_001126117:exon4:c.T419G:p.V140G,TP53:NM_001276697:exon4:c.T338G:p.V113G,TP53:NM_001276698:exon4:c.T338G:p.V113G,TP53:NM_001276699:exon4:c.T338G:p.V113G,TP53:NM_001126118:exon7:c.T698G:p.V233G,TP53:NM_000546:exon8:c.T815G:p.V272G,TP53:NM_001126112:exon8:c.T815G:p.V272G,TP53:NM_001126113:exon8:c.T815G:p.V272G,TP…	putative_oncogenic
MB-0637	METABRIC	22	30051658	30051658	C	T	NF2	substitution	nonsense	NF2:NM_181830:exon4:c.C343T:p.R115X,NF2:NM_181831:exon4:c.C343T:p.R115X,NF2:NM_181828:exon5:c.C466T:p.R156X,NF2:NM_181829:exon5:c.C469T:p.R157X,NF2:NM_000268:exon6:c.C592T:p.R198X,NF2:NM_016418:exon6:c.C592T:p.R198X,NF2:NM_181825:exon6:c.C592T:p.R198X,NF2:NM_181832:exon6:c.C592T:p.R198X	putative_oncogenic
MB-0639	METABRIC	12	12871210	12871219	AGCAATGCGC	-	CDKN1B	deletion	frameshift	CDKN1B:NM_004064:exon1:c.437_446del:p.E146fs	putative_oncogenic
MB-0639	METABRIC	17	7577538	7577538	C	T	TP53	substitution	missense	TP53:NM_001126115:exon3:c.G347A:p.R116Q,TP53:NM_001126116:exon3:c.G347A:p.R116Q,TP53:NM_001126117:exon3:c.G347A:p.R116Q,TP53:NM_001276697:exon3:c.G266A:p.R89Q,TP53:NM_001276698:exon3:c.G266A:p.R89Q,TP53:NM_001276699:exon3:c.G266A:p.R89Q,TP53:NM_001126118:exon6:c.G626A:p.R209Q,TP53:NM_000546:exon7:c.G743A:p.R248Q,TP53:NM_001126112:exon7:c.G743A:p.R248Q,TP53:NM_001126113:exon7:c.G743A:p.R248Q,TP53:…	oncogenic
MB-0657	METABRIC	3	178952085	178952085	A	G	PIK3CA	substitution	missense	PIK3CA:NM_006218:exon21:c.A3140G:p.H1047R	oncogenic
MB-0657	METABRIC	16	68855991	68855995	TATTC	-	CDH1	deletion	frameshift	CDH1:NM_001317184:exon11:c.1616_1620del:p.I539fs,CDH1:NM_001317185:exon12:c.251_255del:p.I84fs,CDH1:NM_004360:exon12:c.1799_1803del:p.I600fs	oncogenic
MB-0663	METABRIC	17	7577567	7577567	A	-	TP53	substitution	nonsense	TP53:NM_001126115:exon3:c.318delT:p.C106X,TP53:NM_001126116:exon3:c.318delT:p.C106X,TP53:NM_001126117:exon3:c.318delT:p.C106X,TP53:NM_001276697:exon3:c.237delT:p.C79X,TP53:NM_001276698:exon3:c.237delT:p.C79X,TP53:NM_001276699:exon3:c.237delT:p.C79X,TP53:NM_001126118:exon6:c.597delT:p.C199X,TP53:NM_000546:exon7:c.714delT:p.C238X,TP53:NM_001126112:exon7:c.714delT:p.C238X,TP53:NM_001126113:exon7:c.7…	oncogenic
MB-0880	METABRIC	3	178921553	178921553	T	A	PIK3CA	substitution	missense	PIK3CA:NM_006218:exon5:c.T1035A:p.N345K	oncogenic
MB-2513	METABRIC	3	178936092	178936092	A	G	PIK3CA	substitution	missense	PIK3CA:NM_006218:exon10:c.A1634G:p.E545G	oncogenic
MB-2513	METABRIC	17	7573996	7573996	A	C	TP53	substitution	missense	TP53:NM_001126115:exon6:c.T635G:p.L212R,TP53:NM_001276697:exon6:c.T554G:p.L185R,TP53:NM_001126118:exon9:c.T914G:p.L305R,TP53:NM_000546:exon10:c.T1031G:p.L344R,TP53:NM_001126112:exon10:c.T1031G:p.L344R,TP53:NM_001276760:exon10:c.T914G:p.L305R,TP53:NM_001276761:exon10:c.T914G:p.L305R	putative_oncogenic
MB-2517	METABRIC	3	178952074	178952074	G	A	PIK3CA	substitution	missense	PIK3CA:NM_006218:exon21:c.G3129A:p.M1043I	oncogenic
MB-2517	METABRIC	6	157522534	157522534	C	G	ARID1B	substitution	missense	ARID1B:NM_017519:exon17:c.C4767G:p.I1589M,ARID1B:NM_001346813:exon18:c.C4926G:p.I1642M,ARID1B:NM_020732:exon18:c.C4806G:p.I1602M	putative_oncogenic
MB-2517	METABRIC	16	68849641	68849641	C	T	CDH1	substitution	missense	CDH1:NM_001317184:exon9:c.C1361T:p.T454I,CDH1:NM_004360:exon10:c.C1544T:p.T515I	possible_oncogenic
MB-2517	METABRIC	17	7579355	7579355	A	G	TP53	substitution	missense	TP53:NM_001126118:exon3:c.T215C:p.L72P,TP53:NM_000546:exon4:c.T332C:p.L111P,TP53:NM_001126112:exon4:c.T332C:p.L111P,TP53:NM_001126113:exon4:c.T332C:p.L111P,TP53:NM_001126114:exon4:c.T332C:p.L111P,TP53:NM_001276695:exon4:c.T215C:p.L72P,TP53:NM_001276696:exon4:c.T215C:p.L72P,TP53:NM_001276760:exon4:c.T215C:p.L72P,TP53:NM_001276761:exon4:c.T215C:p.L72P	oncogenic
MB-2564	METABRIC	3	178936091	178936091	G	A	PIK3CA	substitution	missense	PIK3CA:NM_006218:exon10:c.G1633A:p.E545K	oncogenic
MB-2564	METABRIC	17	37864713	37864713	C	T	ERBB2	substitution	missense	ERBB2:NM_001289937:exon3:c.C365T:p.P122L,ERBB2:NM_004448:exon3:c.C365T:p.P122L,ERBB2:NM_001005862:exon6:c.C275T:p.P92L,ERBB2:NM_001289938:exon6:c.C275T:p.P92L,ERBB2:NM_001289936:exon7:c.C320T:p.P107L	oncogenic
MB-2610	METABRIC	3	178952085	178952085	A	G	PIK3CA	substitution	missense	PIK3CA:NM_006218:exon21:c.A3140G:p.H1047R	oncogenic
MB-2610	METABRIC	5	56178436	56178436	G	T	MAP3K1	substitution	nonsense	MAP3K1:NM_005921:exon14:c.G3409T:p.E1137X	possible_oncogenic
MB-2610	METABRIC	12	115118704	115118706	TGT	-	TBX3	deletion	inframe	TBX3:NM_005996:exon2:c.635_637del:p.212_213del,TBX3:NM_016569:exon2:c.635_637del:p.212_213del	putative_oncogenic
MB-2613	METABRIC	19	1219375	1219375	G	A	STK11	substitution	missense	STK11:NM_000455:exon3:c.G427A:p.V143M	possible_oncogenic
MB-2616	METABRIC	16	68846154	68846154	C	-	CDH1	deletion	frameshift	CDH1:NM_001317184:exon8:c.1125delC:p.F375fs,CDH1:NM_004360:exon8:c.1125delC:p.F375fs	oncogenic
MB-2616	METABRIC	17	7577539	7577539	G	A	TP53	substitution	missense	TP53:NM_001126115:exon3:c.C346T:p.R116W,TP53:NM_001126116:exon3:c.C346T:p.R116W,TP53:NM_001126117:exon3:c.C346T:p.R116W,TP53:NM_001276697:exon3:c.C265T:p.R89W,TP53:NM_001276698:exon3:c.C265T:p.R89W,TP53:NM_001276699:exon3:c.C265T:p.R89W,TP53:NM_001126118:exon6:c.C625T:p.R209W,TP53:NM_000546:exon7:c.C742T:p.R248W,TP53:NM_001126112:exon7:c.C742T:p.R248W,TP53:NM_001126113:exon7:c.C742T:p.R248W,TP53:…	oncogenic
MB-2616	METABRIC	17	11984845	11984845	A	-	MAP2K4	deletion	frameshift	MAP2K4:NM_003010:exon3:c.391delA:p.K131fs,MAP2K4:NM_001281435:exon4:c.424delA:p.K142fs	putative_oncogenic
MB-2617	METABRIC	3	178928226	178928226	C	T	PIK3CA	substitution	missense	PIK3CA:NM_006218:exon9:c.C1412T:p.P471L	oncogenic
MB-2617	METABRIC	3	178952085	178952085	A	G	PIK3CA	substitution	missense	PIK3CA:NM_006218:exon21:c.A3140G:p.H1047R	oncogenic
MB-2617	METABRIC	17	7578394	7578394	T	C	TP53	substitution	missense	TP53:NM_001126115:exon1:c.A140G:p.H47R,TP53:NM_001126116:exon1:c.A140G:p.H47R,TP53:NM_001126117:exon1:c.A140G:p.H47R,TP53:NM_001276697:exon1:c.A59G:p.H20R,TP53:NM_001276698:exon1:c.A59G:p.H20R,TP53:NM_001276699:exon1:c.A59G:p.H20R,TP53:NM_001126118:exon4:c.A419G:p.H140R,TP53:NM_000546:exon5:c.A536G:p.H179R,TP53:NM_001126112:exon5:c.A536G:p.H179R,TP53:NM_001126113:exon5:c.A536G:p.H179R,TP53:NM_001…	oncogenic
MB-2617	METABRIC	17	12013741	12013741	G	A	MAP2K4	substitution	missense	MAP2K4:NM_003010:exon6:c.G683A:p.R228K,MAP2K4:NM_001281435:exon7:c.G716A:p.R239K	oncogenic
MB-2617	METABRIC	17	41244169	41244169	A	G	BRCA1	substitution	missense	BRCA1:NM_007297:exon9:c.T3238C:p.Y1080H,BRCA1:NM_007294:exon10:c.T3379C:p.Y1127H,BRCA1:NM_007300:exon10:c.T3379C:p.Y1127H	oncogenic
MB-2617	METABRIC	20	31024425	31024425	C	G	ASXL1	substitution	missense	ASXL1:NM_015338:exon12:c.C3910G:p.L1304V	putative_oncogenic
MB-2618	METABRIC	1	27101465	27101465	C	G	ARID1A	substitution	missense	ARID1A:NM_006015:exon18:c.C4747G:p.P1583A	putative_oncogenic
MB-2618	METABRIC	10	8100506	8100506	C	G	GATA3	substitution	missense	GATA3:NM_001002295:exon3:c.C480G:p.D160E,GATA3:NM_002051:exon3:c.C480G:p.D160E	oncogenic
MB-2618	METABRIC	14	105239419	105239419	T	C	AKT1	substitution	missense	AKT1:NM_001014431:exon11:c.A968G:p.D323G,AKT1:NM_005163:exon11:c.A968G:p.D323G,AKT1:NM_001014432:exon12:c.A968G:p.D323G	putative_oncogenic
MB-2618	METABRIC	17	37883212	37883212	G	A	ERBB2	substitution	missense	ERBB2:NM_001289937:exon25:c.G3115A:p.A1039T,ERBB2:NM_004448:exon25:c.G3115A:p.A1039T,ERBB2:NM_001005862:exon28:c.G3025A:p.A1009T,ERBB2:NM_001289936:exon29:c.G3070A:p.A1024T	putative_oncogenic
MB-2624	METABRIC	3	178936091	178936091	G	A	PIK3CA	substitution	missense	PIK3CA:NM_006218:exon10:c.G1633A:p.E545K	oncogenic
MB-2642	METABRIC	5	56177590	56177590	C	T	MAP3K1	substitution	missense	MAP3K1:NM_005921:exon14:c.C2563T:p.R855C	putative_oncogenic
MB-2642	METABRIC	10	8111508	8111509	GC	-	GATA3	deletion	frameshift	GATA3:NM_001002295:exon5:c.997_998del:p.A333fs,GATA3:NM_002051:exon5:c.994_995del:p.A332fs	putative_oncogenic
MB-2642	METABRIC	12	56481812	56481812	G	A	ERBB3	substitution	missense	ERBB3:NM_001982:exon7:c.G740A:p.R247Q	putative_oncogenic
MB-2645	METABRIC	13	48916840	48916841	AT	-	RB1	deletion	frameshift	RB1:NM_000321:exon3:c.370_371del:p.I124fs	oncogenic
MB-2645	METABRIC	17	7578406	7578406	C	T	TP53	substitution	missense	TP53:NM_001126115:exon1:c.G128A:p.R43H,TP53:NM_001126116:exon1:c.G128A:p.R43H,TP53:NM_001126117:exon1:c.G128A:p.R43H,TP53:NM_001276697:exon1:c.G47A:p.R16H,TP53:NM_001276698:exon1:c.G47A:p.R16H,TP53:NM_001276699:exon1:c.G47A:p.R16H,TP53:NM_001126118:exon4:c.G407A:p.R136H,TP53:NM_000546:exon5:c.G524A:p.R175H,TP53:NM_001126112:exon5:c.G524A:p.R175H,TP53:NM_001126113:exon5:c.G524A:p.R175H,TP53:NM_001…	oncogenic
MB-2708	METABRIC	17	7578466	7578466	G	T	TP53	substitution	missense	TP53:NM_001126115:exon1:c.C68A:p.T23N,TP53:NM_001126116:exon1:c.C68A:p.T23N,TP53:NM_001126117:exon1:c.C68A:p.T23N,TP53:NM_001126118:exon4:c.C347A:p.T116N,TP53:NM_000546:exon5:c.C464A:p.T155N,TP53:NM_001126112:exon5:c.C464A:p.T155N,TP53:NM_001126113:exon5:c.C464A:p.T155N,TP53:NM_001126114:exon5:c.C464A:p.T155N,TP53:NM_001276695:exon5:c.C347A:p.T116N,TP53:NM_001276696:exon5:c.C347A:p.T116N,TP53:NM_…	oncogenic
MB-2712	METABRIC	3	178952085	178952085	A	G	PIK3CA	substitution	missense	PIK3CA:NM_006218:exon21:c.A3140G:p.H1047R	oncogenic
MB-2712	METABRIC	5	56168775	56168775	T	-	MAP3K1	deletion	frameshift	MAP3K1:NM_005921:exon9:c.1629delT:p.H543fs	possible_oncogenic
MB-2721	METABRIC	3	178952085	178952085	A	T	PIK3CA	substitution	missense	PIK3CA:NM_006218:exon21:c.A3140T:p.H1047L	oncogenic
MB-2721	METABRIC	5	56177054	56177055	AT	-	MAP3K1	deletion	frameshift	MAP3K1:NM_005921:exon13:c.2324_2325del:p.H775fs	possible_oncogenic
MB-2728	METABRIC	3	178921553	178921553	T	A	PIK3CA	substitution	missense	PIK3CA:NM_006218:exon5:c.T1035A:p.N345K	oncogenic
MB-2742	METABRIC	3	178952085	178952085	A	G	PIK3CA	substitution	missense	PIK3CA:NM_006218:exon21:c.A3140G:p.H1047R	oncogenic
MB-2742	METABRIC	17	7579355	7579355	A	G	TP53	substitution	missense	TP53:NM_001126118:exon3:c.T215C:p.L72P,TP53:NM_000546:exon4:c.T332C:p.L111P,TP53:NM_001126112:exon4:c.T332C:p.L111P,TP53:NM_001126113:exon4:c.T332C:p.L111P,TP53:NM_001126114:exon4:c.T332C:p.L111P,TP53:NM_001276695:exon4:c.T215C:p.L72P,TP53:NM_001276696:exon4:c.T215C:p.L72P,TP53:NM_001276760:exon4:c.T215C:p.L72P,TP53:NM_001276761:exon4:c.T215C:p.L72P	oncogenic
MB-2744	METABRIC	3	178927980	178927980	T	C	PIK3CA	substitution	missense	PIK3CA:NM_006218:exon8:c.T1258C:p.C420R	oncogenic
MB-2744	METABRIC	X	44922931	44922931	A	G	KDM6A	substitution	missense	KDM6A:NM_001291418:exon14:c.A1555G:p.I519V,KDM6A:NM_001291421:exon14:c.A904G:p.I302V,KDM6A:NM_001291417:exon15:c.A1657G:p.I553V,KDM6A:NM_001291416:exon16:c.A1813G:p.I605V,KDM6A:NM_021140:exon16:c.A1792G:p.I598V,KDM6A:NM_001291415:exon17:c.A1948G:p.I650V	possible_oncogenic
MB-2749	METABRIC	3	178936082	178936082	G	A	PIK3CA	substitution	missense	PIK3CA:NM_006218:exon10:c.G1624A:p.E542K	oncogenic
MB-2749	METABRIC	21	36164860	36164872	GCGCGGGGAACTG	-	RUNX1	deletion	frameshift	RUNX1:NM_001001890:exon6:c.922_934del:p.Q308fs,RUNX1:NM_001754:exon9:c.1003_1015del:p.Q335fs	putative_oncogenic
MB-2752	METABRIC	10	8111554	8111554	T	G	GATA3	substitution	missense	GATA3:NM_001002295:exon5:c.T1043G:p.L348R,GATA3:NM_002051:exon5:c.T1040G:p.L347R	putative_oncogenic
MB-2754	METABRIC	16	68835709	68835709	C	-	CDH1	deletion	frameshift	CDH1:NM_001317184:exon3:c.300delC:p.V100fs,CDH1:NM_004360:exon3:c.300delC:p.V100fs	oncogenic
MB-2758	METABRIC	3	178952085	178952085	A	G	PIK3CA	substitution	missense	PIK3CA:NM_006218:exon21:c.A3140G:p.H1047R	oncogenic
MB-2758	METABRIC	5	56183327	56183327	A	G	MAP3K1	substitution	missense	MAP3K1:NM_005921:exon18:c.A4237G:p.I1413V	putative_oncogenic
MB-2758	METABRIC	17	7578259	7578259	A	T	TP53	substitution	missense	TP53:NM_001126115:exon2:c.T194A:p.V65E,TP53:NM_001126116:exon2:c.T194A:p.V65E,TP53:NM_001126117:exon2:c.T194A:p.V65E,TP53:NM_001276697:exon2:c.T113A:p.V38E,TP53:NM_001276698:exon2:c.T113A:p.V38E,TP53:NM_001276699:exon2:c.T113A:p.V38E,TP53:NM_001126118:exon5:c.T473A:p.V158E,TP53:NM_000546:exon6:c.T590A:p.V197E,TP53:NM_001126112:exon6:c.T590A:p.V197E,TP53:NM_001126113:exon6:c.T590A:p.V197E,TP53:NM_…	putative_oncogenic
MB-2760	METABRIC	1	27097697	27097697	T	C	ARID1A	substitution	missense	ARID1A:NM_006015:exon12:c.T3286C:p.Y1096H,ARID1A:NM_139135:exon12:c.T3286C:p.Y1096H	putative_oncogenic
MB-2760	METABRIC	3	178936091	178936091	G	A	PIK3CA	substitution	missense	PIK3CA:NM_006218:exon10:c.G1633A:p.E545K	oncogenic
MB-2765	METABRIC	3	142234335	142234335	T	C	ATR	substitution	missense	ATR:NM_001184:exon25:c.A4405G:p.T1469A	oncogenic
MB-2765	METABRIC	3	178952085	178952085	A	T	PIK3CA	substitution	missense	PIK3CA:NM_006218:exon21:c.A3140T:p.H1047L	oncogenic
MB-2771	METABRIC	2	202149662	202149662	G	A	CASP8	substitution	missense	CASP8:NM_033356:exon7:c.G881A:p.C294Y,CASP8:NM_001080124:exon8:c.G881A:p.C294Y,CASP8:NM_001080125:exon8:c.G1103A:p.C368Y,CASP8:NM_001228:exon9:c.G977A:p.C326Y,CASP8:NM_033355:exon9:c.G926A:p.C309Y	possible_oncogenic
MB-2771	METABRIC	5	112174728	112174728	G	A	APC	substitution	missense	APC:NM_001127511:exon14:c.G3383A:p.R1128H,APC:NM_000038:exon16:c.G3437A:p.R1146H,APC:NM_001127510:exon17:c.G3437A:p.R1146H	possible_oncogenic
MB-2771	METABRIC	9	139391063	139391063	C	A	NOTCH1	substitution	missense	NOTCH1:NM_017617:exon34:c.G7128T:p.Q2376H	putative_oncogenic
MB-2772	METABRIC	1	27101681	27101681	C	T	ARID1A	substitution	nonsense	ARID1A:NM_006015:exon18:c.C4963T:p.Q1655X,ARID1A:NM_139135:exon18:c.C4312T:p.Q1438X	oncogenic
MB-2772	METABRIC	10	89692849	89692849	G	A	PTEN	substitution	nonsense	PTEN:NM_000314:exon5:c.G333A:p.W111X,PTEN:NM_001304717:exon6:c.G852A:p.W284X	oncogenic
MB-2781	METABRIC	9	139399401	139399401	G	A	NOTCH1	substitution	missense	NOTCH1:NM_017617:exon26:c.C4742T:p.P1581L	putative_oncogenic
MB-2786	METABRIC	3	178936091	178936091	G	A	PIK3CA	substitution	missense	PIK3CA:NM_006218:exon10:c.G1633A:p.E545K	oncogenic
MB-2796	METABRIC	3	178921553	178921553	T	A	PIK3CA	substitution	missense	PIK3CA:NM_006218:exon5:c.T1035A:p.N345K	oncogenic
MB-2796	METABRIC	17	7578190	7578190	T	G	TP53	substitution	missense	TP53:NM_001126115:exon2:c.A263C:p.Y88S,TP53:NM_001126116:exon2:c.A263C:p.Y88S,TP53:NM_001126117:exon2:c.A263C:p.Y88S,TP53:NM_001276697:exon2:c.A182C:p.Y61S,TP53:NM_001276698:exon2:c.A182C:p.Y61S,TP53:NM_001276699:exon2:c.A182C:p.Y61S,TP53:NM_001126118:exon5:c.A542C:p.Y181S,TP53:NM_000546:exon6:c.A659C:p.Y220S,TP53:NM_001126112:exon6:c.A659C:p.Y220S,TP53:NM_001126113:exon6:c.A659C:p.Y220S,TP53:NM_…	oncogenic
MB-2814	METABRIC	14	105246551	105246551	C	T	AKT1	substitution	missense	AKT1:NM_001014431:exon3:c.G49A:p.E17K,AKT1:NM_005163:exon3:c.G49A:p.E17K,AKT1:NM_001014432:exon4:c.G49A:p.E17K	oncogenic
MB-2821	METABRIC	3	142234335	142234335	T	C	ATR	substitution	missense	ATR:NM_001184:exon25:c.A4405G:p.T1469A	oncogenic
MB-2823	METABRIC	9	139413049	139413049	G	A	NOTCH1	substitution	missense	NOTCH1:NM_017617:exon6:c.C1093T:p.R365C	possible_oncogenic
MB-2823	METABRIC	12	115120647	115120647	C	-	TBX3	deletion	frameshift	TBX3:NM_005996:exon1:c.359delG:p.G120fs,TBX3:NM_016569:exon1:c.359delG:p.G120fs	putative_oncogenic
MB-2827	METABRIC	1	27106025	27106025	G	A	ARID1A	substitution	missense	ARID1A:NM_006015:exon20:c.G5636A:p.R1879Q,ARID1A:NM_139135:exon20:c.G4985A:p.R1662Q	putative_oncogenic
MB-2833	METABRIC	17	7578406	7578406	C	T	TP53	substitution	missense	TP53:NM_001126115:exon1:c.G128A:p.R43H,TP53:NM_001126116:exon1:c.G128A:p.R43H,TP53:NM_001126117:exon1:c.G128A:p.R43H,TP53:NM_001276697:exon1:c.G47A:p.R16H,TP53:NM_001276698:exon1:c.G47A:p.R16H,TP53:NM_001276699:exon1:c.G47A:p.R16H,TP53:NM_001126118:exon4:c.G407A:p.R136H,TP53:NM_000546:exon5:c.G524A:p.R175H,TP53:NM_001126112:exon5:c.G524A:p.R175H,TP53:NM_001126113:exon5:c.G524A:p.R175H,TP53:NM_001…	oncogenic
MB-2833	METABRIC	20	31024297	31024297	A	G	ASXL1	substitution	missense	ASXL1:NM_015338:exon12:c.A3782G:p.K1261R	possible_oncogenic
MB-2834	METABRIC	3	47158131	47158131	C	G	SETD2	substitution	missense	SETD2:NM_001349370:exon3:c.G4436C:p.R1479P,SETD2:NM_014159:exon4:c.G4568C:p.R1523P	putative_oncogenic
MB-2834	METABRIC	4	153249407	153249407	T	A	FBXW7	substitution	missense	FBXW7:NM_001013415:exon8:c.A1017T:p.L339F,FBXW7:NM_018315:exon8:c.A1131T:p.L377F,FBXW7:NM_033632:exon9:c.A1371T:p.L457F,FBXW7:NM_001349798:exon11:c.A1371T:p.L457F	putative_oncogenic
MB-2834	METABRIC	13	32911851	32911851	A	T	BRCA2	substitution	missense	BRCA2:NM_000059:exon11:c.A3359T:p.E1120V	possible_oncogenic
MB-2834	METABRIC	17	7577586	7577586	A	G	TP53	substitution	missense	TP53:NM_001126115:exon3:c.T299C:p.I100T,TP53:NM_001126116:exon3:c.T299C:p.I100T,TP53:NM_001126117:exon3:c.T299C:p.I100T,TP53:NM_001276697:exon3:c.T218C:p.I73T,TP53:NM_001276698:exon3:c.T218C:p.I73T,TP53:NM_001276699:exon3:c.T218C:p.I73T,TP53:NM_001126118:exon6:c.T578C:p.I193T,TP53:NM_000546:exon7:c.T695C:p.I232T,TP53:NM_001126112:exon7:c.T695C:p.I232T,TP53:NM_001126113:exon7:c.T695C:p.I232T,TP53:…	putative_oncogenic
MB-2838	METABRIC	1	27088672	27088672	C	T	ARID1A	substitution	nonsense	ARID1A:NM_006015:exon7:c.C2281T:p.Q761X,ARID1A:NM_139135:exon7:c.C2281T:p.Q761X	oncogenic
MB-2838	METABRIC	3	178952085	178952085	A	G	PIK3CA	substitution	missense	PIK3CA:NM_006218:exon21:c.A3140G:p.H1047R	oncogenic
MB-2838	METABRIC	5	56160741	56160741	C	T	MAP3K1	substitution	missense	MAP3K1:NM_005921:exon4:c.C1015T:p.R339W	putative_oncogenic
MB-2840	METABRIC	3	178921553	178921553	T	A	PIK3CA	substitution	missense	PIK3CA:NM_006218:exon5:c.T1035A:p.N345K	oncogenic
MB-2840	METABRIC	3	178952074	178952074	G	C	PIK3CA	substitution	missense	PIK3CA:NM_006218:exon21:c.G3129C:p.M1043I	oncogenic
MB-2840	METABRIC	12	115109744	115109759	CGCAGAGTTTGGGCGA	-	TBX3	deletion	frameshift	TBX3:NM_005996:exon7:c.2059_2074del:p.S687fs,TBX3:NM_016569:exon8:c.2119_2134del:p.S707fs	putative_oncogenic
MB-2840	METABRIC	16	68862104	68862104	T	-	CDH1	deletion	frameshift	CDH1:NM_001317184:exon13:c.2009delT:p.L670fs,CDH1:NM_001317186:exon13:c.227delT:p.L76fs,CDH1:NM_001317185:exon14:c.644delT:p.L215fs,CDH1:NM_004360:exon14:c.2192delT:p.L731fs	oncogenic
MB-2842	METABRIC	17	7578268	7578268	A	C	TP53	substitution	missense	TP53:NM_001126115:exon2:c.T185G:p.L62R,TP53:NM_001126116:exon2:c.T185G:p.L62R,TP53:NM_001126117:exon2:c.T185G:p.L62R,TP53:NM_001276697:exon2:c.T104G:p.L35R,TP53:NM_001276698:exon2:c.T104G:p.L35R,TP53:NM_001276699:exon2:c.T104G:p.L35R,TP53:NM_001126118:exon5:c.T464G:p.L155R,TP53:NM_000546:exon6:c.T581G:p.L194R,TP53:NM_001126112:exon6:c.T581G:p.L194R,TP53:NM_001126113:exon6:c.T581G:p.L194R,TP53:NM_…	oncogenic
MB-2842	METABRIC	X	41012243	41012246	AATC	-	USP9X	deletion	frameshift	USP9X:NM_001039590:exon14:c.1806_1809del:p.L602fs,USP9X:NM_001039591:exon14:c.1806_1809del:p.L602fs	putative_oncogenic
MB-2842	METABRIC	X	44949112	44949112	G	T	KDM6A	substitution	missense	KDM6A:NM_001291418:exon23:c.G3436T:p.V1146F,KDM6A:NM_001291421:exon23:c.G2785T:p.V929F,KDM6A:NM_001291417:exon24:c.G3538T:p.V1180F,KDM6A:NM_001291416:exon25:c.G3694T:p.V1232F,KDM6A:NM_021140:exon25:c.G3673T:p.V1225F,KDM6A:NM_001291415:exon26:c.G3829T:p.V1277F	putative_oncogenic
MB-2843	METABRIC	17	7577559	7577559	G	C	TP53	substitution	missense	TP53:NM_001126115:exon3:c.C326G:p.S109C,TP53:NM_001126116:exon3:c.C326G:p.S109C,TP53:NM_001126117:exon3:c.C326G:p.S109C,TP53:NM_001276697:exon3:c.C245G:p.S82C,TP53:NM_001276698:exon3:c.C245G:p.S82C,TP53:NM_001276699:exon3:c.C245G:p.S82C,TP53:NM_001126118:exon6:c.C605G:p.S202C,TP53:NM_000546:exon7:c.C722G:p.S241C,TP53:NM_001126112:exon7:c.C722G:p.S241C,TP53:NM_001126113:exon7:c.C722G:p.S241C,TP53:…	oncogenic
MB-2845	METABRIC	3	178952085	178952085	A	G	PIK3CA	substitution	missense	PIK3CA:NM_006218:exon21:c.A3140G:p.H1047R	oncogenic
MB-2845	METABRIC	5	56180614	56180615	GA	-	MAP3K1	deletion	frameshift	MAP3K1:NM_005921:exon16:c.3943_3944del:p.E1315fs	putative_oncogenic
MB-2845	METABRIC	16	67116119	67116119	G	A	CBFB	substitution	missense	CBFB:NM_001755:exon5:c.G403A:p.E135K,CBFB:NM_022845:exon5:c.G403A:p.E135K	putative_oncogenic
MB-2846	METABRIC	3	178952085	178952085	A	G	PIK3CA	substitution	missense	PIK3CA:NM_006218:exon21:c.A3140G:p.H1047R	oncogenic
MB-2846	METABRIC	17	7577581	7577581	A	T	TP53	substitution	missense	TP53:NM_001126115:exon3:c.T304A:p.Y102N,TP53:NM_001126116:exon3:c.T304A:p.Y102N,TP53:NM_001126117:exon3:c.T304A:p.Y102N,TP53:NM_001276697:exon3:c.T223A:p.Y75N,TP53:NM_001276698:exon3:c.T223A:p.Y75N,TP53:NM_001276699:exon3:c.T223A:p.Y75N,TP53:NM_001126118:exon6:c.T583A:p.Y195N,TP53:NM_000546:exon7:c.T700A:p.Y234N,TP53:NM_001126112:exon7:c.T700A:p.Y234N,TP53:NM_001126113:exon7:c.T700A:p.Y234N,TP53:…	putative_oncogenic
MB-2848	METABRIC	16	67063657	67063661	CCCCA	-	CBFB	deletion	frameshift	CBFB:NM_001755:exon2:c.106_110del:p.P36fs,CBFB:NM_022845:exon2:c.106_110del:p.P36fs	putative_oncogenic
MB-2849	METABRIC	17	7578460	7578467	ACGCGGGT	-	TP53	deletion	frameshift	TP53:NM_001126115:exon1:c.67_74del:p.T23fs,TP53:NM_001126116:exon1:c.67_74del:p.T23fs,TP53:NM_001126117:exon1:c.67_74del:p.T23fs,TP53:NM_001126118:exon4:c.346_353del:p.T116fs,TP53:NM_000546:exon5:c.463_470del:p.T155fs,TP53:NM_001126112:exon5:c.463_470del:p.T155fs,TP53:NM_001126113:exon5:c.463_470del:p.T155fs,TP53:NM_001126114:exon5:c.463_470del:p.T155fs,TP53:NM_001276695:exon5:c.346_353del:p.T116…	oncogenic
MB-2857	METABRIC	3	178952005	178952006	AT	-	PIK3CA	deletion	frameshift	PIK3CA:NM_006218:exon21:c.3060_3061del:p.A1020fs	putative_oncogenic
MB-2857	METABRIC	17	7577022	7577022	G	A	TP53	substitution	nonsense	TP53:NM_001126115:exon4:c.C520T:p.R174X,TP53:NM_001126116:exon4:c.C520T:p.R174X,TP53:NM_001126117:exon4:c.C520T:p.R174X,TP53:NM_001276697:exon4:c.C439T:p.R147X,TP53:NM_001276698:exon4:c.C439T:p.R147X,TP53:NM_001276699:exon4:c.C439T:p.R147X,TP53:NM_001126118:exon7:c.C799T:p.R267X,TP53:NM_000546:exon8:c.C916T:p.R306X,TP53:NM_001126112:exon8:c.C916T:p.R306X,TP53:NM_001126113:exon8:c.C916T:p.R306X,TP…	oncogenic
MB-2858	METABRIC	3	178952085	178952085	A	G	PIK3CA	substitution	missense	PIK3CA:NM_006218:exon21:c.A3140G:p.H1047R	oncogenic
MB-2858	METABRIC	17	7577138	7577138	C	G	TP53	substitution	missense	TP53:NM_001126115:exon4:c.G404C:p.R135P,TP53:NM_001126116:exon4:c.G404C:p.R135P,TP53:NM_001126117:exon4:c.G404C:p.R135P,TP53:NM_001276697:exon4:c.G323C:p.R108P,TP53:NM_001276698:exon4:c.G323C:p.R108P,TP53:NM_001276699:exon4:c.G323C:p.R108P,TP53:NM_001126118:exon7:c.G683C:p.R228P,TP53:NM_000546:exon8:c.G800C:p.R267P,TP53:NM_001126112:exon8:c.G800C:p.R267P,TP53:NM_001126113:exon8:c.G800C:p.R267P,TP…	putative_oncogenic
MB-2867	METABRIC	3	178928060	178928086	GCCAGTACCTCATGGATTAGAAGATTT	-	PIK3CA	deletion	inframe	PIK3CA:NM_006218:exon8:c.1338_1364del:p.446_455del	putative_oncogenic
MB-2904	METABRIC	17	7579358	7579358	C	-	TP53	deletion	frameshift	TP53:NM_001126118:exon3:c.212delG:p.R71fs,TP53:NM_000546:exon4:c.329delG:p.R110fs,TP53:NM_001126112:exon4:c.329delG:p.R110fs,TP53:NM_001126113:exon4:c.329delG:p.R110fs,TP53:NM_001126114:exon4:c.329delG:p.R110fs,TP53:NM_001276695:exon4:c.212delG:p.R71fs,TP53:NM_001276696:exon4:c.212delG:p.R71fs,TP53:NM_001276760:exon4:c.212delG:p.R71fs,TP53:NM_001276761:exon4:c.212delG:p.R71fs	oncogenic
MB-2922	METABRIC	17	7578475	7578475	G	-	TP53	deletion	frameshift	TP53:NM_001126115:exon1:c.59delC:p.P20fs,TP53:NM_001126116:exon1:c.59delC:p.P20fs,TP53:NM_001126117:exon1:c.59delC:p.P20fs,TP53:NM_001126118:exon4:c.338delC:p.P113fs,TP53:NM_000546:exon5:c.455delC:p.P152fs,TP53:NM_001126112:exon5:c.455delC:p.P152fs,TP53:NM_001126113:exon5:c.455delC:p.P152fs,TP53:NM_001126114:exon5:c.455delC:p.P152fs,TP53:NM_001276695:exon5:c.338delC:p.P113fs,TP53:NM_001276696:exo…	oncogenic
MB-2923	METABRIC	3	178936096	178936096	G	C	PIK3CA	substitution	missense	PIK3CA:NM_006218:exon10:c.G1638C:p.Q546H	oncogenic
MB-2927	METABRIC	3	178952085	178952085	A	G	PIK3CA	substitution	missense	PIK3CA:NM_006218:exon21:c.A3140G:p.H1047R	oncogenic
MB-2929	METABRIC	17	7578389	7578389	G	A	TP53	substitution	missense	TP53:NM_001126115:exon1:c.C145T:p.R49C,TP53:NM_001126116:exon1:c.C145T:p.R49C,TP53:NM_001126117:exon1:c.C145T:p.R49C,TP53:NM_001276697:exon1:c.C64T:p.R22C,TP53:NM_001276698:exon1:c.C64T:p.R22C,TP53:NM_001276699:exon1:c.C64T:p.R22C,TP53:NM_001126118:exon4:c.C424T:p.R142C,TP53:NM_000546:exon5:c.C541T:p.R181C,TP53:NM_001126112:exon5:c.C541T:p.R181C,TP53:NM_001126113:exon5:c.C541T:p.R181C,TP53:NM_001…	putative_oncogenic
MB-2931	METABRIC	10	8106058	8106058	T	A	GATA3	substitution	missense	GATA3:NM_001002295:exon4:c.T881A:p.M294K,GATA3:NM_002051:exon4:c.T878A:p.M293K	oncogenic
MB-2931	METABRIC	10	8106059	8106059	G	A	GATA3	substitution	missense	GATA3:NM_001002295:exon4:c.G882A:p.M294I,GATA3:NM_002051:exon4:c.G879A:p.M293I	putative_oncogenic
MB-2931	METABRIC	12	115118854	115118855	AA	-	TBX3	deletion	frameshift	TBX3:NM_005996:exon2:c.486_487del:p.R162fs,TBX3:NM_016569:exon2:c.486_487del:p.R162fs	putative_oncogenic
MB-2939	METABRIC	3	178952085	178952085	A	T	PIK3CA	substitution	missense	PIK3CA:NM_006218:exon21:c.A3140T:p.H1047L	oncogenic
MB-2939	METABRIC	4	153332699	153332699	G	A	FBXW7	substitution	missense	FBXW7:NM_033632:exon2:c.C257T:p.S86L,FBXW7:NM_001257069:exon4:c.C257T:p.S86L,FBXW7:NM_001349798:exon4:c.C257T:p.S86L	oncogenic
MB-2952	METABRIC	3	178952085	178952085	A	G	PIK3CA	substitution	missense	PIK3CA:NM_006218:exon21:c.A3140G:p.H1047R	oncogenic
MB-2953	METABRIC	3	178952085	178952085	A	G	PIK3CA	substitution	missense	PIK3CA:NM_006218:exon21:c.A3140G:p.H1047R	oncogenic
MB-2953	METABRIC	17	7577580	7577580	T	C	TP53	substitution	missense	TP53:NM_001126115:exon3:c.A305G:p.Y102C,TP53:NM_001126116:exon3:c.A305G:p.Y102C,TP53:NM_001126117:exon3:c.A305G:p.Y102C,TP53:NM_001276697:exon3:c.A224G:p.Y75C,TP53:NM_001276698:exon3:c.A224G:p.Y75C,TP53:NM_001276699:exon3:c.A224G:p.Y75C,TP53:NM_001126118:exon6:c.A584G:p.Y195C,TP53:NM_000546:exon7:c.A701G:p.Y234C,TP53:NM_001126112:exon7:c.A701G:p.Y234C,TP53:NM_001126113:exon7:c.A701G:p.Y234C,TP53:…	oncogenic
MB-2954	METABRIC	17	16004823	16004823	A	G	NCOR1	substitution	missense	NCOR1:NM_001190438:exon17:c.T2152C:p.C718R,NCOR1:NM_001190440:exon19:c.T2479C:p.C827R,NCOR1:NM_006311:exon20:c.T2431C:p.C811R	possible_oncogenic
MB-2957	METABRIC	3	47164795	47164795	G	A	SETD2	substitution	missense	SETD2:NM_001349370:exon2:c.C1199T:p.T400M,SETD2:NM_014159:exon3:c.C1331T:p.T444M	putative_oncogenic
MB-2957	METABRIC	17	7577559	7577559	G	C	TP53	substitution	missense	TP53:NM_001126115:exon3:c.C326G:p.S109C,TP53:NM_001126116:exon3:c.C326G:p.S109C,TP53:NM_001126117:exon3:c.C326G:p.S109C,TP53:NM_001276697:exon3:c.C245G:p.S82C,TP53:NM_001276698:exon3:c.C245G:p.S82C,TP53:NM_001276699:exon3:c.C245G:p.S82C,TP53:NM_001126118:exon6:c.C605G:p.S202C,TP53:NM_000546:exon7:c.C722G:p.S241C,TP53:NM_001126112:exon7:c.C722G:p.S241C,TP53:NM_001126113:exon7:c.C722G:p.S241C,TP53:…	oncogenic
MB-2963	METABRIC	17	7577139	7577139	G	C	TP53	substitution	missense	TP53:NM_001126115:exon4:c.C403G:p.R135G,TP53:NM_001126116:exon4:c.C403G:p.R135G,TP53:NM_001126117:exon4:c.C403G:p.R135G,TP53:NM_001276697:exon4:c.C322G:p.R108G,TP53:NM_001276698:exon4:c.C322G:p.R108G,TP53:NM_001276699:exon4:c.C322G:p.R108G,TP53:NM_001126118:exon7:c.C682G:p.R228G,TP53:NM_000546:exon8:c.C799G:p.R267G,TP53:NM_001126112:exon8:c.C799G:p.R267G,TP53:NM_001126113:exon8:c.C799G:p.R267G,TP…	putative_oncogenic
MB-2966	METABRIC	16	67063666	67063666	G	T	CBFB	substitution	nonsense	CBFB:NM_001755:exon2:c.G115T:p.E39X,CBFB:NM_022845:exon2:c.G115T:p.E39X	putative_oncogenic
MB-2970	METABRIC	1	27106827	27106827	G	-	ARID1A	deletion	frameshift	ARID1A:NM_006015:exon20:c.6438delG:p.K2146fs,ARID1A:NM_139135:exon20:c.5787delG:p.K1929fs	oncogenic
MB-2970	METABRIC	16	68857392	68857402	ACCAAGTGACC	-	CDH1	deletion	frameshift	CDH1:NM_001317184:exon12:c.1844_1854del:p.D615fs,CDH1:NM_001317186:exon12:c.62_72del:p.D21fs,CDH1:NM_001317185:exon13:c.479_489del:p.D160fs,CDH1:NM_004360:exon13:c.2027_2037del:p.D676fs	oncogenic
MB-2970	METABRIC	17	29657350	29657350	T	A	NF1	substitution	nonsense	NF1:NM_000267:exon38:c.T5583A:p.C1861X,NF1:NM_001042492:exon39:c.T5646A:p.C1882X	oncogenic
MB-2977	METABRIC	3	178936082	178936082	G	A	PIK3CA	substitution	missense	PIK3CA:NM_006218:exon10:c.G1624A:p.E542K	oncogenic
MB-2977	METABRIC	5	56167790	56167805	ATGAAGAAAGTCTTAC	-	MAP3K1	deletion	frameshift	MAP3K1:NM_005921:exon7:c.1355_1370del:p.D452fs	putative_oncogenic
MB-2977	METABRIC	5	56177978	56177978	C	A	MAP3K1	substitution	nonsense	MAP3K1:NM_005921:exon14:c.C2951A:p.S984X	possible_oncogenic
MB-2984	METABRIC	17	7577565	7577565	T	C	TP53	substitution	missense	TP53:NM_001126115:exon3:c.A320G:p.N107S,TP53:NM_001126116:exon3:c.A320G:p.N107S,TP53:NM_001126117:exon3:c.A320G:p.N107S,TP53:NM_001276697:exon3:c.A239G:p.N80S,TP53:NM_001276698:exon3:c.A239G:p.N80S,TP53:NM_001276699:exon3:c.A239G:p.N80S,TP53:NM_001126118:exon6:c.A599G:p.N200S,TP53:NM_000546:exon7:c.A716G:p.N239S,TP53:NM_001126112:exon7:c.A716G:p.N239S,TP53:NM_001126113:exon7:c.A716G:p.N239S,TP53:…	putative_oncogenic
MB-2990	METABRIC	3	178936082	178936082	G	A	PIK3CA	substitution	missense	PIK3CA:NM_006218:exon10:c.G1624A:p.E542K	oncogenic
MB-2990	METABRIC	10	8115711	8115712	CC	-	GATA3	deletion	frameshift	GATA3:NM_001002295:exon6:c.1060_1061del:p.P354fs,GATA3:NM_002051:exon6:c.1057_1058del:p.P353fs	putative_oncogenic
MB-2993	METABRIC	1	27106328	27106328	G	A	ARID1A	substitution	missense	ARID1A:NM_006015:exon20:c.G5939A:p.R1980H,ARID1A:NM_139135:exon20:c.G5288A:p.R1763H	putative_oncogenic
MB-2993	METABRIC	14	69256850	69256850	G	-	ZFP36L1	deletion	frameshift	ZFP36L1:NM_001244698:exon2:c.417delC:p.H139fs,ZFP36L1:NM_004926:exon2:c.417delC:p.H139fs,ZFP36L1:NM_001244701:exon3:c.624delC:p.H208fs	putative_oncogenic
MB-2994	METABRIC	16	67100604	67100604	T	G	CBFB	substitution	missense	CBFB:NM_001755:exon4:c.T302G:p.M101R,CBFB:NM_022845:exon4:c.T302G:p.M101R	possible_oncogenic
MB-3002	METABRIC	16	68862154	68862154	A	-	CDH1	deletion	frameshift	CDH1:NM_001317184:exon13:c.2059delA:p.T687fs,CDH1:NM_001317186:exon13:c.277delA:p.T93fs,CDH1:NM_001317185:exon14:c.694delA:p.T232fs,CDH1:NM_004360:exon14:c.2242delA:p.T748fs	oncogenic
MB-3002	METABRIC	17	37864713	37864713	C	T	ERBB2	substitution	missense	ERBB2:NM_001289937:exon3:c.C365T:p.P122L,ERBB2:NM_004448:exon3:c.C365T:p.P122L,ERBB2:NM_001005862:exon6:c.C275T:p.P92L,ERBB2:NM_001289938:exon6:c.C275T:p.P92L,ERBB2:NM_001289936:exon7:c.C320T:p.P107L	oncogenic
MB-3006	METABRIC	3	178952085	178952085	A	G	PIK3CA	substitution	missense	PIK3CA:NM_006218:exon21:c.A3140G:p.H1047R	oncogenic
MB-3006	METABRIC	16	68835731	68835731	A	T	CDH1	substitution	nonsense	CDH1:NM_001317184:exon3:c.A322T:p.R108X,CDH1:NM_004360:exon3:c.A322T:p.R108X	oncogenic
MB-3007	METABRIC	3	178936091	178936091	G	A	PIK3CA	substitution	missense	PIK3CA:NM_006218:exon10:c.G1633A:p.E545K	oncogenic
MB-3014	METABRIC	17	7574011	7574011	T	-	TP53	deletion	frameshift	TP53:NM_001126115:exon6:c.620delA:p.E207fs,TP53:NM_001276697:exon6:c.539delA:p.E180fs,TP53:NM_001126118:exon9:c.899delA:p.E300fs,TP53:NM_000546:exon10:c.1016delA:p.E339fs,TP53:NM_001126112:exon10:c.1016delA:p.E339fs,TP53:NM_001276760:exon10:c.899delA:p.E300fs,TP53:NM_001276761:exon10:c.899delA:p.E300fs	oncogenic
MB-3016	METABRIC	1	27057889	27057889	C	G	ARID1A	substitution	missense	ARID1A:NM_006015:exon3:c.C1597G:p.P533A,ARID1A:NM_139135:exon3:c.C1597G:p.P533A	putative_oncogenic
MB-3016	METABRIC	17	7574003	7574003	G	-	TP53	deletion	frameshift	TP53:NM_001126115:exon6:c.628delC:p.R210fs,TP53:NM_001276697:exon6:c.547delC:p.R183fs,TP53:NM_001126118:exon9:c.907delC:p.R303fs,TP53:NM_000546:exon10:c.1024delC:p.R342fs,TP53:NM_001126112:exon10:c.1024delC:p.R342fs,TP53:NM_001276760:exon10:c.907delC:p.R303fs,TP53:NM_001276761:exon10:c.907delC:p.R303fs	oncogenic
MB-3021	METABRIC	16	68845616	68845616	G	A	CDH1	substitution	missense	CDH1:NM_001317184:exon7:c.G862A:p.D288N,CDH1:NM_004360:exon7:c.G862A:p.D288N	putative_oncogenic
MB-3028	METABRIC	17	7577538	7577538	C	T	TP53	substitution	missense	TP53:NM_001126115:exon3:c.G347A:p.R116Q,TP53:NM_001126116:exon3:c.G347A:p.R116Q,TP53:NM_001126117:exon3:c.G347A:p.R116Q,TP53:NM_001276697:exon3:c.G266A:p.R89Q,TP53:NM_001276698:exon3:c.G266A:p.R89Q,TP53:NM_001276699:exon3:c.G266A:p.R89Q,TP53:NM_001126118:exon6:c.G626A:p.R209Q,TP53:NM_000546:exon7:c.G743A:p.R248Q,TP53:NM_001126112:exon7:c.G743A:p.R248Q,TP53:NM_001126113:exon7:c.G743A:p.R248Q,TP53:…	oncogenic
MB-3028	METABRIC	17	37880220	37880220	T	C	ERBB2	substitution	missense	ERBB2:NM_001289937:exon19:c.T2264C:p.L755S,ERBB2:NM_004448:exon19:c.T2264C:p.L755S,ERBB2:NM_001005862:exon22:c.T2174C:p.L725S,ERBB2:NM_001289936:exon23:c.T2219C:p.L740S	oncogenic
MB-3031	METABRIC	X	44929231	44929231	T	A	KDM6A	substitution	missense	KDM6A:NM_001291418:exon15:c.T2094A:p.N698K,KDM6A:NM_001291421:exon15:c.T1443A:p.N481K,KDM6A:NM_001291417:exon16:c.T2196A:p.N732K,KDM6A:NM_001291416:exon17:c.T2352A:p.N784K,KDM6A:NM_021140:exon17:c.T2331A:p.N777K,KDM6A:NM_001291415:exon18:c.T2487A:p.N829K	possible_oncogenic
MB-3033	METABRIC	3	178936092	178936092	A	C	PIK3CA	substitution	missense	PIK3CA:NM_006218:exon10:c.A1634C:p.E545A	oncogenic
MB-3046	METABRIC	12	56478854	56478854	G	T	ERBB3	substitution	missense	ERBB3:NM_001005915:exon3:c.G310T:p.V104L,ERBB3:NM_001982:exon3:c.G310T:p.V104L	oncogenic
MB-3046	METABRIC	17	7579356	7579356	G	-	TP53	deletion	frameshift	TP53:NM_001126118:exon3:c.214delC:p.L72fs,TP53:NM_000546:exon4:c.331delC:p.L111fs,TP53:NM_001126112:exon4:c.331delC:p.L111fs,TP53:NM_001126113:exon4:c.331delC:p.L111fs,TP53:NM_001126114:exon4:c.331delC:p.L111fs,TP53:NM_001276695:exon4:c.214delC:p.L72fs,TP53:NM_001276696:exon4:c.214delC:p.L72fs,TP53:NM_001276760:exon4:c.214delC:p.L72fs,TP53:NM_001276761:exon4:c.214delC:p.L72fs	oncogenic
MB-3049	METABRIC	3	178936082	178936082	G	A	PIK3CA	substitution	missense	PIK3CA:NM_006218:exon10:c.G1624A:p.E542K	oncogenic
MB-3049	METABRIC	16	68842603	68842603	C	T	CDH1	substitution	missense	CDH1:NM_001317184:exon5:c.C539T:p.S180F,CDH1:NM_004360:exon5:c.C539T:p.S180F	putative_oncogenic
MB-3057	METABRIC	13	32910713	32910713	G	C	BRCA2	substitution	missense	BRCA2:NM_000059:exon11:c.G2221C:p.V741L	putative_oncogenic
MB-3057	METABRIC	17	7578518	7578518	C	-	TP53	deletion	frameshift	TP53:NM_001126115:exon1:c.16delG:p.A6fs,TP53:NM_001126116:exon1:c.16delG:p.A6fs,TP53:NM_001126117:exon1:c.16delG:p.A6fs,TP53:NM_001126118:exon4:c.295delG:p.A99fs,TP53:NM_000546:exon5:c.412delG:p.A138fs,TP53:NM_001126112:exon5:c.412delG:p.A138fs,TP53:NM_001126113:exon5:c.412delG:p.A138fs,TP53:NM_001126114:exon5:c.412delG:p.A138fs,TP53:NM_001276695:exon5:c.295delG:p.A99fs,TP53:NM_001276696:exon5:c.…	oncogenic
MB-3060	METABRIC	10	89692885	89692888	CTGT	-	PTEN	deletion	frameshift	PTEN:NM_000314:exon5:c.369_372del:p.H123fs,PTEN:NM_001304717:exon6:c.888_891del:p.H296fs	oncogenic
MB-3060	METABRIC	10	89692891	89692892	AG	-	PTEN	deletion	frameshift	PTEN:NM_000314:exon5:c.375_376del:p.K125fs,PTEN:NM_001304717:exon6:c.894_895del:p.K298fs	oncogenic
MB-3060	METABRIC	10	89692894	89692894	T	-	PTEN	deletion	frameshift	PTEN:NM_000314:exon5:c.378delT:p.A126fs,PTEN:NM_001304717:exon6:c.897delT:p.A299fs	oncogenic
MB-3063	METABRIC	11	64572021	64572021	G	A	MEN1	substitution	missense	MEN1:NM_000244:exon10:c.C1633T:p.P545S,MEN1:NM_130799:exon10:c.C1618T:p.P540S,MEN1:NM_130800:exon10:c.C1633T:p.P545S,MEN1:NM_130801:exon10:c.C1633T:p.P545S,MEN1:NM_130802:exon10:c.C1633T:p.P545S,MEN1:NM_130803:exon10:c.C1633T:p.P545S,MEN1:NM_130804:exon11:c.C1633T:p.P545S	putative_oncogenic
MB-3063	METABRIC	11	64573126	64573126	C	G	MEN1	substitution	missense	MEN1:NM_000244:exon8:c.G1181C:p.R394P,MEN1:NM_130799:exon8:c.G1166C:p.R389P,MEN1:NM_130800:exon8:c.G1181C:p.R394P,MEN1:NM_130801:exon8:c.G1181C:p.R394P,MEN1:NM_130802:exon8:c.G1181C:p.R394P,MEN1:NM_130803:exon8:c.G1181C:p.R394P,MEN1:NM_130804:exon9:c.G1181C:p.R394P	putative_oncogenic
MB-3063	METABRIC	17	7578212	7578212	G	A	TP53	substitution	nonsense	TP53:NM_001126115:exon2:c.C241T:p.R81X,TP53:NM_001126116:exon2:c.C241T:p.R81X,TP53:NM_001126117:exon2:c.C241T:p.R81X,TP53:NM_001276697:exon2:c.C160T:p.R54X,TP53:NM_001276698:exon2:c.C160T:p.R54X,TP53:NM_001276699:exon2:c.C160T:p.R54X,TP53:NM_001126118:exon5:c.C520T:p.R174X,TP53:NM_000546:exon6:c.C637T:p.R213X,TP53:NM_001126112:exon6:c.C637T:p.R213X,TP53:NM_001126113:exon6:c.C637T:p.R213X,TP53:NM_…	oncogenic
MB-3063	METABRIC	X	41057842	41057842	G	C	USP9X	substitution	missense	USP9X:NM_001039590:exon30:c.G4442C:p.G1481A,USP9X:NM_001039591:exon30:c.G4442C:p.G1481A	putative_oncogenic
MB-3067	METABRIC	17	7578406	7578406	C	T	TP53	substitution	missense	TP53:NM_001126115:exon1:c.G128A:p.R43H,TP53:NM_001126116:exon1:c.G128A:p.R43H,TP53:NM_001126117:exon1:c.G128A:p.R43H,TP53:NM_001276697:exon1:c.G47A:p.R16H,TP53:NM_001276698:exon1:c.G47A:p.R16H,TP53:NM_001276699:exon1:c.G47A:p.R16H,TP53:NM_001126118:exon4:c.G407A:p.R136H,TP53:NM_000546:exon5:c.G524A:p.R175H,TP53:NM_001126112:exon5:c.G524A:p.R175H,TP53:NM_001126113:exon5:c.G524A:p.R175H,TP53:NM_001…	oncogenic
MB-3067	METABRIC	X	41089836	41089836	C	G	USP9X	substitution	missense	USP9X:NM_001039590:exon44:c.C7562G:p.S2521C,USP9X:NM_001039591:exon44:c.C7514G:p.S2505C	oncogenic
MB-3079	METABRIC	2	202149758	202149758	C	A	CASP8	substitution	missense	CASP8:NM_033356:exon7:c.C977A:p.T326N,CASP8:NM_001080124:exon8:c.C977A:p.T326N,CASP8:NM_001080125:exon8:c.C1199A:p.T400N,CASP8:NM_001228:exon9:c.C1073A:p.T358N,CASP8:NM_033355:exon9:c.C1022A:p.T341N	possible_oncogenic
MB-3079	METABRIC	3	178936082	178936082	G	A	PIK3CA	substitution	missense	PIK3CA:NM_006218:exon10:c.G1624A:p.E542K	oncogenic
MB-3079	METABRIC	16	67100693	67100693	C	T	CBFB	substitution	nonsense	CBFB:NM_001755:exon4:c.C391T:p.R131X,CBFB:NM_022845:exon4:c.C391T:p.R131X	putative_oncogenic
MB-3083	METABRIC	21	36206744	36206744	G	-	RUNX1	deletion	frameshift	RUNX1:NM_001001890:exon4:c.687delC:p.S229fs,RUNX1:NM_001122607:exon4:c.687delC:p.S229fs,RUNX1:NM_001754:exon7:c.768delC:p.S256fs	possible_oncogenic
MB-3088	METABRIC	10	8115757	8115758	TG	-	GATA3	deletion	frameshift	GATA3:NM_001002295:exon6:c.1106_1107del:p.M369fs,GATA3:NM_002051:exon6:c.1103_1104del:p.M368fs	putative_oncogenic
MB-3088	METABRIC	12	115118892	115118895	ATGT	-	TBX3	deletion	frameshift	TBX3:NM_005996:exon2:c.446_449del:p.Y149fs,TBX3:NM_016569:exon2:c.446_449del:p.Y149fs	putative_oncogenic
MB-3092	METABRIC	19	1207097	1207097	A	T	STK11	substitution	missense	STK11:NM_000455:exon1:c.A185T:p.K62M	putative_oncogenic
MB-3104	METABRIC	3	142231108	142231108	A	C	ATR	substitution	missense	ATR:NM_001184:exon27:c.T4846G:p.S1616A	putative_oncogenic
MB-3104	METABRIC	3	178952085	178952085	A	T	PIK3CA	substitution	missense	PIK3CA:NM_006218:exon21:c.A3140T:p.H1047L	oncogenic
MB-3104	METABRIC	9	139409775	139409775	C	T	NOTCH1	substitution	missense	NOTCH1:NM_017617:exon12:c.G1981A:p.G661S	oncogenic
MB-3104	METABRIC	13	48916809	48916809	G	A	RB1	substitution	missense	RB1:NM_000321:exon3:c.G339A:p.M113I	putative_oncogenic
MB-3104	METABRIC	21	36259336	36259336	A	T	RUNX1	substitution	missense	RUNX1:NM_001001890:exon1:c.T74A:p.M25K,RUNX1:NM_001122607:exon1:c.T74A:p.M25K,RUNX1:NM_001754:exon4:c.T155A:p.M52K	oncogenic
MB-3105	METABRIC	3	178952085	178952085	A	G	PIK3CA	substitution	missense	PIK3CA:NM_006218:exon21:c.A3140G:p.H1047R	oncogenic
MB-3123	METABRIC	3	178936091	178936091	G	A	PIK3CA	substitution	missense	PIK3CA:NM_006218:exon10:c.G1633A:p.E545K	oncogenic
MB-3123	METABRIC	5	67575468	67575468	G	A	PIK3R1	substitution	missense	PIK3R1:NM_181523:exon5:c.G541A:p.V181I	oncogenic
MB-3123	METABRIC	17	7577559	7577559	G	T	TP53	substitution	missense	TP53:NM_001126115:exon3:c.C326A:p.S109Y,TP53:NM_001126116:exon3:c.C326A:p.S109Y,TP53:NM_001126117:exon3:c.C326A:p.S109Y,TP53:NM_001276697:exon3:c.C245A:p.S82Y,TP53:NM_001276698:exon3:c.C245A:p.S82Y,TP53:NM_001276699:exon3:c.C245A:p.S82Y,TP53:NM_001126118:exon6:c.C605A:p.S202Y,TP53:NM_000546:exon7:c.C722A:p.S241Y,TP53:NM_001126112:exon7:c.C722A:p.S241Y,TP53:NM_001126113:exon7:c.C722A:p.S241Y,TP53:…	oncogenic
MB-3153	METABRIC	10	89653832	89653832	G	-	PTEN	deletion	frameshift	PTEN:NM_000314:exon2:c.130delG:p.G44fs,PTEN:NM_001304717:exon3:c.649delG:p.G217fs	oncogenic
MB-3153	METABRIC	17	7577559	7577559	G	A	TP53	substitution	missense	TP53:NM_001126115:exon3:c.C326T:p.S109F,TP53:NM_001126116:exon3:c.C326T:p.S109F,TP53:NM_001126117:exon3:c.C326T:p.S109F,TP53:NM_001276697:exon3:c.C245T:p.S82F,TP53:NM_001276698:exon3:c.C245T:p.S82F,TP53:NM_001276699:exon3:c.C245T:p.S82F,TP53:NM_001126118:exon6:c.C605T:p.S202F,TP53:NM_000546:exon7:c.C722T:p.S241F,TP53:NM_001126112:exon7:c.C722T:p.S241F,TP53:NM_001126113:exon7:c.C722T:p.S241F,TP53:…	oncogenic
MB-3165	METABRIC	17	7578212	7578212	G	A	TP53	substitution	nonsense	TP53:NM_001126115:exon2:c.C241T:p.R81X,TP53:NM_001126116:exon2:c.C241T:p.R81X,TP53:NM_001126117:exon2:c.C241T:p.R81X,TP53:NM_001276697:exon2:c.C160T:p.R54X,TP53:NM_001276698:exon2:c.C160T:p.R54X,TP53:NM_001276699:exon2:c.C160T:p.R54X,TP53:NM_001126118:exon5:c.C520T:p.R174X,TP53:NM_000546:exon6:c.C637T:p.R213X,TP53:NM_001126112:exon6:c.C637T:p.R213X,TP53:NM_001126113:exon6:c.C637T:p.R213X,TP53:NM_…	oncogenic
MB-3171	METABRIC	3	178927980	178927980	T	C	PIK3CA	substitution	missense	PIK3CA:NM_006218:exon8:c.T1258C:p.C420R	oncogenic
MB-3222	METABRIC	3	178936082	178936082	G	A	PIK3CA	substitution	missense	PIK3CA:NM_006218:exon10:c.G1624A:p.E542K	oncogenic
MB-3235	METABRIC	17	7577539	7577539	G	A	TP53	substitution	missense	TP53:NM_001126115:exon3:c.C346T:p.R116W,TP53:NM_001126116:exon3:c.C346T:p.R116W,TP53:NM_001126117:exon3:c.C346T:p.R116W,TP53:NM_001276697:exon3:c.C265T:p.R89W,TP53:NM_001276698:exon3:c.C265T:p.R89W,TP53:NM_001276699:exon3:c.C265T:p.R89W,TP53:NM_001126118:exon6:c.C625T:p.R209W,TP53:NM_000546:exon7:c.C742T:p.R248W,TP53:NM_001126112:exon7:c.C742T:p.R248W,TP53:NM_001126113:exon7:c.C742T:p.R248W,TP53:…	oncogenic
MB-3253	METABRIC	3	178952085	178952085	A	G	PIK3CA	substitution	missense	PIK3CA:NM_006218:exon21:c.A3140G:p.H1047R	oncogenic
MB-3253	METABRIC	4	153332525	153332525	G	C	FBXW7	substitution	missense	FBXW7:NM_033632:exon2:c.C431G:p.T144R,FBXW7:NM_001257069:exon4:c.C431G:p.T144R,FBXW7:NM_001349798:exon4:c.C431G:p.T144R	oncogenic
MB-3253	METABRIC	17	7577124	7577124	C	T	TP53	substitution	missense	TP53:NM_001126115:exon4:c.G418A:p.V140M,TP53:NM_001126116:exon4:c.G418A:p.V140M,TP53:NM_001126117:exon4:c.G418A:p.V140M,TP53:NM_001276697:exon4:c.G337A:p.V113M,TP53:NM_001276698:exon4:c.G337A:p.V113M,TP53:NM_001276699:exon4:c.G337A:p.V113M,TP53:NM_001126118:exon7:c.G697A:p.V233M,TP53:NM_000546:exon8:c.G814A:p.V272M,TP53:NM_001126112:exon8:c.G814A:p.V272M,TP53:NM_001126113:exon8:c.G814A:p.V272M,TP…	oncogenic
MB-3266	METABRIC	3	178952085	178952085	A	G	PIK3CA	substitution	missense	PIK3CA:NM_006218:exon21:c.A3140G:p.H1047R	oncogenic
MB-3266	METABRIC	17	7578190	7578190	T	C	TP53	substitution	missense	TP53:NM_001126115:exon2:c.A263G:p.Y88C,TP53:NM_001126116:exon2:c.A263G:p.Y88C,TP53:NM_001126117:exon2:c.A263G:p.Y88C,TP53:NM_001276697:exon2:c.A182G:p.Y61C,TP53:NM_001276698:exon2:c.A182G:p.Y61C,TP53:NM_001276699:exon2:c.A182G:p.Y61C,TP53:NM_001126118:exon5:c.A542G:p.Y181C,TP53:NM_000546:exon6:c.A659G:p.Y220C,TP53:NM_001126112:exon6:c.A659G:p.Y220C,TP53:NM_001126113:exon6:c.A659G:p.Y220C,TP53:NM_…	oncogenic
MB-3271	METABRIC	17	7579532	7579542	TGTTCAATATC	-	TP53	deletion	frameshift	TP53:NM_001126118:exon3:c.28_38del:p.D10fs,TP53:NM_000546:exon4:c.145_155del:p.D49fs,TP53:NM_001126112:exon4:c.145_155del:p.D49fs,TP53:NM_001126113:exon4:c.145_155del:p.D49fs,TP53:NM_001126114:exon4:c.145_155del:p.D49fs,TP53:NM_001276695:exon4:c.28_38del:p.D10fs,TP53:NM_001276696:exon4:c.28_38del:p.D10fs,TP53:NM_001276760:exon4:c.28_38del:p.D10fs,TP53:NM_001276761:exon4:c.28_38del:p.D10fs	oncogenic
MB-3275	METABRIC	10	8115852	8115853	AT	-	GATA3	deletion	frameshift	GATA3:NM_001002295:exon6:c.1201_1202del:p.M401fs,GATA3:NM_002051:exon6:c.1198_1199del:p.M400fs	putative_oncogenic
MB-3277	METABRIC	17	7577121	7577121	G	A	TP53	substitution	missense	TP53:NM_001126115:exon4:c.C421T:p.R141C,TP53:NM_001126116:exon4:c.C421T:p.R141C,TP53:NM_001126117:exon4:c.C421T:p.R141C,TP53:NM_001276697:exon4:c.C340T:p.R114C,TP53:NM_001276698:exon4:c.C340T:p.R114C,TP53:NM_001276699:exon4:c.C340T:p.R114C,TP53:NM_001126118:exon7:c.C700T:p.R234C,TP53:NM_000546:exon8:c.C817T:p.R273C,TP53:NM_001126112:exon8:c.C817T:p.R273C,TP53:NM_001126113:exon8:c.C817T:p.R273C,TP…	oncogenic
MB-3292	METABRIC	17	7577022	7577022	G	A	TP53	substitution	nonsense	TP53:NM_001126115:exon4:c.C520T:p.R174X,TP53:NM_001126116:exon4:c.C520T:p.R174X,TP53:NM_001126117:exon4:c.C520T:p.R174X,TP53:NM_001276697:exon4:c.C439T:p.R147X,TP53:NM_001276698:exon4:c.C439T:p.R147X,TP53:NM_001276699:exon4:c.C439T:p.R147X,TP53:NM_001126118:exon7:c.C799T:p.R267X,TP53:NM_000546:exon8:c.C916T:p.R306X,TP53:NM_001126112:exon8:c.C916T:p.R306X,TP53:NM_001126113:exon8:c.C916T:p.R306X,TP…	oncogenic
MB-3295	METABRIC	3	178922324	178922324	G	A	PIK3CA	substitution	missense	PIK3CA:NM_006218:exon6:c.G1093A:p.E365K	oncogenic
MB-3295	METABRIC	3	178952085	178952085	A	G	PIK3CA	substitution	missense	PIK3CA:NM_006218:exon21:c.A3140G:p.H1047R	oncogenic
MB-3295	METABRIC	17	7577105	7577105	G	C	TP53	substitution	missense	TP53:NM_001126115:exon4:c.C437G:p.P146R,TP53:NM_001126116:exon4:c.C437G:p.P146R,TP53:NM_001126117:exon4:c.C437G:p.P146R,TP53:NM_001276697:exon4:c.C356G:p.P119R,TP53:NM_001276698:exon4:c.C356G:p.P119R,TP53:NM_001276699:exon4:c.C356G:p.P119R,TP53:NM_001126118:exon7:c.C716G:p.P239R,TP53:NM_000546:exon8:c.C833G:p.P278R,TP53:NM_001126112:exon8:c.C833G:p.P278R,TP53:NM_001126113:exon8:c.C833G:p.P278R,TP…	oncogenic
MB-3295	METABRIC	17	37872607	37872607	C	T	ERBB2	substitution	missense	ERBB2:NM_001289937:exon13:c.C1567T:p.P523S,ERBB2:NM_004448:exon13:c.C1567T:p.P523S,ERBB2:NM_001005862:exon16:c.C1477T:p.P493S,ERBB2:NM_001289938:exon16:c.C1477T:p.P493S,ERBB2:NM_001289936:exon17:c.C1522T:p.P508S	oncogenic
MB-3298	METABRIC	3	142234335	142234335	T	C	ATR	substitution	missense	ATR:NM_001184:exon25:c.A4405G:p.T1469A	oncogenic
MB-3298	METABRIC	3	178952085	178952085	A	G	PIK3CA	substitution	missense	PIK3CA:NM_006218:exon21:c.A3140G:p.H1047R	oncogenic
MB-3328	METABRIC	3	178936082	178936082	G	A	PIK3CA	substitution	missense	PIK3CA:NM_006218:exon10:c.G1624A:p.E542K	oncogenic
MB-3344	METABRIC	3	178928079	178928079	G	A	PIK3CA	substitution	missense	PIK3CA:NM_006218:exon8:c.G1357A:p.E453K	oncogenic
MB-3344	METABRIC	3	178952085	178952085	A	G	PIK3CA	substitution	missense	PIK3CA:NM_006218:exon21:c.A3140G:p.H1047R	oncogenic
MB-3344	METABRIC	9	21974762	21974762	C	T	CDKN2A	substitution	missense	CDKN2A:NM_000077:exon1:c.G65A:p.R22Q,CDKN2A:NM_001195132:exon1:c.G65A:p.R22Q,CDKN2A:NM_058197:exon1:c.G65A:p.R22Q	putative_oncogenic
MB-3351	METABRIC	3	178936091	178936091	G	A	PIK3CA	substitution	missense	PIK3CA:NM_006218:exon10:c.G1633A:p.E545K	oncogenic
MB-3360	METABRIC	1	27106522	27106522	A	T	ARID1A	substitution	nonsense	ARID1A:NM_006015:exon20:c.A6133T:p.K2045X,ARID1A:NM_139135:exon20:c.A5482T:p.K1828X	oncogenic
MB-3360	METABRIC	17	7577532	7577532	G	A	TP53	substitution	missense	TP53:NM_001126115:exon3:c.C353T:p.P118L,TP53:NM_001126116:exon3:c.C353T:p.P118L,TP53:NM_001126117:exon3:c.C353T:p.P118L,TP53:NM_001276697:exon3:c.C272T:p.P91L,TP53:NM_001276698:exon3:c.C272T:p.P91L,TP53:NM_001276699:exon3:c.C272T:p.P91L,TP53:NM_001126118:exon6:c.C632T:p.P211L,TP53:NM_000546:exon7:c.C749T:p.P250L,TP53:NM_001126112:exon7:c.C749T:p.P250L,TP53:NM_001126113:exon7:c.C749T:p.P250L,TP53:…	oncogenic
MB-3361	METABRIC	3	178952072	178952072	A	G	PIK3CA	substitution	missense	PIK3CA:NM_006218:exon21:c.A3127G:p.M1043V	oncogenic
MB-3361	METABRIC	17	7574030	7574030	G	-	TP53	deletion	frameshift	TP53:NM_001126115:exon6:c.601delC:p.R201fs,TP53:NM_001276697:exon6:c.520delC:p.R174fs,TP53:NM_001126118:exon9:c.880delC:p.R294fs,TP53:NM_000546:exon10:c.997delC:p.R333fs,TP53:NM_001126112:exon10:c.997delC:p.R333fs,TP53:NM_001276760:exon10:c.880delC:p.R294fs,TP53:NM_001276761:exon10:c.880delC:p.R294fs	oncogenic
MB-3363	METABRIC	1	27101117	27101117	C	-	ARID1A	deletion	frameshift	ARID1A:NM_006015:exon18:c.4399delC:p.P1467fs	oncogenic
MB-3363	METABRIC	5	67591129	67591130	AA	-	PIK3R1	deletion	frameshift	PIK3R1:NM_001242466:exon6:c.633_634del:p.R211fs,PIK3R1:NM_181504:exon7:c.912_913del:p.R304fs,PIK3R1:NM_181524:exon7:c.822_823del:p.R274fs,PIK3R1:NM_181523:exon13:c.1722_1723del:p.R574fs	putative_oncogenic
MB-3363	METABRIC	10	89653808	89653808	G	T	PTEN	substitution	nonsense	PTEN:NM_000314:exon2:c.G106T:p.G36X,PTEN:NM_001304717:exon3:c.G625T:p.G209X	oncogenic
MB-3363	METABRIC	12	56488237	56488237	G	A	ERBB3	substitution	missense	ERBB3:NM_001982:exon15:c.G1756A:p.V586M	putative_oncogenic
MB-3378	METABRIC	3	178952085	178952085	A	G	PIK3CA	substitution	missense	PIK3CA:NM_006218:exon21:c.A3140G:p.H1047R	oncogenic
MB-3378	METABRIC	5	56183308	56183320	GGGACAATTACTG	-	MAP3K1	deletion	frameshift	MAP3K1:NM_005921:exon18:c.4218_4230del:p.Q1406fs	possible_oncogenic
MB-3383	METABRIC	17	7578406	7578406	C	T	TP53	substitution	missense	TP53:NM_001126115:exon1:c.G128A:p.R43H,TP53:NM_001126116:exon1:c.G128A:p.R43H,TP53:NM_001126117:exon1:c.G128A:p.R43H,TP53:NM_001276697:exon1:c.G47A:p.R16H,TP53:NM_001276698:exon1:c.G47A:p.R16H,TP53:NM_001276699:exon1:c.G47A:p.R16H,TP53:NM_001126118:exon4:c.G407A:p.R136H,TP53:NM_000546:exon5:c.G524A:p.R175H,TP53:NM_001126112:exon5:c.G524A:p.R175H,TP53:NM_001126113:exon5:c.G524A:p.R175H,TP53:NM_001…	oncogenic
MB-3386	METABRIC	17	7577538	7577538	C	T	TP53	substitution	missense	TP53:NM_001126115:exon3:c.G347A:p.R116Q,TP53:NM_001126116:exon3:c.G347A:p.R116Q,TP53:NM_001126117:exon3:c.G347A:p.R116Q,TP53:NM_001276697:exon3:c.G266A:p.R89Q,TP53:NM_001276698:exon3:c.G266A:p.R89Q,TP53:NM_001276699:exon3:c.G266A:p.R89Q,TP53:NM_001126118:exon6:c.G626A:p.R209Q,TP53:NM_000546:exon7:c.G743A:p.R248Q,TP53:NM_001126112:exon7:c.G743A:p.R248Q,TP53:NM_001126113:exon7:c.G743A:p.R248Q,TP53:…	oncogenic
MB-3388	METABRIC	3	178936091	178936091	G	A	PIK3CA	substitution	missense	PIK3CA:NM_006218:exon10:c.G1633A:p.E545K	oncogenic
MB-3388	METABRIC	17	7577535	7577535	C	A	TP53	substitution	missense	TP53:NM_001126115:exon3:c.G350T:p.R117M,TP53:NM_001126116:exon3:c.G350T:p.R117M,TP53:NM_001126117:exon3:c.G350T:p.R117M,TP53:NM_001276697:exon3:c.G269T:p.R90M,TP53:NM_001276698:exon3:c.G269T:p.R90M,TP53:NM_001276699:exon3:c.G269T:p.R90M,TP53:NM_001126118:exon6:c.G629T:p.R210M,TP53:NM_000546:exon7:c.G746T:p.R249M,TP53:NM_001126112:exon7:c.G746T:p.R249M,TP53:NM_001126113:exon7:c.G746T:p.R249M,TP53:…	putative_oncogenic
MB-3396	METABRIC	3	178927980	178927980	T	C	PIK3CA	substitution	missense	PIK3CA:NM_006218:exon8:c.T1258C:p.C420R	oncogenic
MB-3396	METABRIC	9	21971021	21971021	G	C	CDKN2A	substitution	missense	CDKN2A:NM_000077:exon2:c.C337G:p.L113V,CDKN2A:NM_001195132:exon2:c.C337G:p.L113V,CDKN2A:NM_058195:exon2:c.C380G:p.S127C	putative_oncogenic
MB-3396	METABRIC	10	89624254	89624265	AGCAGAAACAAA	-	PTEN	deletion	inframe	PTEN:NM_000314:exon1:c.28_39del:p.10_13del,PTEN:NM_001304717:exon2:c.547_558del:p.183_186del	putative_oncogenic
MB-3396	METABRIC	17	7579481	7579481	G	-	TP53	deletion	frameshift	TP53:NM_001126118:exon3:c.89delC:p.A30fs,TP53:NM_000546:exon4:c.206delC:p.A69fs,TP53:NM_001126112:exon4:c.206delC:p.A69fs,TP53:NM_001126113:exon4:c.206delC:p.A69fs,TP53:NM_001126114:exon4:c.206delC:p.A69fs,TP53:NM_001276695:exon4:c.89delC:p.A30fs,TP53:NM_001276696:exon4:c.89delC:p.A30fs,TP53:NM_001276760:exon4:c.89delC:p.A30fs,TP53:NM_001276761:exon4:c.89delC:p.A30fs	oncogenic
MB-3402	METABRIC	3	52620536	52620536	C	A	PBRM1	substitution	missense	PBRM1:NM_001350075:exon21:c.G3292T:p.A1098S,PBRM1:NM_018313:exon21:c.G3217T:p.A1073S,PBRM1:NM_181042:exon22:c.G3292T:p.A1098S,PBRM1:NM_001350079:exon23:c.G3280T:p.A1094S,PBRM1:NM_001350074:exon24:c.G3400T:p.A1134S,PBRM1:NM_001350076:exon24:c.G3397T:p.A1133S,PBRM1:NM_001350078:exon24:c.G3400T:p.A1134S,PBRM1:NM_001350077:exon25:c.G3391T:p.A1131S	oncogenic
MB-3402	METABRIC	3	178952085	178952085	A	G	PIK3CA	substitution	missense	PIK3CA:NM_006218:exon21:c.A3140G:p.H1047R	oncogenic
MB-3403	METABRIC	12	56492567	56492567	C	G	ERBB3	substitution	missense	ERBB3:NM_001982:exon23:c.C2717G:p.T906S	oncogenic
MB-3430	METABRIC	2	198266834	198266834	T	C	SF3B1	substitution	missense	SF3B1:NM_012433:exon15:c.A2098G:p.K700E	oncogenic
MB-3430	METABRIC	3	178928081	178928101	AGATTTGCTGAACCCTATTGG	-	PIK3CA	deletion	inframe	PIK3CA:NM_006218:exon8:c.1359_1379del:p.453_460del	putative_oncogenic
MB-3430	METABRIC	10	89685289	89685289	A	T	PTEN	substitution	nonsense	PTEN:NM_000314:exon3:c.A184T:p.K62X,PTEN:NM_001304717:exon4:c.A703T:p.K235X	oncogenic
MB-3430	METABRIC	17	37866696	37866696	G	A	ERBB2	substitution	missense	ERBB2:NM_001289937:exon7:c.G863A:p.R288Q,ERBB2:NM_004448:exon7:c.G863A:p.R288Q,ERBB2:NM_001005862:exon10:c.G773A:p.R258Q,ERBB2:NM_001289938:exon10:c.G773A:p.R258Q,ERBB2:NM_001289936:exon11:c.G818A:p.R273Q	possible_oncogenic
MB-3436	METABRIC	3	178952084	178952084	C	T	PIK3CA	substitution	missense	PIK3CA:NM_006218:exon21:c.C3139T:p.H1047Y	oncogenic
MB-3450	METABRIC	3	178936082	178936082	G	A	PIK3CA	substitution	missense	PIK3CA:NM_006218:exon10:c.G1624A:p.E542K	oncogenic
MB-3453	METABRIC	3	178936091	178936091	G	A	PIK3CA	substitution	missense	PIK3CA:NM_006218:exon10:c.G1633A:p.E545K	oncogenic
MB-3453	METABRIC	17	7577153	7577153	C	A	TP53	substitution	missense	TP53:NM_001126115:exon4:c.G389T:p.G130V,TP53:NM_001126116:exon4:c.G389T:p.G130V,TP53:NM_001126117:exon4:c.G389T:p.G130V,TP53:NM_001276697:exon4:c.G308T:p.G103V,TP53:NM_001276698:exon4:c.G308T:p.G103V,TP53:NM_001276699:exon4:c.G308T:p.G103V,TP53:NM_001126118:exon7:c.G668T:p.G223V,TP53:NM_000546:exon8:c.G785T:p.G262V,TP53:NM_001126112:exon8:c.G785T:p.G262V,TP53:NM_001126113:exon8:c.G785T:p.G262V,TP…	oncogenic
MB-3459	METABRIC	3	178936082	178936082	G	A	PIK3CA	substitution	missense	PIK3CA:NM_006218:exon10:c.G1624A:p.E542K	oncogenic
MB-3459	METABRIC	12	12870968	12870968	G	T	CDKN1B	substitution	missense	CDKN1B:NM_004064:exon1:c.G195T:p.Q65H	putative_oncogenic
MB-3459	METABRIC	17	29576099	29576099	C	T	NF1	substitution	missense	NF1:NM_000267:exon30:c.C4072T:p.P1358S,NF1:NM_001042492:exon30:c.C4072T:p.P1358S	possible_oncogenic
MB-3462	METABRIC	14	105246551	105246551	C	T	AKT1	substitution	missense	AKT1:NM_001014431:exon3:c.G49A:p.E17K,AKT1:NM_005163:exon3:c.G49A:p.E17K,AKT1:NM_001014432:exon4:c.G49A:p.E17K	oncogenic
MB-3466	METABRIC	12	56492567	56492567	C	G	ERBB3	substitution	missense	ERBB3:NM_001982:exon23:c.C2717G:p.T906S	oncogenic
MB-3467	METABRIC	17	7577594	7577595	AC	-	TP53	deletion	frameshift	TP53:NM_001126115:exon3:c.290_291del:p.C97fs,TP53:NM_001126116:exon3:c.290_291del:p.C97fs,TP53:NM_001126117:exon3:c.290_291del:p.C97fs,TP53:NM_001276697:exon3:c.209_210del:p.C70fs,TP53:NM_001276698:exon3:c.209_210del:p.C70fs,TP53:NM_001276699:exon3:c.209_210del:p.C70fs,TP53:NM_001126118:exon6:c.569_570del:p.C190fs,TP53:NM_000546:exon7:c.686_687del:p.C229fs,TP53:NM_001126112:exon7:c.686_687del:p.C…	oncogenic
MB-3476	METABRIC	17	7577569	7577569	A	C	TP53	substitution	missense	TP53:NM_001126115:exon3:c.T316G:p.C106G,TP53:NM_001126116:exon3:c.T316G:p.C106G,TP53:NM_001126117:exon3:c.T316G:p.C106G,TP53:NM_001276697:exon3:c.T235G:p.C79G,TP53:NM_001276698:exon3:c.T235G:p.C79G,TP53:NM_001276699:exon3:c.T235G:p.C79G,TP53:NM_001126118:exon6:c.T595G:p.C199G,TP53:NM_000546:exon7:c.T712G:p.C238G,TP53:NM_001126112:exon7:c.T712G:p.C238G,TP53:NM_001126113:exon7:c.T712G:p.C238G,TP53:…	putative_oncogenic
MB-3488	METABRIC	17	7579523	7579532	GTGAACCATT	-	TP53	deletion	frameshift	TP53:NM_001126118:exon3:c.38_47del:p.Q13fs,TP53:NM_000546:exon4:c.155_164del:p.Q52fs,TP53:NM_001126112:exon4:c.155_164del:p.Q52fs,TP53:NM_001126113:exon4:c.155_164del:p.Q52fs,TP53:NM_001126114:exon4:c.155_164del:p.Q52fs,TP53:NM_001276695:exon4:c.38_47del:p.Q13fs,TP53:NM_001276696:exon4:c.38_47del:p.Q13fs,TP53:NM_001276760:exon4:c.38_47del:p.Q13fs,TP53:NM_001276761:exon4:c.38_47del:p.Q13fs	oncogenic
MB-3490	METABRIC	3	178916876	178916876	G	A	PIK3CA	substitution	missense	PIK3CA:NM_006218:exon2:c.G263A:p.R88Q	oncogenic
MB-3490	METABRIC	3	178952085	178952085	A	G	PIK3CA	substitution	missense	PIK3CA:NM_006218:exon21:c.A3140G:p.H1047R	oncogenic
MB-3490	METABRIC	7	55259518	55259518	C	T	EGFR	substitution	missense	EGFR:NM_001346941:exon15:c.C1775T:p.A592V,EGFR:NM_001346897:exon20:c.C2441T:p.A814V,EGFR:NM_001346899:exon20:c.C2441T:p.A814V,EGFR:NM_001346898:exon21:c.C2576T:p.A859V,EGFR:NM_001346900:exon21:c.C2417T:p.A806V,EGFR:NM_005228:exon21:c.C2576T:p.A859V	putative_oncogenic
MB-3492	METABRIC	3	178936091	178936091	G	A	PIK3CA	substitution	missense	PIK3CA:NM_006218:exon10:c.G1633A:p.E545K	oncogenic
MB-3492	METABRIC	17	15961881	15961881	C	A	NCOR1	substitution	missense	NCOR1:NM_001190440:exon37:c.G5605T:p.A1869S,NCOR1:NM_006311:exon38:c.G5914T:p.A1972S	putative_oncogenic
MB-3497	METABRIC	1	27023517	27023517	C	T	ARID1A	substitution	missense	ARID1A:NM_006015:exon1:c.C623T:p.P208L,ARID1A:NM_139135:exon1:c.C623T:p.P208L	putative_oncogenic
MB-3502	METABRIC	17	7577120	7577120	C	T	TP53	substitution	missense	TP53:NM_001126115:exon4:c.G422A:p.R141H,TP53:NM_001126116:exon4:c.G422A:p.R141H,TP53:NM_001126117:exon4:c.G422A:p.R141H,TP53:NM_001276697:exon4:c.G341A:p.R114H,TP53:NM_001276698:exon4:c.G341A:p.R114H,TP53:NM_001276699:exon4:c.G341A:p.R114H,TP53:NM_001126118:exon7:c.G701A:p.R234H,TP53:NM_000546:exon8:c.G818A:p.R273H,TP53:NM_001126112:exon8:c.G818A:p.R273H,TP53:NM_001126113:exon8:c.G818A:p.R273H,TP…	oncogenic
MB-3510	METABRIC	3	178928069	178928098	TCATGGATTAGAAGATTTGCTGAACCCTAT	-	PIK3CA	deletion	inframe	PIK3CA:NM_006218:exon8:c.1347_1376del:p.449_459del	putative_oncogenic
MB-3510	METABRIC	12	25398285	25398285	C	A	KRAS	substitution	missense	KRAS:NM_004985:exon2:c.G34T:p.G12C,KRAS:NM_033360:exon2:c.G34T:p.G12C	oncogenic
MB-3525	METABRIC	17	29556302	29556302	C	A	NF1	substitution	missense	NF1:NM_000267:exon21:c.C2669A:p.P890H,NF1:NM_001042492:exon21:c.C2669A:p.P890H	putative_oncogenic
MB-3525	METABRIC	22	30035185	30035185	A	G	NF2	substitution	missense	NF2:NM_181828:exon2:c.A221G:p.H74R,NF2:NM_000268:exon3:c.A347G:p.H116R,NF2:NM_016418:exon3:c.A347G:p.H116R,NF2:NM_181825:exon3:c.A347G:p.H116R,NF2:NM_181832:exon3:c.A347G:p.H116R,NF2:NM_181833:exon3:c.A347G:p.H116R	possible_oncogenic
MB-3526	METABRIC	3	178952085	178952085	A	G	PIK3CA	substitution	missense	PIK3CA:NM_006218:exon21:c.A3140G:p.H1047R	oncogenic
MB-3526	METABRIC	17	7577094	7577094	G	A	TP53	substitution	missense	TP53:NM_001126115:exon4:c.C448T:p.R150W,TP53:NM_001126116:exon4:c.C448T:p.R150W,TP53:NM_001126117:exon4:c.C448T:p.R150W,TP53:NM_001276697:exon4:c.C367T:p.R123W,TP53:NM_001276698:exon4:c.C367T:p.R123W,TP53:NM_001276699:exon4:c.C367T:p.R123W,TP53:NM_001126118:exon7:c.C727T:p.R243W,TP53:NM_000546:exon8:c.C844T:p.R282W,TP53:NM_001126112:exon8:c.C844T:p.R282W,TP53:NM_001126113:exon8:c.C844T:p.R282W,TP…	oncogenic
MB-3528	METABRIC	3	178947850	178947850	T	C	PIK3CA	substitution	missense	PIK3CA:NM_006218:exon19:c.T2725C:p.F909L	putative_oncogenic
MB-3530	METABRIC	1	27092809	27092809	C	T	ARID1A	substitution	nonsense	ARID1A:NM_006015:exon9:c.C2830T:p.Q944X,ARID1A:NM_139135:exon9:c.C2830T:p.Q944X	oncogenic
MB-3530	METABRIC	2	198266584	198266584	C	A	SF3B1	substitution	missense	SF3B1:NM_012433:exon16:c.G2252T:p.G751V	putative_oncogenic
MB-3530	METABRIC	3	178952085	178952085	A	G	PIK3CA	substitution	missense	PIK3CA:NM_006218:exon21:c.A3140G:p.H1047R	oncogenic
MB-3530	METABRIC	4	153271203	153271203	T	G	FBXW7	substitution	missense	FBXW7:NM_001013415:exon2:c.A221C:p.E74A,FBXW7:NM_018315:exon2:c.A335C:p.E112A,FBXW7:NM_033632:exon3:c.A575C:p.E192A,FBXW7:NM_001349798:exon5:c.A575C:p.E192A	oncogenic
MB-3530	METABRIC	18	48591933	48591933	C	T	SMAD4	substitution	nonsense	SMAD4:NM_005359:exon9:c.C1096T:p.Q366X	putative_oncogenic
MB-3536	METABRIC	3	178952085	178952085	A	G	PIK3CA	substitution	missense	PIK3CA:NM_006218:exon21:c.A3140G:p.H1047R	oncogenic
MB-3536	METABRIC	12	56492633	56492633	A	G	ERBB3	substitution	missense	ERBB3:NM_001982:exon23:c.A2783G:p.E928G	oncogenic
MB-3536	METABRIC	17	7578275	7578275	G	A	TP53	substitution	nonsense	TP53:NM_001126115:exon2:c.C178T:p.Q60X,TP53:NM_001126116:exon2:c.C178T:p.Q60X,TP53:NM_001126117:exon2:c.C178T:p.Q60X,TP53:NM_001276697:exon2:c.C97T:p.Q33X,TP53:NM_001276698:exon2:c.C97T:p.Q33X,TP53:NM_001276699:exon2:c.C97T:p.Q33X,TP53:NM_001126118:exon5:c.C457T:p.Q153X,TP53:NM_000546:exon6:c.C574T:p.Q192X,TP53:NM_001126112:exon6:c.C574T:p.Q192X,TP53:NM_001126113:exon6:c.C574T:p.Q192X,TP53:NM_001…	oncogenic
MB-3545	METABRIC	3	178952085	178952085	A	G	PIK3CA	substitution	missense	PIK3CA:NM_006218:exon21:c.A3140G:p.H1047R	oncogenic
MB-3545	METABRIC	9	139413211	139413211	T	C	NOTCH1	substitution	missense	NOTCH1:NM_017617:exon6:c.A931G:p.T311A	oncogenic
MB-3545	METABRIC	17	7572933	7572933	T	-	TP53	deletion	frameshift	TP53:NM_001126115:exon7:c.780delA:p.S260fs,TP53:NM_001276697:exon7:c.699delA:p.S233fs,TP53:NM_001126118:exon10:c.1059delA:p.S353fs,TP53:NM_000546:exon11:c.1176delA:p.S392fs,TP53:NM_001126112:exon11:c.1176delA:p.S392fs,TP53:NM_001276760:exon11:c.1059delA:p.S353fs,TP53:NM_001276761:exon11:c.1059delA:p.S353fs	oncogenic
MB-3548	METABRIC	14	105246551	105246551	C	T	AKT1	substitution	missense	AKT1:NM_001014431:exon3:c.G49A:p.E17K,AKT1:NM_005163:exon3:c.G49A:p.E17K,AKT1:NM_001014432:exon4:c.G49A:p.E17K	oncogenic
MB-3548	METABRIC	16	68772268	68772268	C	-	CDH1	deletion	frameshift	CDH1:NM_001317184:exon2:c.117delC:p.F39fs,CDH1:NM_004360:exon2:c.117delC:p.F39fs	oncogenic
MB-3582	METABRIC	3	178952085	178952085	A	G	PIK3CA	substitution	missense	PIK3CA:NM_006218:exon21:c.A3140G:p.H1047R	oncogenic
MB-3614	METABRIC	13	48934215	48934215	G	A	RB1	substitution	missense	RB1:NM_000321:exon7:c.G670A:p.D224N	possible_oncogenic
MB-3706	METABRIC	17	7578212	7578212	G	A	TP53	substitution	nonsense	TP53:NM_001126115:exon2:c.C241T:p.R81X,TP53:NM_001126116:exon2:c.C241T:p.R81X,TP53:NM_001126117:exon2:c.C241T:p.R81X,TP53:NM_001276697:exon2:c.C160T:p.R54X,TP53:NM_001276698:exon2:c.C160T:p.R54X,TP53:NM_001276699:exon2:c.C160T:p.R54X,TP53:NM_001126118:exon5:c.C520T:p.R174X,TP53:NM_000546:exon6:c.C637T:p.R213X,TP53:NM_001126112:exon6:c.C637T:p.R213X,TP53:NM_001126113:exon6:c.C637T:p.R213X,TP53:NM_…	oncogenic
MB-3707	METABRIC	3	178936082	178936082	G	A	PIK3CA	substitution	missense	PIK3CA:NM_006218:exon10:c.G1624A:p.E542K	oncogenic
MB-3707	METABRIC	17	7577085	7577085	C	T	TP53	substitution	missense	TP53:NM_001126115:exon4:c.G457A:p.E153K,TP53:NM_001126116:exon4:c.G457A:p.E153K,TP53:NM_001126117:exon4:c.G457A:p.E153K,TP53:NM_001276697:exon4:c.G376A:p.E126K,TP53:NM_001276698:exon4:c.G376A:p.E126K,TP53:NM_001276699:exon4:c.G376A:p.E126K,TP53:NM_001126118:exon7:c.G736A:p.E246K,TP53:NM_000546:exon8:c.G853A:p.E285K,TP53:NM_001126112:exon8:c.G853A:p.E285K,TP53:NM_001126113:exon8:c.G853A:p.E285K,TP…	oncogenic
MB-3748	METABRIC	13	49027165	49027165	G	T	RB1	substitution	missense	RB1:NM_000321:exon18:c.G1732T:p.D578Y	possible_oncogenic
MB-3748	METABRIC	17	7577022	7577022	G	A	TP53	substitution	nonsense	TP53:NM_001126115:exon4:c.C520T:p.R174X,TP53:NM_001126116:exon4:c.C520T:p.R174X,TP53:NM_001126117:exon4:c.C520T:p.R174X,TP53:NM_001276697:exon4:c.C439T:p.R147X,TP53:NM_001276698:exon4:c.C439T:p.R147X,TP53:NM_001276699:exon4:c.C439T:p.R147X,TP53:NM_001126118:exon7:c.C799T:p.R267X,TP53:NM_000546:exon8:c.C916T:p.R306X,TP53:NM_001126112:exon8:c.C916T:p.R306X,TP53:NM_001126113:exon8:c.C916T:p.R306X,TP…	oncogenic
MB-3748	METABRIC	17	37866099	37866099	G	C	ERBB2	substitution	missense	ERBB2:NM_001289937:exon5:c.G608C:p.R203P,ERBB2:NM_004448:exon5:c.G608C:p.R203P,ERBB2:NM_001005862:exon8:c.G518C:p.R173P,ERBB2:NM_001289938:exon8:c.G518C:p.R173P,ERBB2:NM_001289936:exon9:c.G563C:p.R188P	possible_oncogenic
MB-3752	METABRIC	11	64575134	64575134	C	G	MEN1	substitution	missense	MEN1:NM_000244:exon4:c.G688C:p.G230R,MEN1:NM_130799:exon4:c.G673C:p.G225R,MEN1:NM_130800:exon4:c.G688C:p.G230R,MEN1:NM_130801:exon4:c.G688C:p.G230R,MEN1:NM_130802:exon4:c.G688C:p.G230R,MEN1:NM_130803:exon4:c.G688C:p.G230R,MEN1:NM_130804:exon5:c.G688C:p.G230R	putative_oncogenic
MB-3752	METABRIC	17	7578263	7578263	G	A	TP53	substitution	nonsense	TP53:NM_001126115:exon2:c.C190T:p.R64X,TP53:NM_001126116:exon2:c.C190T:p.R64X,TP53:NM_001126117:exon2:c.C190T:p.R64X,TP53:NM_001276697:exon2:c.C109T:p.R37X,TP53:NM_001276698:exon2:c.C109T:p.R37X,TP53:NM_001276699:exon2:c.C109T:p.R37X,TP53:NM_001126118:exon5:c.C469T:p.R157X,TP53:NM_000546:exon6:c.C586T:p.R196X,TP53:NM_001126112:exon6:c.C586T:p.R196X,TP53:NM_001126113:exon6:c.C586T:p.R196X,TP53:NM_…	oncogenic
MB-3754	METABRIC	3	178921553	178921553	T	A	PIK3CA	substitution	missense	PIK3CA:NM_006218:exon5:c.T1035A:p.N345K	oncogenic
MB-3824	METABRIC	3	178928067	178928067	C	A	PIK3CA	substitution	missense	PIK3CA:NM_006218:exon8:c.C1345A:p.P449T	oncogenic
MB-3824	METABRIC	3	178952085	178952085	A	T	PIK3CA	substitution	missense	PIK3CA:NM_006218:exon21:c.A3140T:p.H1047L	oncogenic
MB-3824	METABRIC	17	7578432	7578445	TGACTGCTTGTAGA	-	TP53	deletion	frameshift	TP53:NM_001126115:exon1:c.89_102del:p.I30fs,TP53:NM_001126116:exon1:c.89_102del:p.I30fs,TP53:NM_001126117:exon1:c.89_102del:p.I30fs,TP53:NM_001276697:exon1:c.8_21del:p.I3fs,TP53:NM_001276698:exon1:c.8_21del:p.I3fs,TP53:NM_001276699:exon1:c.8_21del:p.I3fs,TP53:NM_001126118:exon4:c.368_381del:p.I123fs,TP53:NM_000546:exon5:c.485_498del:p.I162fs,TP53:NM_001126112:exon5:c.485_498del:p.I162fs,TP53:NM_0…	oncogenic
MB-3852	METABRIC	3	178916876	178916876	G	A	PIK3CA	substitution	missense	PIK3CA:NM_006218:exon2:c.G263A:p.R88Q	oncogenic
MB-3852	METABRIC	17	7578268	7578268	A	C	TP53	substitution	missense	TP53:NM_001126115:exon2:c.T185G:p.L62R,TP53:NM_001126116:exon2:c.T185G:p.L62R,TP53:NM_001126117:exon2:c.T185G:p.L62R,TP53:NM_001276697:exon2:c.T104G:p.L35R,TP53:NM_001276698:exon2:c.T104G:p.L35R,TP53:NM_001276699:exon2:c.T104G:p.L35R,TP53:NM_001126118:exon5:c.T464G:p.L155R,TP53:NM_000546:exon6:c.T581G:p.L194R,TP53:NM_001126112:exon6:c.T581G:p.L194R,TP53:NM_001126113:exon6:c.T581G:p.L194R,TP53:NM_…	oncogenic
MB-3978	METABRIC	3	142254972	142254972	G	T	ATR	substitution	missense	ATR:NM_001184:exon20:c.C3797A:p.A1266D	putative_oncogenic
MB-3978	METABRIC	17	7578250	7578250	T	-	TP53	deletion	frameshift	TP53:NM_001126115:exon2:c.203delA:p.N68fs,TP53:NM_001126116:exon2:c.203delA:p.N68fs,TP53:NM_001126117:exon2:c.203delA:p.N68fs,TP53:NM_001276697:exon2:c.122delA:p.N41fs,TP53:NM_001276698:exon2:c.122delA:p.N41fs,TP53:NM_001276699:exon2:c.122delA:p.N41fs,TP53:NM_001126118:exon5:c.482delA:p.N161fs,TP53:NM_000546:exon6:c.599delA:p.N200fs,TP53:NM_001126112:exon6:c.599delA:p.N200fs,TP53:NM_001126113:exo…	oncogenic
MB-6001	METABRIC	16	67070612	67070613	AA	-	CBFB	deletion	frameshift	CBFB:NM_001755:exon3:c.236_237del:p.Q79fs,CBFB:NM_022845:exon3:c.236_237del:p.Q79fs	possible_oncogenic
MB-6001	METABRIC	17	7577128	7577128	A	C	TP53	substitution	missense	TP53:NM_001126115:exon4:c.T414G:p.F138L,TP53:NM_001126116:exon4:c.T414G:p.F138L,TP53:NM_001126117:exon4:c.T414G:p.F138L,TP53:NM_001276697:exon4:c.T333G:p.F111L,TP53:NM_001276698:exon4:c.T333G:p.F111L,TP53:NM_001276699:exon4:c.T333G:p.F111L,TP53:NM_001126118:exon7:c.T693G:p.F231L,TP53:NM_000546:exon8:c.T810G:p.F270L,TP53:NM_001126112:exon8:c.T810G:p.F270L,TP53:NM_001126113:exon8:c.T810G:p.F270L,TP…	putative_oncogenic
MB-6007	METABRIC	3	178938934	178938934	G	A	PIK3CA	substitution	missense	PIK3CA:NM_006218:exon14:c.G2176A:p.E726K	oncogenic
MB-6007	METABRIC	3	178952085	178952085	A	G	PIK3CA	substitution	missense	PIK3CA:NM_006218:exon21:c.A3140G:p.H1047R	oncogenic
MB-6007	METABRIC	16	68845600	68845600	G	T	CDH1	substitution	missense	CDH1:NM_001317184:exon7:c.G846T:p.M282I,CDH1:NM_004360:exon7:c.G846T:p.M282I	putative_oncogenic
MB-6007	METABRIC	16	68845601	68845601	G	T	CDH1	substitution	nonsense	CDH1:NM_001317184:exon7:c.G847T:p.E283X,CDH1:NM_004360:exon7:c.G847T:p.E283X	oncogenic
MB-6007	METABRIC	17	7578406	7578406	C	T	TP53	substitution	missense	TP53:NM_001126115:exon1:c.G128A:p.R43H,TP53:NM_001126116:exon1:c.G128A:p.R43H,TP53:NM_001126117:exon1:c.G128A:p.R43H,TP53:NM_001276697:exon1:c.G47A:p.R16H,TP53:NM_001276698:exon1:c.G47A:p.R16H,TP53:NM_001276699:exon1:c.G47A:p.R16H,TP53:NM_001126118:exon4:c.G407A:p.R136H,TP53:NM_000546:exon5:c.G524A:p.R175H,TP53:NM_001126112:exon5:c.G524A:p.R175H,TP53:NM_001126113:exon5:c.G524A:p.R175H,TP53:NM_001…	oncogenic
MB-6007	METABRIC	17	41246377	41246377	C	T	BRCA1	substitution	missense	BRCA1:NM_007297:exon9:c.G1030A:p.E344K,BRCA1:NM_007294:exon10:c.G1171A:p.E391K,BRCA1:NM_007300:exon10:c.G1171A:p.E391K	possible_oncogenic
MB-6007	METABRIC	20	31024183	31024183	C	G	ASXL1	substitution	missense	ASXL1:NM_015338:exon12:c.C3668G:p.S1223C	oncogenic
MB-6007	METABRIC	21	36206873	36206873	C	G	RUNX1	substitution	missense	RUNX1:NM_001001890:exon4:c.G558C:p.Q186H,RUNX1:NM_001122607:exon4:c.G558C:p.Q186H,RUNX1:NM_001754:exon7:c.G639C:p.Q213H	possible_oncogenic
MB-6059	METABRIC	17	7578407	7578407	G	C	TP53	substitution	missense	TP53:NM_001126115:exon1:c.C127G:p.R43G,TP53:NM_001126116:exon1:c.C127G:p.R43G,TP53:NM_001126117:exon1:c.C127G:p.R43G,TP53:NM_001276697:exon1:c.C46G:p.R16G,TP53:NM_001276698:exon1:c.C46G:p.R16G,TP53:NM_001276699:exon1:c.C46G:p.R16G,TP53:NM_001126118:exon4:c.C406G:p.R136G,TP53:NM_000546:exon5:c.C523G:p.R175G,TP53:NM_001126112:exon5:c.C523G:p.R175G,TP53:NM_001126113:exon5:c.C523G:p.R175G,TP53:NM_001…	oncogenic
MB-6062	METABRIC	17	7577085	7577085	C	T	TP53	substitution	missense	TP53:NM_001126115:exon4:c.G457A:p.E153K,TP53:NM_001126116:exon4:c.G457A:p.E153K,TP53:NM_001126117:exon4:c.G457A:p.E153K,TP53:NM_001276697:exon4:c.G376A:p.E126K,TP53:NM_001276698:exon4:c.G376A:p.E126K,TP53:NM_001276699:exon4:c.G376A:p.E126K,TP53:NM_001126118:exon7:c.G736A:p.E246K,TP53:NM_000546:exon8:c.G853A:p.E285K,TP53:NM_001126112:exon8:c.G853A:p.E285K,TP53:NM_001126113:exon8:c.G853A:p.E285K,TP…	oncogenic
MB-6069	METABRIC	3	178936082	178936082	G	A	PIK3CA	substitution	missense	PIK3CA:NM_006218:exon10:c.G1624A:p.E542K	oncogenic
MB-6069	METABRIC	5	56180586	56180588	CAT	-	MAP3K1	deletion	inframe	MAP3K1:NM_005921:exon16:c.3915_3917del:p.1305_1306del	possible_oncogenic
MB-6079	METABRIC	3	178916890	178916890	C	T	PIK3CA	substitution	missense	PIK3CA:NM_006218:exon2:c.C277T:p.R93W	oncogenic
MB-6083	METABRIC	5	56155650	56155650	C	T	MAP3K1	substitution	nonsense	MAP3K1:NM_005921:exon3:c.C742T:p.R248X	possible_oncogenic
MB-6085	METABRIC	3	178952085	178952085	A	G	PIK3CA	substitution	missense	PIK3CA:NM_006218:exon21:c.A3140G:p.H1047R	oncogenic
MB-6085	METABRIC	5	56168741	56168741	G	A	MAP3K1	substitution	missense	MAP3K1:NM_005921:exon9:c.G1595A:p.R532Q	putative_oncogenic
MB-6092	METABRIC	3	47162095	47162095	T	C	SETD2	substitution	missense	SETD2:NM_001349370:exon2:c.A3899G:p.Q1300R,SETD2:NM_014159:exon3:c.A4031G:p.Q1344R	putative_oncogenic
MB-6092	METABRIC	20	31022574	31022574	T	C	ASXL1	substitution	missense	ASXL1:NM_015338:exon12:c.T2059C:p.C687R	putative_oncogenic
MB-6100	METABRIC	13	32913032	32913032	G	A	BRCA2	substitution	missense	BRCA2:NM_000059:exon11:c.G4540A:p.E1514K	possible_oncogenic
MB-6100	METABRIC	17	29422358	29422358	C	T	NF1	substitution	nonsense	NF1:NM_000267:exon1:c.C31T:p.Q11X,NF1:NM_001042492:exon1:c.C31T:p.Q11X,NF1:NM_001128147:exon1:c.C31T:p.Q11X	oncogenic
MB-6113	METABRIC	3	142222235	142222235	T	C	ATR	substitution	missense	ATR:NM_001184:exon30:c.A5257G:p.I1753V	oncogenic
MB-6113	METABRIC	17	7577506	7577506	C	A	TP53	substitution	missense	TP53:NM_001126115:exon3:c.G379T:p.D127Y,TP53:NM_001126116:exon3:c.G379T:p.D127Y,TP53:NM_001126117:exon3:c.G379T:p.D127Y,TP53:NM_001276697:exon3:c.G298T:p.D100Y,TP53:NM_001276698:exon3:c.G298T:p.D100Y,TP53:NM_001276699:exon3:c.G298T:p.D100Y,TP53:NM_001126118:exon6:c.G658T:p.D220Y,TP53:NM_000546:exon7:c.G775T:p.D259Y,TP53:NM_001126112:exon7:c.G775T:p.D259Y,TP53:NM_001126113:exon7:c.G775T:p.D259Y,TP…	putative_oncogenic
MB-6113	METABRIC	17	7578475	7578475	G	A	TP53	substitution	missense	TP53:NM_001126115:exon1:c.C59T:p.P20L,TP53:NM_001126116:exon1:c.C59T:p.P20L,TP53:NM_001126117:exon1:c.C59T:p.P20L,TP53:NM_001126118:exon4:c.C338T:p.P113L,TP53:NM_000546:exon5:c.C455T:p.P152L,TP53:NM_001126112:exon5:c.C455T:p.P152L,TP53:NM_001126113:exon5:c.C455T:p.P152L,TP53:NM_001126114:exon5:c.C455T:p.P152L,TP53:NM_001276695:exon5:c.C338T:p.P113L,TP53:NM_001276696:exon5:c.C338T:p.P113L,TP53:NM_…	putative_oncogenic
MB-6114	METABRIC	4	153271203	153271203	T	G	FBXW7	substitution	missense	FBXW7:NM_001013415:exon2:c.A221C:p.E74A,FBXW7:NM_018315:exon2:c.A335C:p.E112A,FBXW7:NM_033632:exon3:c.A575C:p.E192A,FBXW7:NM_001349798:exon5:c.A575C:p.E192A	oncogenic
MB-6114	METABRIC	10	89685275	89685275	T	A	PTEN	substitution	nonsense	PTEN:NM_000314:exon3:c.T170A:p.L57X,PTEN:NM_001304717:exon4:c.T689A:p.L230X	oncogenic
MB-6114	METABRIC	17	7577580	7577580	T	C	TP53	substitution	missense	TP53:NM_001126115:exon3:c.A305G:p.Y102C,TP53:NM_001126116:exon3:c.A305G:p.Y102C,TP53:NM_001126117:exon3:c.A305G:p.Y102C,TP53:NM_001276697:exon3:c.A224G:p.Y75C,TP53:NM_001276698:exon3:c.A224G:p.Y75C,TP53:NM_001276699:exon3:c.A224G:p.Y75C,TP53:NM_001126118:exon6:c.A584G:p.Y195C,TP53:NM_000546:exon7:c.A701G:p.Y234C,TP53:NM_001126112:exon7:c.A701G:p.Y234C,TP53:NM_001126113:exon7:c.A701G:p.Y234C,TP53:…	oncogenic
MB-6124	METABRIC	7	55214308	55214308	A	G	EGFR	substitution	missense	EGFR:NM_001346898:exon4:c.A434G:p.H145R,EGFR:NM_001346900:exon4:c.A275G:p.H92R,EGFR:NM_005228:exon4:c.A434G:p.H145R,EGFR:NM_201282:exon4:c.A434G:p.H145R,EGFR:NM_201283:exon4:c.A434G:p.H145R,EGFR:NM_201284:exon4:c.A434G:p.H145R	putative_oncogenic
MB-6124	METABRIC	14	105246445	105246445	A	C	AKT1	substitution	missense	AKT1:NM_001014431:exon3:c.T155G:p.L52R,AKT1:NM_005163:exon3:c.T155G:p.L52R,AKT1:NM_001014432:exon4:c.T155G:p.L52R	oncogenic
MB-6131	METABRIC	14	105243045	105243045	A	T	AKT1	substitution	missense	AKT1:NM_001014431:exon4:c.T238A:p.W80R,AKT1:NM_005163:exon4:c.T238A:p.W80R,AKT1:NM_001014432:exon5:c.T238A:p.W80R	oncogenic
MB-6131	METABRIC	17	29560143	29560143	G	C	NF1	substitution	missense	NF1:NM_000267:exon27:c.G3620C:p.R1207T,NF1:NM_001042492:exon27:c.G3620C:p.R1207T	putative_oncogenic
MB-6131	METABRIC	18	48604750	48604750	G	T	SMAD4	substitution	missense	SMAD4:NM_005359:exon12:c.G1572T:p.W524C	putative_oncogenic
MB-6143	METABRIC	10	89692829	89692829	T	C	PTEN	substitution	missense	PTEN:NM_000314:exon5:c.T313C:p.C105R,PTEN:NM_001304717:exon6:c.T832C:p.C278R	putative_oncogenic
MB-6143	METABRIC	17	7577538	7577538	C	T	TP53	substitution	missense	TP53:NM_001126115:exon3:c.G347A:p.R116Q,TP53:NM_001126116:exon3:c.G347A:p.R116Q,TP53:NM_001126117:exon3:c.G347A:p.R116Q,TP53:NM_001276697:exon3:c.G266A:p.R89Q,TP53:NM_001276698:exon3:c.G266A:p.R89Q,TP53:NM_001276699:exon3:c.G266A:p.R89Q,TP53:NM_001126118:exon6:c.G626A:p.R209Q,TP53:NM_000546:exon7:c.G743A:p.R248Q,TP53:NM_001126112:exon7:c.G743A:p.R248Q,TP53:NM_001126113:exon7:c.G743A:p.R248Q,TP53:…	oncogenic
MB-6150	METABRIC	3	178936082	178936082	G	A	PIK3CA	substitution	missense	PIK3CA:NM_006218:exon10:c.G1624A:p.E542K	oncogenic
MB-6150	METABRIC	10	8100660	8100660	T	G	GATA3	substitution	missense	GATA3:NM_001002295:exon3:c.T634G:p.S212A,GATA3:NM_002051:exon3:c.T634G:p.S212A	oncogenic
MB-6156	METABRIC	17	7578529	7578529	A	C	TP53	substitution	missense	TP53:NM_001126115:exon1:c.T5G:p.F2C,TP53:NM_001126116:exon1:c.T5G:p.F2C,TP53:NM_001126117:exon1:c.T5G:p.F2C,TP53:NM_001126118:exon4:c.T284G:p.F95C,TP53:NM_000546:exon5:c.T401G:p.F134C,TP53:NM_001126112:exon5:c.T401G:p.F134C,TP53:NM_001126113:exon5:c.T401G:p.F134C,TP53:NM_001126114:exon5:c.T401G:p.F134C,TP53:NM_001276695:exon5:c.T284G:p.F95C,TP53:NM_001276696:exon5:c.T284G:p.F95C,TP53:NM_001276760…	oncogenic
MB-6156	METABRIC	18	48573524	48573524	A	-	SMAD4	deletion	frameshift	SMAD4:NM_005359:exon2:c.108delA:p.A36fs	putative_oncogenic
MB-6157	METABRIC	17	7577539	7577539	G	A	TP53	substitution	missense	TP53:NM_001126115:exon3:c.C346T:p.R116W,TP53:NM_001126116:exon3:c.C346T:p.R116W,TP53:NM_001126117:exon3:c.C346T:p.R116W,TP53:NM_001276697:exon3:c.C265T:p.R89W,TP53:NM_001276698:exon3:c.C265T:p.R89W,TP53:NM_001276699:exon3:c.C265T:p.R89W,TP53:NM_001126118:exon6:c.C625T:p.R209W,TP53:NM_000546:exon7:c.C742T:p.R248W,TP53:NM_001126112:exon7:c.C742T:p.R248W,TP53:NM_001126113:exon7:c.C742T:p.R248W,TP53:…	oncogenic
MB-6164	METABRIC	2	198267384	198267384	C	G	SF3B1	substitution	missense	SF3B1:NM_012433:exon14:c.G1973C:p.W658S	putative_oncogenic
MB-6164	METABRIC	3	178952085	178952085	A	G	PIK3CA	substitution	missense	PIK3CA:NM_006218:exon21:c.A3140G:p.H1047R	oncogenic
MB-6164	METABRIC	3	178952088	178952088	A	G	PIK3CA	substitution	missense	PIK3CA:NM_006218:exon21:c.A3143G:p.H1048R	oncogenic
MB-6164	METABRIC	17	29586095	29586095	C	T	NF1	substitution	missense	NF1:NM_000267:exon32:c.C4315T:p.H1439Y,NF1:NM_001042492:exon33:c.C4378T:p.H1460Y	putative_oncogenic
MB-6167	METABRIC	16	68856002	68856002	G	T	CDH1	substitution	nonsense	CDH1:NM_001317184:exon11:c.G1627T:p.E543X,CDH1:NM_001317185:exon12:c.G262T:p.E88X,CDH1:NM_004360:exon12:c.G1810T:p.E604X	oncogenic
MB-6168	METABRIC	3	178952085	178952085	A	G	PIK3CA	substitution	missense	PIK3CA:NM_006218:exon21:c.A3140G:p.H1047R	oncogenic
MB-6169	METABRIC	12	56478948	56478948	G	A	ERBB3	substitution	missense	ERBB3:NM_001005915:exon3:c.G404A:p.R135H,ERBB3:NM_001982:exon3:c.G404A:p.R135H	putative_oncogenic
MB-6169	METABRIC	17	7578272	7578272	G	A	TP53	substitution	missense	TP53:NM_001126115:exon2:c.C181T:p.H61Y,TP53:NM_001126116:exon2:c.C181T:p.H61Y,TP53:NM_001126117:exon2:c.C181T:p.H61Y,TP53:NM_001276697:exon2:c.C100T:p.H34Y,TP53:NM_001276698:exon2:c.C100T:p.H34Y,TP53:NM_001276699:exon2:c.C100T:p.H34Y,TP53:NM_001126118:exon5:c.C460T:p.H154Y,TP53:NM_000546:exon6:c.C577T:p.H193Y,TP53:NM_001126112:exon6:c.C577T:p.H193Y,TP53:NM_001126113:exon6:c.C577T:p.H193Y,TP53:NM_…	oncogenic
MB-6171	METABRIC	14	105246551	105246551	C	T	AKT1	substitution	missense	AKT1:NM_001014431:exon3:c.G49A:p.E17K,AKT1:NM_005163:exon3:c.G49A:p.E17K,AKT1:NM_001014432:exon4:c.G49A:p.E17K	oncogenic
MB-6179	METABRIC	3	178952085	178952085	A	G	PIK3CA	substitution	missense	PIK3CA:NM_006218:exon21:c.A3140G:p.H1047R	oncogenic
MB-6179	METABRIC	5	67591008	67591008	G	C	PIK3R1	substitution	missense	PIK3R1:NM_001242466:exon6:c.G512C:p.R171P,PIK3R1:NM_181504:exon7:c.G791C:p.R264P,PIK3R1:NM_181524:exon7:c.G701C:p.R234P,PIK3R1:NM_181523:exon13:c.G1601C:p.R534P	putative_oncogenic
MB-6179	METABRIC	9	139391932	139391932	G	A	NOTCH1	substitution	missense	NOTCH1:NM_017617:exon34:c.C6259T:p.R2087W	possible_oncogenic
MB-6179	METABRIC	17	7577548	7577548	C	T	TP53	substitution	missense	TP53:NM_001126115:exon3:c.G337A:p.G113S,TP53:NM_001126116:exon3:c.G337A:p.G113S,TP53:NM_001126117:exon3:c.G337A:p.G113S,TP53:NM_001276697:exon3:c.G256A:p.G86S,TP53:NM_001276698:exon3:c.G256A:p.G86S,TP53:NM_001276699:exon3:c.G256A:p.G86S,TP53:NM_001126118:exon6:c.G616A:p.G206S,TP53:NM_000546:exon7:c.G733A:p.G245S,TP53:NM_001126112:exon7:c.G733A:p.G245S,TP53:NM_001126113:exon7:c.G733A:p.G245S,TP53:…	oncogenic
MB-6181	METABRIC	10	8115711	8115711	C	-	GATA3	deletion	frameshift	GATA3:NM_001002295:exon6:c.1060delC:p.P354fs,GATA3:NM_002051:exon6:c.1057delC:p.P353fs	putative_oncogenic
MB-6181	METABRIC	12	115117342	115117342	A	T	TBX3	substitution	missense	TBX3:NM_005996:exon3:c.T772A:p.F258I,TBX3:NM_016569:exon4:c.T832A:p.F278I	putative_oncogenic
MB-6181	METABRIC	17	12013713	12013713	T	G	MAP2K4	substitution	missense	MAP2K4:NM_003010:exon6:c.T655G:p.L219V,MAP2K4:NM_001281435:exon7:c.T688G:p.L230V	putative_oncogenic
MB-6183	METABRIC	5	67591144	67591152	ATACTTGAT	-	PIK3R1	deletion	inframe	PIK3R1:NM_001242466:exon6:c.648_656del:p.216_219del,PIK3R1:NM_181504:exon7:c.927_935del:p.309_312del,PIK3R1:NM_181524:exon7:c.837_845del:p.279_282del,PIK3R1:NM_181523:exon13:c.1737_1745del:p.579_582del	possible_oncogenic
MB-6183	METABRIC	7	55240776	55240776	G	A	EGFR	substitution	missense	EGFR:NM_001346941:exon11:c.G1219A:p.V407I,EGFR:NM_001346897:exon16:c.G1885A:p.V629I,EGFR:NM_001346899:exon16:c.G1885A:p.V629I,EGFR:NM_001346898:exon17:c.G2020A:p.V674I,EGFR:NM_001346900:exon17:c.G1861A:p.V621I,EGFR:NM_005228:exon17:c.G2020A:p.V674I	putative_oncogenic
MB-6183	METABRIC	13	49030340	49030340	G	A	RB1	substitution	missense	RB1:NM_000321:exon19:c.G1815A:p.M605I	possible_oncogenic
MB-6183	METABRIC	17	29592258	29592258	A	T	NF1	substitution	missense	NF1:NM_000267:exon35:c.A4673T:p.H1558L,NF1:NM_001042492:exon36:c.A4736T:p.H1579L	possible_oncogenic
MB-6190	METABRIC	10	8100506	8100506	C	G	GATA3	substitution	missense	GATA3:NM_001002295:exon3:c.C480G:p.D160E,GATA3:NM_002051:exon3:c.C480G:p.D160E	oncogenic
MB-6190	METABRIC	10	8115745	8115745	G	C	GATA3	substitution	missense	GATA3:NM_001002295:exon6:c.G1094C:p.R365T,GATA3:NM_002051:exon6:c.G1091C:p.R364T	putative_oncogenic
MB-6194	METABRIC	3	178916946	178916946	G	C	PIK3CA	substitution	missense	PIK3CA:NM_006218:exon2:c.G333C:p.K111N	putative_oncogenic
MB-6194	METABRIC	3	178952085	178952085	A	G	PIK3CA	substitution	missense	PIK3CA:NM_006218:exon21:c.A3140G:p.H1047R	oncogenic
MB-6194	METABRIC	17	7577099	7577099	C	T	TP53	substitution	missense	TP53:NM_001126115:exon4:c.G443A:p.R148K,TP53:NM_001126116:exon4:c.G443A:p.R148K,TP53:NM_001126117:exon4:c.G443A:p.R148K,TP53:NM_001276697:exon4:c.G362A:p.R121K,TP53:NM_001276698:exon4:c.G362A:p.R121K,TP53:NM_001276699:exon4:c.G362A:p.R121K,TP53:NM_001126118:exon7:c.G722A:p.R241K,TP53:NM_000546:exon8:c.G839A:p.R280K,TP53:NM_001126112:exon8:c.G839A:p.R280K,TP53:NM_001126113:exon8:c.G839A:p.R280K,TP…	oncogenic
MB-6201	METABRIC	12	12871816	12871816	C	-	CDKN1B	deletion	frameshift	CDKN1B:NM_004064:exon2:c.533delC:p.S178fs	possible_oncogenic
MB-6201	METABRIC	X	41057850	41057850	C	T	USP9X	substitution	missense	USP9X:NM_001039590:exon30:c.C4450T:p.P1484S,USP9X:NM_001039591:exon30:c.C4450T:p.P1484S	putative_oncogenic
MB-6204	METABRIC	3	178952085	178952085	A	G	PIK3CA	substitution	missense	PIK3CA:NM_006218:exon21:c.A3140G:p.H1047R	oncogenic
MB-6204	METABRIC	17	7578394	7578394	T	C	TP53	substitution	missense	TP53:NM_001126115:exon1:c.A140G:p.H47R,TP53:NM_001126116:exon1:c.A140G:p.H47R,TP53:NM_001126117:exon1:c.A140G:p.H47R,TP53:NM_001276697:exon1:c.A59G:p.H20R,TP53:NM_001276698:exon1:c.A59G:p.H20R,TP53:NM_001276699:exon1:c.A59G:p.H20R,TP53:NM_001126118:exon4:c.A419G:p.H140R,TP53:NM_000546:exon5:c.A536G:p.H179R,TP53:NM_001126112:exon5:c.A536G:p.H179R,TP53:NM_001126113:exon5:c.A536G:p.H179R,TP53:NM_001…	oncogenic
MB-6214	METABRIC	3	178952085	178952085	A	G	PIK3CA	substitution	missense	PIK3CA:NM_006218:exon21:c.A3140G:p.H1047R	oncogenic
MB-6223	METABRIC	9	139391464	139391464	C	T	NOTCH1	substitution	missense	NOTCH1:NM_017617:exon34:c.G6727A:p.G2243S	possible_oncogenic
MB-6223	METABRIC	17	7577547	7577547	C	T	TP53	substitution	missense	TP53:NM_001126115:exon3:c.G338A:p.G113D,TP53:NM_001126116:exon3:c.G338A:p.G113D,TP53:NM_001126117:exon3:c.G338A:p.G113D,TP53:NM_001276697:exon3:c.G257A:p.G86D,TP53:NM_001276698:exon3:c.G257A:p.G86D,TP53:NM_001276699:exon3:c.G257A:p.G86D,TP53:NM_001126118:exon6:c.G617A:p.G206D,TP53:NM_000546:exon7:c.G734A:p.G245D,TP53:NM_001126112:exon7:c.G734A:p.G245D,TP53:NM_001126113:exon7:c.G734A:p.G245D,TP53:…	oncogenic
MB-6224	METABRIC	17	7579417	7579437	GGAGGGGGCTGGTGCAGGGGC	-	TP53	deletion	inframe	TP53:NM_001126118:exon3:c.133_153del:p.45_51del,TP53:NM_000546:exon4:c.250_270del:p.84_90del,TP53:NM_001126112:exon4:c.250_270del:p.84_90del,TP53:NM_001126113:exon4:c.250_270del:p.84_90del,TP53:NM_001126114:exon4:c.250_270del:p.84_90del,TP53:NM_001276695:exon4:c.133_153del:p.45_51del,TP53:NM_001276696:exon4:c.133_153del:p.45_51del,TP53:NM_001276760:exon4:c.133_153del:p.45_51del,TP53:NM_001276761:…	putative_oncogenic
MB-6224	METABRIC	18	48591855	48591866	AAGGTTCCTTCA	-	SMAD4	deletion	inframe	SMAD4:NM_005359:exon9:c.1018_1029del:p.340_343del	putative_oncogenic
MB-6225	METABRIC	3	178936091	178936091	G	A	PIK3CA	substitution	missense	PIK3CA:NM_006218:exon10:c.G1633A:p.E545K	oncogenic
MB-6225	METABRIC	17	7577522	7577522	G	-	TP53	deletion	frameshift	TP53:NM_001126115:exon3:c.363delC:p.T121fs,TP53:NM_001126116:exon3:c.363delC:p.T121fs,TP53:NM_001126117:exon3:c.363delC:p.T121fs,TP53:NM_001276697:exon3:c.282delC:p.T94fs,TP53:NM_001276698:exon3:c.282delC:p.T94fs,TP53:NM_001276699:exon3:c.282delC:p.T94fs,TP53:NM_001126118:exon6:c.642delC:p.T214fs,TP53:NM_000546:exon7:c.759delC:p.T253fs,TP53:NM_001126112:exon7:c.759delC:p.T253fs,TP53:NM_001126113:…	oncogenic
MB-6225	METABRIC	17	15971325	15971325	C	T	NCOR1	substitution	missense	NCOR1:NM_001190440:exon31:c.G4672A:p.V1558M,NCOR1:NM_006311:exon32:c.G4624A:p.V1542M	oncogenic
MB-6226	METABRIC	3	178936082	178936082	G	A	PIK3CA	substitution	missense	PIK3CA:NM_006218:exon10:c.G1624A:p.E542K	oncogenic
MB-6229	METABRIC	3	178936082	178936082	G	A	PIK3CA	substitution	missense	PIK3CA:NM_006218:exon10:c.G1624A:p.E542K	oncogenic
MB-6229	METABRIC	16	67063670	67063670	G	A	CBFB	substitution	missense	CBFB:NM_001755:exon2:c.G119A:p.R40H,CBFB:NM_022845:exon2:c.G119A:p.R40H	putative_oncogenic
MB-6246	METABRIC	7	55087028	55087028	C	T	EGFR	substitution	missense	EGFR:NM_001346897:exon1:c.C58T:p.P20S,EGFR:NM_001346898:exon1:c.C58T:p.P20S,EGFR:NM_001346899:exon1:c.C58T:p.P20S,EGFR:NM_001346941:exon1:c.C58T:p.P20S,EGFR:NM_005228:exon1:c.C58T:p.P20S,EGFR:NM_201282:exon1:c.C58T:p.P20S,EGFR:NM_201283:exon1:c.C58T:p.P20S,EGFR:NM_201284:exon1:c.C58T:p.P20S	possible_oncogenic
MB-6246	METABRIC	12	115110035	115110035	A	C	TBX3	substitution	missense	TBX3:NM_005996:exon7:c.T1783G:p.S595A,TBX3:NM_016569:exon8:c.T1843G:p.S615A	oncogenic
MB-6246	METABRIC	17	7576881	7576881	G	-	TP53	deletion	frameshift	TP53:NM_001126115:exon5:c.569delC:p.P190fs,TP53:NM_001126116:exon5:c.569delC:p.P190fs,TP53:NM_001126117:exon5:c.569delC:p.P190fs,TP53:NM_001276697:exon5:c.488delC:p.P163fs,TP53:NM_001276698:exon5:c.488delC:p.P163fs,TP53:NM_001276699:exon5:c.488delC:p.P163fs,TP53:NM_001126118:exon8:c.848delC:p.P283fs,TP53:NM_000546:exon9:c.965delC:p.P322fs,TP53:NM_001126112:exon9:c.965delC:p.P322fs,TP53:NM_0011261…	oncogenic
MB-6246	METABRIC	22	30070923	30070923	C	T	NF2	substitution	missense	NF2:NM_181830:exon11:c.C1190T:p.T397M,NF2:NM_181831:exon11:c.C1190T:p.T397M,NF2:NM_181828:exon12:c.C1313T:p.T438M,NF2:NM_181829:exon12:c.C1316T:p.T439M,NF2:NM_000268:exon13:c.C1439T:p.T480M,NF2:NM_016418:exon13:c.C1439T:p.T480M,NF2:NM_181825:exon13:c.C1439T:p.T480M,NF2:NM_181832:exon13:c.C1439T:p.T480M	putative_oncogenic
MB-6248	METABRIC	2	202149864	202149864	G	C	CASP8	substitution	missense	CASP8:NM_033356:exon7:c.G1083C:p.E361D,CASP8:NM_001080124:exon8:c.G1083C:p.E361D,CASP8:NM_001080125:exon8:c.G1305C:p.E435D,CASP8:NM_001228:exon9:c.G1179C:p.E393D,CASP8:NM_033355:exon9:c.G1128C:p.E376D	oncogenic
MB-6248	METABRIC	17	7577539	7577539	G	A	TP53	substitution	missense	TP53:NM_001126115:exon3:c.C346T:p.R116W,TP53:NM_001126116:exon3:c.C346T:p.R116W,TP53:NM_001126117:exon3:c.C346T:p.R116W,TP53:NM_001276697:exon3:c.C265T:p.R89W,TP53:NM_001276698:exon3:c.C265T:p.R89W,TP53:NM_001276699:exon3:c.C265T:p.R89W,TP53:NM_001126118:exon6:c.C625T:p.R209W,TP53:NM_000546:exon7:c.C742T:p.R248W,TP53:NM_001126112:exon7:c.C742T:p.R248W,TP53:NM_001126113:exon7:c.C742T:p.R248W,TP53:…	oncogenic
MB-6251	METABRIC	17	7578212	7578212	G	A	TP53	substitution	nonsense	TP53:NM_001126115:exon2:c.C241T:p.R81X,TP53:NM_001126116:exon2:c.C241T:p.R81X,TP53:NM_001126117:exon2:c.C241T:p.R81X,TP53:NM_001276697:exon2:c.C160T:p.R54X,TP53:NM_001276698:exon2:c.C160T:p.R54X,TP53:NM_001276699:exon2:c.C160T:p.R54X,TP53:NM_001126118:exon5:c.C520T:p.R174X,TP53:NM_000546:exon6:c.C637T:p.R213X,TP53:NM_001126112:exon6:c.C637T:p.R213X,TP53:NM_001126113:exon6:c.C637T:p.R213X,TP53:NM_…	oncogenic
MB-6272	METABRIC	12	115115440	115115440	T	C	TBX3	substitution	missense	TBX3:NM_005996:exon4:c.A826G:p.N276D,TBX3:NM_016569:exon5:c.A886G:p.N296D	oncogenic
MB-6273	METABRIC	17	7579414	7579414	C	T	TP53	substitution	nonsense	TP53:NM_001126118:exon3:c.G156A:p.W52X,TP53:NM_000546:exon4:c.G273A:p.W91X,TP53:NM_001126112:exon4:c.G273A:p.W91X,TP53:NM_001126113:exon4:c.G273A:p.W91X,TP53:NM_001126114:exon4:c.G273A:p.W91X,TP53:NM_001276695:exon4:c.G156A:p.W52X,TP53:NM_001276696:exon4:c.G156A:p.W52X,TP53:NM_001276760:exon4:c.G156A:p.W52X,TP53:NM_001276761:exon4:c.G156A:p.W52X	oncogenic
MB-6273	METABRIC	17	29560101	29560101	T	G	NF1	substitution	missense	NF1:NM_000267:exon27:c.T3578G:p.F1193C,NF1:NM_001042492:exon27:c.T3578G:p.F1193C	possible_oncogenic
MB-6273	METABRIC	X	44935983	44935983	T	C	KDM6A	substitution	missense	KDM6A:NM_001291418:exon16:c.T2507C:p.L836S,KDM6A:NM_001291421:exon16:c.T1856C:p.L619S,KDM6A:NM_001291417:exon17:c.T2609C:p.L870S,KDM6A:NM_001291416:exon18:c.T2765C:p.L922S,KDM6A:NM_021140:exon18:c.T2744C:p.L915S,KDM6A:NM_001291415:exon19:c.T2900C:p.L967S	oncogenic
MB-6286	METABRIC	17	7577548	7577548	C	A	TP53	substitution	missense	TP53:NM_001126115:exon3:c.G337T:p.G113C,TP53:NM_001126116:exon3:c.G337T:p.G113C,TP53:NM_001126117:exon3:c.G337T:p.G113C,TP53:NM_001276697:exon3:c.G256T:p.G86C,TP53:NM_001276698:exon3:c.G256T:p.G86C,TP53:NM_001276699:exon3:c.G256T:p.G86C,TP53:NM_001126118:exon6:c.G616T:p.G206C,TP53:NM_000546:exon7:c.G733T:p.G245C,TP53:NM_001126112:exon7:c.G733T:p.G245C,TP53:NM_001126113:exon7:c.G733T:p.G245C,TP53:…	oncogenic
MB-6300	METABRIC	9	139400317	139400317	G	A	NOTCH1	substitution	missense	NOTCH1:NM_017617:exon25:c.C4031T:p.T1344M	oncogenic
MB-6300	METABRIC	10	89711992	89711992	C	-	PTEN	deletion	frameshift	PTEN:NM_000314:exon6:c.610delC:p.P204fs,PTEN:NM_001304718:exon6:c.19delC:p.P7fs,PTEN:NM_001304717:exon7:c.1129delC:p.P377fs	oncogenic
MB-6300	METABRIC	10	89720825	89720825	G	-	PTEN	deletion	frameshift	PTEN:NM_000314:exon8:c.976delG:p.D326fs,PTEN:NM_001304718:exon8:c.385delG:p.D129fs,PTEN:NM_001304717:exon9:c.1495delG:p.D499fs	oncogenic
MB-6305	METABRIC	12	115118767	115118767	C	T	TBX3	substitution	missense	TBX3:NM_005996:exon2:c.G574A:p.A192T,TBX3:NM_016569:exon2:c.G574A:p.A192T	possible_oncogenic
MB-6322	METABRIC	3	178921553	178921553	T	A	PIK3CA	substitution	missense	PIK3CA:NM_006218:exon5:c.T1035A:p.N345K	oncogenic
MB-6322	METABRIC	12	25398285	25398285	C	A	KRAS	substitution	missense	KRAS:NM_004985:exon2:c.G34T:p.G12C,KRAS:NM_033360:exon2:c.G34T:p.G12C	oncogenic
MB-6322	METABRIC	12	56492633	56492633	A	G	ERBB3	substitution	missense	ERBB3:NM_001982:exon23:c.A2783G:p.E928G	oncogenic
MB-6328	METABRIC	3	178952085	178952085	A	G	PIK3CA	substitution	missense	PIK3CA:NM_006218:exon21:c.A3140G:p.H1047R	oncogenic
MB-6330	METABRIC	3	178952085	178952085	A	T	PIK3CA	substitution	missense	PIK3CA:NM_006218:exon21:c.A3140T:p.H1047L	oncogenic
MB-6334	METABRIC	3	178952085	178952085	A	G	PIK3CA	substitution	missense	PIK3CA:NM_006218:exon21:c.A3140G:p.H1047R	oncogenic
MB-6334	METABRIC	5	67590981	67590997	TGCATAATTATGATAAG	-	PIK3R1	deletion	frameshift	PIK3R1:NM_001242466:exon6:c.485_501del:p.M162fs,PIK3R1:NM_181504:exon7:c.764_780del:p.M255fs,PIK3R1:NM_181524:exon7:c.674_690del:p.M225fs,PIK3R1:NM_181523:exon13:c.1574_1590del:p.M525fs	putative_oncogenic
MB-6334	METABRIC	17	7578257	7578257	C	A	TP53	substitution	nonsense	TP53:NM_001126115:exon2:c.G196T:p.E66X,TP53:NM_001126116:exon2:c.G196T:p.E66X,TP53:NM_001126117:exon2:c.G196T:p.E66X,TP53:NM_001276697:exon2:c.G115T:p.E39X,TP53:NM_001276698:exon2:c.G115T:p.E39X,TP53:NM_001276699:exon2:c.G115T:p.E39X,TP53:NM_001126118:exon5:c.G475T:p.E159X,TP53:NM_000546:exon6:c.G592T:p.E198X,TP53:NM_001126112:exon6:c.G592T:p.E198X,TP53:NM_001126113:exon6:c.G592T:p.E198X,TP53:NM_…	oncogenic
MB-6336	METABRIC	17	7577120	7577120	C	T	TP53	substitution	missense	TP53:NM_001126115:exon4:c.G422A:p.R141H,TP53:NM_001126116:exon4:c.G422A:p.R141H,TP53:NM_001126117:exon4:c.G422A:p.R141H,TP53:NM_001276697:exon4:c.G341A:p.R114H,TP53:NM_001276698:exon4:c.G341A:p.R114H,TP53:NM_001276699:exon4:c.G341A:p.R114H,TP53:NM_001126118:exon7:c.G701A:p.R234H,TP53:NM_000546:exon8:c.G818A:p.R273H,TP53:NM_001126112:exon8:c.G818A:p.R273H,TP53:NM_001126113:exon8:c.G818A:p.R273H,TP…	oncogenic
MB-6337	METABRIC	17	7577141	7577141	C	A	TP53	substitution	missense	TP53:NM_001126115:exon4:c.G401T:p.G134V,TP53:NM_001126116:exon4:c.G401T:p.G134V,TP53:NM_001126117:exon4:c.G401T:p.G134V,TP53:NM_001276697:exon4:c.G320T:p.G107V,TP53:NM_001276698:exon4:c.G320T:p.G107V,TP53:NM_001276699:exon4:c.G320T:p.G107V,TP53:NM_001126118:exon7:c.G680T:p.G227V,TP53:NM_000546:exon8:c.G797T:p.G266V,TP53:NM_001126112:exon8:c.G797T:p.G266V,TP53:NM_001126113:exon8:c.G797T:p.G266V,TP…	oncogenic
MB-6359	METABRIC	2	198266834	198266834	T	C	SF3B1	substitution	missense	SF3B1:NM_012433:exon15:c.A2098G:p.K700E	oncogenic
MB-6359	METABRIC	17	7576896	7576896	T	C	TP53	substitution	missense	TP53:NM_001126115:exon5:c.A554G:p.Q185R,TP53:NM_001126116:exon5:c.A554G:p.Q185R,TP53:NM_001126117:exon5:c.A554G:p.Q185R,TP53:NM_001276697:exon5:c.A473G:p.Q158R,TP53:NM_001276698:exon5:c.A473G:p.Q158R,TP53:NM_001276699:exon5:c.A473G:p.Q158R,TP53:NM_001126118:exon8:c.A833G:p.Q278R,TP53:NM_000546:exon9:c.A950G:p.Q317R,TP53:NM_001126112:exon9:c.A950G:p.Q317R,TP53:NM_001126113:exon9:c.A950G:p.Q317R,TP…	putative_oncogenic
MB-6359	METABRIC	17	29559870	29559870	A	G	NF1	substitution	missense	NF1:NM_000267:exon26:c.A3467G:p.N1156S,NF1:NM_001042492:exon26:c.A3467G:p.N1156S	possible_oncogenic
PD10010	ICGC	17	7579494	7579494	T	A	TP53	substitution	nonsense	TP53:NM_001126118:exon3:c.A76T:p.R26X,TP53:NM_000546:exon4:c.A193T:p.R65X,TP53:NM_001126112:exon4:c.A193T:p.R65X,TP53:NM_001126113:exon4:c.A193T:p.R65X,TP53:NM_001126114:exon4:c.A193T:p.R65X,TP53:NM_001276695:exon4:c.A76T:p.R26X,TP53:NM_001276696:exon4:c.A76T:p.R26X,TP53:NM_001276760:exon4:c.A76T:p.R26X,TP53:NM_001276761:exon4:c.A76T:p.R26X	oncogenic
PD10011	ICGC	20	31022381	31022384	GCAG	-	ASXL1	deletion	frameshift	ASXL1:NM_015338:exon12:c.1866_1869del:p.L622fs	possible_oncogenic
PD10014	ICGC	6	157502127	157502127	G	A	ARID1B	substitution	missense	ARID1B:NM_017519:exon11:c.G3121A:p.G1041R,ARID1B:NM_001346813:exon12:c.G3280A:p.G1094R,ARID1B:NM_020732:exon12:c.G3160A:p.G1054R	putative_oncogenic
PD10014	ICGC	10	89692905	89692905	G	A	PTEN	substitution	missense	PTEN:NM_000314:exon5:c.G389A:p.R130Q,PTEN:NM_001304717:exon6:c.G908A:p.R303Q	putative_oncogenic
PD11326	ICGC	17	7578199	7578207	ACCACACTA	-	TP53	deletion	inframe	TP53:NM_001126115:exon2:c.246_254del:p.82_85del,TP53:NM_001126116:exon2:c.246_254del:p.82_85del,TP53:NM_001126117:exon2:c.246_254del:p.82_85del,TP53:NM_001276697:exon2:c.165_173del:p.55_58del,TP53:NM_001276698:exon2:c.165_173del:p.55_58del,TP53:NM_001276699:exon2:c.165_173del:p.55_58del,TP53:NM_001126118:exon5:c.525_533del:p.175_178del,TP53:NM_000546:exon6:c.642_650del:p.214_217del,TP53:NM_001126…	putative_oncogenic
PD11327	ICGC	3	178936091	178936091	G	A	PIK3CA	substitution	missense	PIK3CA:NM_006218:exon10:c.G1633A:p.E545K	oncogenic
PD11327	ICGC	17	7578268	7578268	A	C	TP53	substitution	missense	TP53:NM_001126115:exon2:c.T185G:p.L62R,TP53:NM_001126116:exon2:c.T185G:p.L62R,TP53:NM_001126117:exon2:c.T185G:p.L62R,TP53:NM_001276697:exon2:c.T104G:p.L35R,TP53:NM_001276698:exon2:c.T104G:p.L35R,TP53:NM_001276699:exon2:c.T104G:p.L35R,TP53:NM_001126118:exon5:c.T464G:p.L155R,TP53:NM_000546:exon6:c.T581G:p.L194R,TP53:NM_001126112:exon6:c.T581G:p.L194R,TP53:NM_001126113:exon6:c.T581G:p.L194R,TP53:NM_…	oncogenic
PD11336	ICGC	9	21971111	21971111	G	A	CDKN2A	substitution	missense	CDKN2A:NM_000077:exon2:c.C247T:p.H83Y,CDKN2A:NM_001195132:exon2:c.C247T:p.H83Y,CDKN2A:NM_058195:exon2:c.C290T:p.A97V	putative_oncogenic
PD11336	ICGC	10	8111500	8111501	GG	-	GATA3	deletion	frameshift	GATA3:NM_001002295:exon5:c.989_990del:p.R330fs,GATA3:NM_002051:exon5:c.986_987del:p.R329fs	putative_oncogenic
PD11337	ICGC	18	48584612	48584612	-	AT	SMAD4	insertion	frameshift	SMAD4:NM_005359:exon6:c.785_786insAT:p.H262fs	putative_oncogenic
PD11338	ICGC	3	178952085	178952085	A	G	PIK3CA	substitution	missense	PIK3CA:NM_006218:exon21:c.A3140G:p.H1047R	oncogenic
PD11338	ICGC	17	37880220	37880220	T	C	ERBB2	substitution	missense	ERBB2:NM_001289937:exon19:c.T2264C:p.L755S,ERBB2:NM_004448:exon19:c.T2264C:p.L755S,ERBB2:NM_001005862:exon22:c.T2174C:p.L725S,ERBB2:NM_001289936:exon23:c.T2219C:p.L740S	putative_oncogenic
PD11339	ICGC	19	42798197	42798197	G	A	CIC	substitution	missense	CIC:NM_015125:exon17:c.G4151A:p.R1384Q,CIC:NM_001304815:exon18:c.G6878A:p.R2293Q	putative_oncogenic
PD11341	ICGC	9	21971036	21971036	C	T	CDKN2A	substitution	missense	CDKN2A:NM_000077:exon2:c.G322A:p.D108N,CDKN2A:NM_001195132:exon2:c.G322A:p.D108N,CDKN2A:NM_058195:exon2:c.G365A:p.R122Q	putative_oncogenic
PD11341	ICGC	17	7577559	7577559	G	A	TP53	substitution	missense	TP53:NM_001126115:exon3:c.C326T:p.S109F,TP53:NM_001126116:exon3:c.C326T:p.S109F,TP53:NM_001126117:exon3:c.C326T:p.S109F,TP53:NM_001276697:exon3:c.C245T:p.S82F,TP53:NM_001276698:exon3:c.C245T:p.S82F,TP53:NM_001276699:exon3:c.C245T:p.S82F,TP53:NM_001126118:exon6:c.C605T:p.S202F,TP53:NM_000546:exon7:c.C722T:p.S241F,TP53:NM_001126112:exon7:c.C722T:p.S241F,TP53:NM_001126113:exon7:c.C722T:p.S241F,TP53:…	oncogenic
PD11342	ICGC	3	178916924	178916929	CAGTAG	-	PIK3CA	deletion	inframe	PIK3CA:NM_006218:exon2:c.311_316del:p.104_106del	putative_oncogenic
PD11342	ICGC	16	68846054	68846054	C	-	CDH1	deletion	frameshift	CDH1:NM_001317184:exon8:c.1025delC:p.T342fs,CDH1:NM_004360:exon8:c.1025delC:p.T342fs	oncogenic
PD11343	ICGC	3	178936082	178936082	G	A	PIK3CA	substitution	missense	PIK3CA:NM_006218:exon10:c.G1624A:p.E542K	oncogenic
PD11344	ICGC	17	7578189	7578189	A	C	TP53	substitution	nonsense	TP53:NM_001126115:exon2:c.T264G:p.Y88X,TP53:NM_001126116:exon2:c.T264G:p.Y88X,TP53:NM_001126117:exon2:c.T264G:p.Y88X,TP53:NM_001276697:exon2:c.T183G:p.Y61X,TP53:NM_001276698:exon2:c.T183G:p.Y61X,TP53:NM_001276699:exon2:c.T183G:p.Y61X,TP53:NM_001126118:exon5:c.T543G:p.Y181X,TP53:NM_000546:exon6:c.T660G:p.Y220X,TP53:NM_001126112:exon6:c.T660G:p.Y220X,TP53:NM_001126113:exon6:c.T660G:p.Y220X,TP53:NM_…	oncogenic
PD11344	ICGC	17	12011144	12011144	C	T	MAP2K4	substitution	missense	MAP2K4:NM_003010:exon5:c.C551T:p.S184L,MAP2K4:NM_001281435:exon6:c.C584T:p.S195L	putative_oncogenic
PD11345	ICGC	3	178936093	178936093	G	C	PIK3CA	substitution	missense	PIK3CA:NM_006218:exon10:c.G1635C:p.E545D	oncogenic
PD11345	ICGC	3	178936094	178936094	C	A	PIK3CA	substitution	missense	PIK3CA:NM_006218:exon10:c.C1636A:p.Q546K	oncogenic
PD11345	ICGC	17	7577559	7577559	G	A	TP53	substitution	missense	TP53:NM_001126115:exon3:c.C326T:p.S109F,TP53:NM_001126116:exon3:c.C326T:p.S109F,TP53:NM_001126117:exon3:c.C326T:p.S109F,TP53:NM_001276697:exon3:c.C245T:p.S82F,TP53:NM_001276698:exon3:c.C245T:p.S82F,TP53:NM_001276699:exon3:c.C245T:p.S82F,TP53:NM_001126118:exon6:c.C605T:p.S202F,TP53:NM_000546:exon7:c.C722T:p.S241F,TP53:NM_001126112:exon7:c.C722T:p.S241F,TP53:NM_001126113:exon7:c.C722T:p.S241F,TP53:…	oncogenic
PD11346	ICGC	17	7577570	7577570	C	T	TP53	substitution	missense	TP53:NM_001126115:exon3:c.G315A:p.M105I,TP53:NM_001126116:exon3:c.G315A:p.M105I,TP53:NM_001126117:exon3:c.G315A:p.M105I,TP53:NM_001276697:exon3:c.G234A:p.M78I,TP53:NM_001276698:exon3:c.G234A:p.M78I,TP53:NM_001276699:exon3:c.G234A:p.M78I,TP53:NM_001126118:exon6:c.G594A:p.M198I,TP53:NM_000546:exon7:c.G711A:p.M237I,TP53:NM_001126112:exon7:c.G711A:p.M237I,TP53:NM_001126113:exon7:c.G711A:p.M237I,TP53:…	putative_oncogenic
PD11347	ICGC	3	178952085	178952085	A	G	PIK3CA	substitution	missense	PIK3CA:NM_006218:exon21:c.A3140G:p.H1047R	oncogenic
PD11349	ICGC	17	7578203	7578203	C	T	TP53	substitution	missense	TP53:NM_001126115:exon2:c.G250A:p.V84M,TP53:NM_001126116:exon2:c.G250A:p.V84M,TP53:NM_001126117:exon2:c.G250A:p.V84M,TP53:NM_001276697:exon2:c.G169A:p.V57M,TP53:NM_001276698:exon2:c.G169A:p.V57M,TP53:NM_001276699:exon2:c.G169A:p.V57M,TP53:NM_001126118:exon5:c.G529A:p.V177M,TP53:NM_000546:exon6:c.G646A:p.V216M,TP53:NM_001126112:exon6:c.G646A:p.V216M,TP53:NM_001126113:exon6:c.G646A:p.V216M,TP53:NM_…	oncogenic
PD11355	ICGC	10	89717740	89717746	AGAGTTC	-	PTEN	deletion	frameshift	PTEN:NM_000314:exon7:c.765_771del:p.V255fs,PTEN:NM_001304718:exon7:c.174_180del:p.V58fs,PTEN:NM_001304717:exon8:c.1284_1290del:p.V428fs	oncogenic
PD11364	ICGC	3	178952085	178952085	A	G	PIK3CA	substitution	missense	PIK3CA:NM_006218:exon21:c.A3140G:p.H1047R	oncogenic
PD11366	ICGC	3	178921553	178921553	T	A	PIK3CA	substitution	missense	PIK3CA:NM_006218:exon5:c.T1035A:p.N345K	oncogenic
PD11366	ICGC	12	115115428	115115428	C	A	TBX3	substitution	missense	TBX3:NM_005996:exon4:c.G838T:p.A280S,TBX3:NM_016569:exon5:c.G898T:p.A300S	putative_oncogenic
PD11366	ICGC	20	57484420	57484420	C	T	GNAS	substitution	missense	GNAS:NM_001077489:exon7:c.C556T:p.R186C,GNAS:NM_080426:exon7:c.C559T:p.R187C,GNAS:NM_000516:exon8:c.C601T:p.R201C,GNAS:NM_001077488:exon8:c.C604T:p.R202C,GNAS:NM_001309840:exon8:c.C424T:p.R142C,GNAS:NM_001309861:exon8:c.C424T:p.R142C,GNAS:NM_080425:exon8:c.C2530T:p.R844C	oncogenic
PD11367	ICGC	14	38061191	38061191	G	C	FOXA1	substitution	missense	FOXA1:NM_004496:exon2:c.C798G:p.F266L	putative_oncogenic
PD11368	ICGC	10	89717672	89717672	C	T	PTEN	substitution	nonsense	PTEN:NM_000314:exon7:c.C697T:p.R233X,PTEN:NM_001304718:exon7:c.C106T:p.R36X,PTEN:NM_001304717:exon8:c.C1216T:p.R406X	oncogenic
PD11368	ICGC	12	115114216	115114216	-	CCAT	TBX3	insertion	frameshift	TBX3:NM_005996:exon5:c.940_941insATGG:p.G314fs,TBX3:NM_016569:exon6:c.1000_1001insATGG:p.G334fs	possible_oncogenic
PD11369	ICGC	12	56487289	56487289	G	A	ERBB3	substitution	missense	ERBB3:NM_001982:exon12:c.G1435A:p.E479K	putative_oncogenic
PD11369	ICGC	17	11984698	11984698	G	T	MAP2K4	substitution	nonsense	MAP2K4:NM_003010:exon3:c.G244T:p.E82X,MAP2K4:NM_001281435:exon4:c.G277T:p.E93X	putative_oncogenic
PD11372	ICGC	3	178927980	178927980	T	C	PIK3CA	substitution	missense	PIK3CA:NM_006218:exon8:c.T1258C:p.C420R	oncogenic
PD11372	ICGC	10	89720805	89720808	CTTT	-	PTEN	deletion	frameshift	PTEN:NM_000314:exon8:c.956_959del:p.T319fs,PTEN:NM_001304718:exon8:c.365_368del:p.T122fs,PTEN:NM_001304717:exon9:c.1475_1478del:p.T492fs	oncogenic
PD11372	ICGC	13	32913464	32913464	C	T	BRCA2	substitution	nonsense	BRCA2:NM_000059:exon11:c.C4972T:p.Q1658X	putative_oncogenic
PD11372	ICGC	X	41088555	41088555	G	C	USP9X	substitution	missense	USP9X:NM_001039590:exon42:c.G7111C:p.D2371H,USP9X:NM_001039591:exon42:c.G7111C:p.D2371H	possible_oncogenic
PD11374	ICGC	1	16262199	16262199	C	T	SPEN	substitution	missense	SPEN:NM_015001:exon11:c.C9464T:p.P3155L	putative_oncogenic
PD11375	ICGC	1	27059207	27059207	C	-	ARID1A	deletion	frameshift	ARID1A:NM_006015:exon4:c.1844delC:p.A615fs,ARID1A:NM_139135:exon4:c.1844delC:p.A615fs	oncogenic
PD11375	ICGC	3	49412973	49412973	C	T	RHOA	substitution	missense	RHOA:NM_001313943:exon2:c.G50A:p.G17E,RHOA:NM_001313944:exon2:c.G50A:p.G17E,RHOA:NM_001313946:exon2:c.G50A:p.G17E,RHOA:NM_001313947:exon2:c.G50A:p.G17E,RHOA:NM_001664:exon2:c.G50A:p.G17E,RHOA:NM_001313941:exon3:c.G50A:p.G17E	oncogenic
PD11375	ICGC	16	68867285	68867286	TC	-	CDH1	deletion	frameshift	CDH1:NM_001317184:exon15:c.2349_2350del:p.S783fs,CDH1:NM_001317186:exon15:c.567_568del:p.S189fs,CDH1:NM_001317185:exon16:c.984_985del:p.S328fs,CDH1:NM_004360:exon16:c.2532_2533del:p.S844fs	oncogenic
PD11379	ICGC	3	71102914	71102914	G	T	FOXP1	substitution	nonsense	FOXP1:NM_001244815:exon3:c.C299A:p.S100X,FOXP1:NM_001349337:exon3:c.C299A:p.S100X,FOXP1:NM_001244814:exon4:c.C293A:p.S98X,FOXP1:NM_001244816:exon7:c.C293A:p.S98X,FOXP1:NM_001349340:exon7:c.C293A:p.S98X,FOXP1:NM_001244808:exon8:c.C293A:p.S98X,FOXP1:NM_001244810:exon8:c.C293A:p.S98X,FOXP1:NM_001349338:exon8:c.C293A:p.S98X,FOXP1:NM_001349339:exon8:c.C293A:p.S98X,FOXP1:NM_001349341:exon8:c.C293A:p.S9…	putative_oncogenic
PD11379	ICGC	3	178936091	178936091	G	A	PIK3CA	substitution	missense	PIK3CA:NM_006218:exon10:c.G1633A:p.E545K	oncogenic
PD11379	ICGC	4	153268084	153268084	G	A	FBXW7	substitution	nonsense	FBXW7:NM_001013415:exon3:c.C370T:p.Q124X,FBXW7:NM_018315:exon3:c.C484T:p.Q162X,FBXW7:NM_033632:exon4:c.C724T:p.Q242X,FBXW7:NM_001349798:exon6:c.C724T:p.Q242X	putative_oncogenic
PD11379	ICGC	17	7574002	7574002	C	G	TP53	substitution	missense	TP53:NM_001126115:exon6:c.G629C:p.R210P,TP53:NM_001276697:exon6:c.G548C:p.R183P,TP53:NM_001126118:exon9:c.G908C:p.R303P,TP53:NM_000546:exon10:c.G1025C:p.R342P,TP53:NM_001126112:exon10:c.G1025C:p.R342P,TP53:NM_001276760:exon10:c.G908C:p.R303P,TP53:NM_001276761:exon10:c.G908C:p.R303P	oncogenic
PD11379	ICGC	X	41055902	41055902	C	A	USP9X	substitution	missense	USP9X:NM_001039590:exon28:c.C4144A:p.L1382I,USP9X:NM_001039591:exon28:c.C4144A:p.L1382I	possible_oncogenic
PD11380	ICGC	1	16256282	16256282	G	T	SPEN	substitution	nonsense	SPEN:NM_015001:exon11:c.G3547T:p.E1183X	putative_oncogenic
PD11380	ICGC	3	178921553	178921553	T	A	PIK3CA	substitution	missense	PIK3CA:NM_006218:exon5:c.T1035A:p.N345K	oncogenic
PD11380	ICGC	12	115115440	115115440	T	C	TBX3	substitution	missense	TBX3:NM_005996:exon4:c.A826G:p.N276D,TBX3:NM_016569:exon5:c.A886G:p.N296D	putative_oncogenic
PD11381	ICGC	1	27105931	27105931	-	G	ARID1A	insertion	frameshift	ARID1A:NM_006015:exon20:c.5542dupG:p.G1848fs,ARID1A:NM_139135:exon20:c.4891dupG:p.G1631fs	oncogenic
PD11381	ICGC	3	178936095	178936095	A	C	PIK3CA	substitution	missense	PIK3CA:NM_006218:exon10:c.A1637C:p.Q546P	putative_oncogenic
PD11381	ICGC	10	8115875	8115875	-	G	GATA3	insertion	frameshift	GATA3:NM_001002295:exon6:c.1224dupG:p.S408fs,GATA3:NM_002051:exon6:c.1221dupG:p.S407fs	putative_oncogenic
PD11384	ICGC	2	198267484	198267484	G	A	SF3B1	substitution	missense	SF3B1:NM_012433:exon14:c.C1873T:p.R625C	putative_oncogenic
PD11384	ICGC	10	8111514	8111514	-	GG	GATA3	insertion	frameshift	GATA3:NM_001002295:exon5:c.1003_1004insGG:p.G335fs,GATA3:NM_002051:exon5:c.1000_1001insGG:p.G334fs	putative_oncogenic
PD11386	ICGC	3	178952085	178952085	A	T	PIK3CA	substitution	missense	PIK3CA:NM_006218:exon21:c.A3140T:p.H1047L	oncogenic
PD11386	ICGC	14	38061313	38061313	C	T	FOXA1	substitution	missense	FOXA1:NM_004496:exon2:c.G676A:p.D226N	oncogenic
PD11386	ICGC	17	37881003	37881003	-	GGCTCCCCA	ERBB2	insertion	inframe	ERBB2:NM_001289937:exon20:c.2332_2333insGGCTCCCCA:p.G778delinsGLPS,ERBB2:NM_004448:exon20:c.2332_2333insGGCTCCCCA:p.G778delinsGLPS,ERBB2:NM_001005862:exon23:c.2242_2243insGGCTCCCCA:p.G748delinsGLPS,ERBB2:NM_001289936:exon24:c.2287_2288insGGCTCCCCA:p.G763delinsGLPS	putative_oncogenic
PD11388	ICGC	3	47161719	47161719	C	T	SETD2	substitution	missense	SETD2:NM_001349370:exon2:c.G4275A:p.M1425I,SETD2:NM_014159:exon3:c.G4407A:p.M1469I	putative_oncogenic
PD11388	ICGC	10	8111501	8111501	-	A	GATA3	insertion	frameshift	GATA3:NM_001002295:exon5:c.991dupA:p.R330fs,GATA3:NM_002051:exon5:c.988dupA:p.R329fs	putative_oncogenic
PD11389	ICGC	1	16262680	16262680	-	C	SPEN	insertion	frameshift	SPEN:NM_015001:exon11:c.9945dupC:p.H3315fs	putative_oncogenic
PD11389	ICGC	10	8111555	8111555	-	TC	GATA3	insertion	frameshift	GATA3:NM_001002295:exon5:c.1044_1045insTC:p.L348fs,GATA3:NM_002051:exon5:c.1041_1042insTC:p.L347fs	putative_oncogenic
PD11389	ICGC	14	105246551	105246551	C	T	AKT1	substitution	missense	AKT1:NM_001014431:exon3:c.G49A:p.E17K,AKT1:NM_005163:exon3:c.G49A:p.E17K,AKT1:NM_001014432:exon4:c.G49A:p.E17K	oncogenic
PD11389	ICGC	21	36252985	36252985	-	T	RUNX1	insertion	frameshift	RUNX1:NM_001001890:exon2:c.296dupA:p.D99fs,RUNX1:NM_001122607:exon2:c.296dupA:p.D99fs,RUNX1:NM_001754:exon5:c.377dupA:p.D126fs	putative_oncogenic
PD11394	ICGC	5	56160696	56160696	-	T	MAP3K1	insertion	frameshift	MAP3K1:NM_005921:exon4:c.970_971insT:p.P324fs	putative_oncogenic
PD11394	ICGC	5	56161196	56161199	TATT	-	MAP3K1	deletion	frameshift	MAP3K1:NM_005921:exon5:c.1065_1068del:p.C355fs	possible_oncogenic
PD11395	ICGC	3	178936091	178936091	G	A	PIK3CA	substitution	missense	PIK3CA:NM_006218:exon10:c.G1633A:p.E545K	oncogenic
PD11395	ICGC	17	11984671	11984674	AGAG	-	MAP2K4	deletion	frameshift	MAP2K4:NM_003010:exon3:c.219_220del:p.I73fs,MAP2K4:NM_001281435:exon4:c.252_253del:p.I84fs	possible_oncogenic
PD11397	ICGC	1	27106354	27106354	C	T	ARID1A	substitution	nonsense	ARID1A:NM_006015:exon20:c.C5965T:p.R1989X,ARID1A:NM_139135:exon20:c.C5314T:p.R1772X	oncogenic
PD11397	ICGC	8	68992771	68992771	T	C	PREX2	substitution	missense	PREX2:NM_024870:exon16:c.T1736C:p.M579T,PREX2:NM_025170:exon16:c.T1736C:p.M579T	putative_oncogenic
PD11398	ICGC	17	12032461	12032461	G	T	MAP2K4	substitution	missense	MAP2K4:NM_003010:exon9:c.G897T:p.E299D,MAP2K4:NM_001281435:exon10:c.G930T:p.E310D	possible_oncogenic
PD11399	ICGC	1	27100182	27100184	GCA	-	ARID1A	deletion	inframe	ARID1A:NM_006015:exon16:c.3978_3980del:p.1326_1327del,ARID1A:NM_139135:exon16:c.3978_3980del:p.1326_1327del	putative_oncogenic
PD11402	ICGC	1	27094455	27094455	-	T	ARID1A	insertion	frameshift	ARID1A:NM_006015:exon11:c.3163dupT:p.Y1055fs,ARID1A:NM_139135:exon11:c.3163dupT:p.Y1055fs	oncogenic
PD11402	ICGC	3	178936091	178936091	G	A	PIK3CA	substitution	missense	PIK3CA:NM_006218:exon10:c.G1633A:p.E545K	oncogenic
PD11402	ICGC	3	178947161	178947161	T	G	PIK3CA	substitution	missense	PIK3CA:NM_006218:exon18:c.T2597G:p.L866W	putative_oncogenic
PD11402	ICGC	21	36252995	36252995	-	CC	RUNX1	insertion	frameshift	RUNX1:NM_001001890:exon2:c.285_286insGG:p.D96fs,RUNX1:NM_001122607:exon2:c.285_286insGG:p.D96fs,RUNX1:NM_001754:exon5:c.366_367insGG:p.D123fs	putative_oncogenic
PD11462	ICGC	17	7579471	7579471	G	-	TP53	deletion	frameshift	TP53:NM_001126118:exon3:c.99delC:p.P33fs,TP53:NM_000546:exon4:c.216delC:p.P72fs,TP53:NM_001126112:exon4:c.216delC:p.P72fs,TP53:NM_001126113:exon4:c.216delC:p.P72fs,TP53:NM_001126114:exon4:c.216delC:p.P72fs,TP53:NM_001276695:exon4:c.99delC:p.P33fs,TP53:NM_001276696:exon4:c.99delC:p.P33fs,TP53:NM_001276760:exon4:c.99delC:p.P33fs,TP53:NM_001276761:exon4:c.99delC:p.P33fs	oncogenic
PD11462	ICGC	17	7579473	7579473	G	C	TP53	substitution	missense	TP53:NM_001126118:exon3:c.C97G:p.P33A,TP53:NM_000546:exon4:c.C214G:p.P72A,TP53:NM_001126112:exon4:c.C214G:p.P72A,TP53:NM_001126113:exon4:c.C214G:p.P72A,TP53:NM_001126114:exon4:c.C214G:p.P72A,TP53:NM_001276695:exon4:c.C97G:p.P33A,TP53:NM_001276696:exon4:c.C97G:p.P33A,TP53:NM_001276760:exon4:c.C97G:p.P33A,TP53:NM_001276761:exon4:c.C97G:p.P33A	putative_oncogenic
PD11465	ICGC	3	178927980	178927980	T	C	PIK3CA	substitution	missense	PIK3CA:NM_006218:exon8:c.T1258C:p.C420R	oncogenic
PD11465	ICGC	5	112175747	112175747	G	C	APC	substitution	missense	APC:NM_001127511:exon14:c.G4402C:p.D1468H,APC:NM_000038:exon16:c.G4456C:p.D1486H,APC:NM_001127510:exon17:c.G4456C:p.D1486H	putative_oncogenic
PD11740	ICGC	5	56160664	56160664	-	A	MAP3K1	insertion	frameshift	MAP3K1:NM_005921:exon4:c.938_939insA:p.R313fs	putative_oncogenic
PD11740	ICGC	16	68844193	68844193	G	T	CDH1	substitution	nonsense	CDH1:NM_001317184:exon6:c.G781T:p.E261X,CDH1:NM_004360:exon6:c.G781T:p.E261X	oncogenic
PD11740	ICGC	17	15974791	15974791	G	A	NCOR1	substitution	nonsense	NCOR1:NM_001190440:exon29:c.C4132T:p.Q1378X,NCOR1:NM_006311:exon30:c.C4084T:p.Q1362X	putative_oncogenic
PD11741	ICGC	19	1219401	1219401	C	A	STK11	substitution	nonsense	STK11:NM_000455:exon3:c.C453A:p.C151X	putative_oncogenic
PD11742	ICGC	3	37092015	37092015	G	C	MLH1	substitution	missense	MLH1:NM_001258271:exon17:c.G1935C:p.W645C,MLH1:NM_001167619:exon18:c.G1419C:p.W473C,MLH1:NM_001258273:exon18:c.G1419C:p.W473C,MLH1:NM_000249:exon19:c.G2142C:p.W714C,MLH1:NM_001167617:exon19:c.G1848C:p.W616C,MLH1:NM_001167618:exon19:c.G1419C:p.W473C,MLH1:NM_001258274:exon20:c.G1419C:p.W473C	putative_oncogenic
PD11742	ICGC	10	89711953	89712003	GTGGCACTGTTGTTTCACAAGATGATGTTTGAAACTATTCCAATGTTCAGT	-	PTEN	deletion	frameshift	PTEN:NM_001304718:wholegene	oncogenic
PD11743	ICGC	17	7578275	7578275	G	A	TP53	substitution	nonsense	TP53:NM_001126115:exon2:c.C178T:p.Q60X,TP53:NM_001126116:exon2:c.C178T:p.Q60X,TP53:NM_001126117:exon2:c.C178T:p.Q60X,TP53:NM_001276697:exon2:c.C97T:p.Q33X,TP53:NM_001276698:exon2:c.C97T:p.Q33X,TP53:NM_001276699:exon2:c.C97T:p.Q33X,TP53:NM_001126118:exon5:c.C457T:p.Q153X,TP53:NM_000546:exon6:c.C574T:p.Q192X,TP53:NM_001126112:exon6:c.C574T:p.Q192X,TP53:NM_001126113:exon6:c.C574T:p.Q192X,TP53:NM_001…	oncogenic
PD11744	ICGC	3	178952085	178952085	A	G	PIK3CA	substitution	missense	PIK3CA:NM_006218:exon21:c.A3140G:p.H1047R	oncogenic
PD11744	ICGC	13	32910801	32910801	T	A	BRCA2	substitution	missense	BRCA2:NM_000059:exon11:c.T2309A:p.I770N	possible_oncogenic
PD11745	ICGC	3	178936082	178936082	G	A	PIK3CA	substitution	missense	PIK3CA:NM_006218:exon10:c.G1624A:p.E542K	oncogenic
PD11745	ICGC	17	7578437	7578437	G	A	TP53	substitution	nonsense	TP53:NM_001126115:exon1:c.C97T:p.Q33X,TP53:NM_001126116:exon1:c.C97T:p.Q33X,TP53:NM_001126117:exon1:c.C97T:p.Q33X,TP53:NM_001276697:exon1:c.C16T:p.Q6X,TP53:NM_001276698:exon1:c.C16T:p.Q6X,TP53:NM_001276699:exon1:c.C16T:p.Q6X,TP53:NM_001126118:exon4:c.C376T:p.Q126X,TP53:NM_000546:exon5:c.C493T:p.Q165X,TP53:NM_001126112:exon5:c.C493T:p.Q165X,TP53:NM_001126113:exon5:c.C493T:p.Q165X,TP53:NM_001126114…	oncogenic
PD11750	ICGC	17	7578406	7578406	C	T	TP53	substitution	missense	TP53:NM_001126115:exon1:c.G128A:p.R43H,TP53:NM_001126116:exon1:c.G128A:p.R43H,TP53:NM_001126117:exon1:c.G128A:p.R43H,TP53:NM_001276697:exon1:c.G47A:p.R16H,TP53:NM_001276698:exon1:c.G47A:p.R16H,TP53:NM_001276699:exon1:c.G47A:p.R16H,TP53:NM_001126118:exon4:c.G407A:p.R136H,TP53:NM_000546:exon5:c.G524A:p.R175H,TP53:NM_001126112:exon5:c.G524A:p.R175H,TP53:NM_001126113:exon5:c.G524A:p.R175H,TP53:NM_001…	oncogenic
PD11756	ICGC	5	56171069	56171069	G	T	MAP3K1	substitution	nonsense	MAP3K1:NM_005921:exon10:c.G1897T:p.E633X	putative_oncogenic
PD11757	ICGC	14	105239669	105239669	G	C	AKT1	substitution	missense	AKT1:NM_001014431:exon10:c.C876G:p.D292E,AKT1:NM_005163:exon10:c.C876G:p.D292E,AKT1:NM_001014432:exon11:c.C876G:p.D292E	putative_oncogenic
PD11761	ICGC	10	8115875	8115875	-	T	GATA3	insertion	frameshift	GATA3:NM_001002295:exon6:c.1224_1225insT:p.S408fs,GATA3:NM_002051:exon6:c.1221_1222insT:p.S407fs	putative_oncogenic
PD11761	ICGC	14	105243107	105243107	T	A	AKT1	substitution	missense	AKT1:NM_001014431:exon4:c.A176T:p.Q59L,AKT1:NM_005163:exon4:c.A176T:p.Q59L,AKT1:NM_001014432:exon5:c.A176T:p.Q59L	possible_oncogenic
PD11762	ICGC	1	16255256	16255256	G	T	SPEN	substitution	nonsense	SPEN:NM_015001:exon11:c.G2521T:p.E841X	putative_oncogenic
PD11762	ICGC	3	178952085	178952085	A	G	PIK3CA	substitution	missense	PIK3CA:NM_006218:exon21:c.A3140G:p.H1047R	oncogenic
PD11765	ICGC	14	105246551	105246551	C	T	AKT1	substitution	missense	AKT1:NM_001014431:exon3:c.G49A:p.E17K,AKT1:NM_005163:exon3:c.G49A:p.E17K,AKT1:NM_001014432:exon4:c.G49A:p.E17K	oncogenic
PD11766	ICGC	3	178952085	178952085	A	G	PIK3CA	substitution	missense	PIK3CA:NM_006218:exon21:c.A3140G:p.H1047R	oncogenic
PD11766	ICGC	4	106190819	106190819	G	A	TET2	substitution	missense	TET2:NM_001127208:exon9:c.G4097A:p.R1366H	possible_oncogenic
PD13162	ICGC	3	178936091	178936091	G	A	PIK3CA	substitution	missense	PIK3CA:NM_006218:exon10:c.G1633A:p.E545K	oncogenic
PD13165	ICGC	3	178936092	178936092	A	C	PIK3CA	substitution	missense	PIK3CA:NM_006218:exon10:c.A1634C:p.E545A	oncogenic
PD13166	ICGC	17	7577105	7577105	G	A	TP53	substitution	missense	TP53:NM_001126115:exon4:c.C437T:p.P146L,TP53:NM_001126116:exon4:c.C437T:p.P146L,TP53:NM_001126117:exon4:c.C437T:p.P146L,TP53:NM_001276697:exon4:c.C356T:p.P119L,TP53:NM_001276698:exon4:c.C356T:p.P119L,TP53:NM_001276699:exon4:c.C356T:p.P119L,TP53:NM_001126118:exon7:c.C716T:p.P239L,TP53:NM_000546:exon8:c.C833T:p.P278L,TP53:NM_001126112:exon8:c.C833T:p.P278L,TP53:NM_001126113:exon8:c.C833T:p.P278L,TP…	putative_oncogenic
PD13167	ICGC	17	7577539	7577539	G	A	TP53	substitution	missense	TP53:NM_001126115:exon3:c.C346T:p.R116W,TP53:NM_001126116:exon3:c.C346T:p.R116W,TP53:NM_001126117:exon3:c.C346T:p.R116W,TP53:NM_001276697:exon3:c.C265T:p.R89W,TP53:NM_001276698:exon3:c.C265T:p.R89W,TP53:NM_001276699:exon3:c.C265T:p.R89W,TP53:NM_001126118:exon6:c.C625T:p.R209W,TP53:NM_000546:exon7:c.C742T:p.R248W,TP53:NM_001126112:exon7:c.C742T:p.R248W,TP53:NM_001126113:exon7:c.C742T:p.R248W,TP53:…	oncogenic
PD13296	ICGC	6	106555250	106555250	C	A	PRDM1	substitution	nonsense	PRDM1:NM_182907:exon5:c.C1965A:p.C655X,PRDM1:NM_001198:exon7:c.C2367A:p.C789X	putative_oncogenic
PD13296	ICGC	6	106555257	106555257	T	C	PRDM1	substitution	missense	PRDM1:NM_182907:exon5:c.T1972C:p.Y658H,PRDM1:NM_001198:exon7:c.T2374C:p.Y792H	putative_oncogenic
PD13297	ICGC	17	7578263	7578263	G	A	TP53	substitution	nonsense	TP53:NM_001126115:exon2:c.C190T:p.R64X,TP53:NM_001126116:exon2:c.C190T:p.R64X,TP53:NM_001126117:exon2:c.C190T:p.R64X,TP53:NM_001276697:exon2:c.C109T:p.R37X,TP53:NM_001276698:exon2:c.C109T:p.R37X,TP53:NM_001276699:exon2:c.C109T:p.R37X,TP53:NM_001126118:exon5:c.C469T:p.R157X,TP53:NM_000546:exon6:c.C586T:p.R196X,TP53:NM_001126112:exon6:c.C586T:p.R196X,TP53:NM_001126113:exon6:c.C586T:p.R196X,TP53:NM_…	oncogenic
PD13298	ICGC	1	120458549	120458549	C	A	NOTCH2	substitution	nonsense	NOTCH2:NM_024408:exon34:c.G6796T:p.E2266X	putative_oncogenic
PD13298	ICGC	17	7578508	7578508	C	T	TP53	substitution	missense	TP53:NM_001126115:exon1:c.G26A:p.C9Y,TP53:NM_001126116:exon1:c.G26A:p.C9Y,TP53:NM_001126117:exon1:c.G26A:p.C9Y,TP53:NM_001126118:exon4:c.G305A:p.C102Y,TP53:NM_000546:exon5:c.G422A:p.C141Y,TP53:NM_001126112:exon5:c.G422A:p.C141Y,TP53:NM_001126113:exon5:c.G422A:p.C141Y,TP53:NM_001126114:exon5:c.G422A:p.C141Y,TP53:NM_001276695:exon5:c.G305A:p.C102Y,TP53:NM_001276696:exon5:c.G305A:p.C102Y,TP53:NM_001…	putative_oncogenic
PD13299	ICGC	3	178936082	178936082	G	A	PIK3CA	substitution	missense	PIK3CA:NM_006218:exon10:c.G1624A:p.E542K	oncogenic
PD13299	ICGC	17	7577515	7577517	TGA	-	TP53	deletion	inframe	TP53:NM_001126115:exon3:c.368_370del:p.123_124del,TP53:NM_001126116:exon3:c.368_370del:p.123_124del,TP53:NM_001126117:exon3:c.368_370del:p.123_124del,TP53:NM_001276697:exon3:c.287_289del:p.96_97del,TP53:NM_001276698:exon3:c.287_289del:p.96_97del,TP53:NM_001276699:exon3:c.287_289del:p.96_97del,TP53:NM_001126118:exon6:c.647_649del:p.216_217del,TP53:NM_000546:exon7:c.764_766del:p.255_256del,TP53:NM_…	putative_oncogenic
PD13304	ICGC	3	178952085	178952085	A	G	PIK3CA	substitution	missense	PIK3CA:NM_006218:exon21:c.A3140G:p.H1047R	oncogenic
PD13306	ICGC	12	56478854	56478854	G	T	ERBB3	substitution	missense	ERBB3:NM_001005915:exon3:c.G310T:p.V104L,ERBB3:NM_001982:exon3:c.G310T:p.V104L	oncogenic
PD13306	ICGC	16	68842349	68842349	C	-	CDH1	deletion	frameshift	CDH1:NM_001317184:exon4:c.410delC:p.A137fs,CDH1:NM_004360:exon4:c.410delC:p.A137fs	oncogenic
PD13307	ICGC	6	131926384	131926384	T	C	MED23	substitution	missense	MED23:NM_001270521:exon14:c.A1609G:p.M537V,MED23:NM_001270522:exon14:c.A1609G:p.M537V,MED23:NM_004830:exon14:c.A1609G:p.M537V,MED23:NM_015979:exon15:c.A1627G:p.M543V	putative_oncogenic
PD13310	ICGC	10	8115711	8115711	C	-	GATA3	deletion	frameshift	GATA3:NM_001002295:exon6:c.1060delC:p.P354fs,GATA3:NM_002051:exon6:c.1057delC:p.P353fs	putative_oncogenic
PD13310	ICGC	16	67063672	67063672	C	T	CBFB	substitution	nonsense	CBFB:NM_001755:exon2:c.C121T:p.Q41X,CBFB:NM_022845:exon2:c.C121T:p.Q41X	putative_oncogenic
PD13311	ICGC	17	7578394	7578394	T	C	TP53	substitution	missense	TP53:NM_001126115:exon1:c.A140G:p.H47R,TP53:NM_001126116:exon1:c.A140G:p.H47R,TP53:NM_001126117:exon1:c.A140G:p.H47R,TP53:NM_001276697:exon1:c.A59G:p.H20R,TP53:NM_001276698:exon1:c.A59G:p.H20R,TP53:NM_001276699:exon1:c.A59G:p.H20R,TP53:NM_001126118:exon4:c.A419G:p.H140R,TP53:NM_000546:exon5:c.A536G:p.H179R,TP53:NM_001126112:exon5:c.A536G:p.H179R,TP53:NM_001126113:exon5:c.A536G:p.H179R,TP53:NM_001…	oncogenic
PD13312	ICGC	2	198266834	198266834	T	C	SF3B1	substitution	missense	SF3B1:NM_012433:exon15:c.A2098G:p.K700E	oncogenic
PD13416	ICGC	3	142231142	142231142	A	C	ATR	substitution	missense	ATR:NM_001184:exon27:c.T4812G:p.C1604W	putative_oncogenic
PD13416	ICGC	12	12871092	12871092	C	T	CDKN1B	substitution	nonsense	CDKN1B:NM_004064:exon1:c.C319T:p.Q107X	putative_oncogenic
PD13418	ICGC	17	7577127	7577127	C	T	TP53	substitution	missense	TP53:NM_001126115:exon4:c.G415A:p.E139K,TP53:NM_001126116:exon4:c.G415A:p.E139K,TP53:NM_001126117:exon4:c.G415A:p.E139K,TP53:NM_001276697:exon4:c.G334A:p.E112K,TP53:NM_001276698:exon4:c.G334A:p.E112K,TP53:NM_001276699:exon4:c.G334A:p.E112K,TP53:NM_001126118:exon7:c.G694A:p.E232K,TP53:NM_000546:exon8:c.G811A:p.E271K,TP53:NM_001126112:exon8:c.G811A:p.E271K,TP53:NM_001126113:exon8:c.G811A:p.E271K,TP…	putative_oncogenic
PD13419	ICGC	5	56171040	56171040	C	-	MAP3K1	deletion	frameshift	MAP3K1:NM_005921:exon10:c.1868delC:p.S623fs	possible_oncogenic
PD13425	ICGC	3	178927980	178927980	T	C	PIK3CA	substitution	missense	PIK3CA:NM_006218:exon8:c.T1258C:p.C420R	oncogenic
PD13425	ICGC	4	106158078	106158078	G	A	TET2	substitution	missense	TET2:NM_001127208:exon3:c.G2979A:p.M993I,TET2:NM_017628:exon3:c.G2979A:p.M993I	possible_oncogenic
PD13425	ICGC	7	55225409	55225409	G	A	EGFR	substitution	missense	EGFR:NM_001346941:exon5:c.G460A:p.E154K,EGFR:NM_001346897:exon10:c.G1126A:p.E376K,EGFR:NM_001346899:exon10:c.G1126A:p.E376K,EGFR:NM_001346898:exon11:c.G1261A:p.E421K,EGFR:NM_001346900:exon11:c.G1102A:p.E368K,EGFR:NM_005228:exon11:c.G1261A:p.E421K,EGFR:NM_201282:exon11:c.G1261A:p.E421K,EGFR:NM_201284:exon11:c.G1261A:p.E421K	possible_oncogenic
PD13425	ICGC	7	101713638	101713638	G	C	CUX1	substitution	missense	CUX1:NM_001202544:exon3:c.G194C:p.R65T,CUX1:NM_001202546:exon3:c.G131C:p.R44T,CUX1:NM_001202543:exon4:c.G242C:p.R81T,CUX1:NM_001202545:exon4:c.G242C:p.R81T,CUX1:NM_001913:exon4:c.G242C:p.R81T,CUX1:NM_181500:exon4:c.G242C:p.R81T,CUX1:NM_181552:exon4:c.G209C:p.R70T	putative_oncogenic
PD13425	ICGC	13	48916759	48916759	G	T	RB1	substitution	nonsense	RB1:NM_000321:exon3:c.G289T:p.E97X	oncogenic
PD13425	ICGC	17	7578268	7578268	A	C	TP53	substitution	missense	TP53:NM_001126115:exon2:c.T185G:p.L62R,TP53:NM_001126116:exon2:c.T185G:p.L62R,TP53:NM_001126117:exon2:c.T185G:p.L62R,TP53:NM_001276697:exon2:c.T104G:p.L35R,TP53:NM_001276698:exon2:c.T104G:p.L35R,TP53:NM_001276699:exon2:c.T104G:p.L35R,TP53:NM_001126118:exon5:c.T464G:p.L155R,TP53:NM_000546:exon6:c.T581G:p.L194R,TP53:NM_001126112:exon6:c.T581G:p.L194R,TP53:NM_001126113:exon6:c.T581G:p.L194R,TP53:NM_…	oncogenic
PD13425	ICGC	17	37868208	37868208	C	A	ERBB2	substitution	missense	ERBB2:NM_001289937:exon8:c.C929A:p.S310Y,ERBB2:NM_004448:exon8:c.C929A:p.S310Y,ERBB2:NM_001005862:exon11:c.C839A:p.S280Y,ERBB2:NM_001289938:exon11:c.C839A:p.S280Y,ERBB2:NM_001289936:exon12:c.C884A:p.S295Y	putative_oncogenic
PD13426	ICGC	3	178952085	178952085	A	G	PIK3CA	substitution	missense	PIK3CA:NM_006218:exon21:c.A3140G:p.H1047R	oncogenic
PD13427	ICGC	5	56183331	56183331	C	-	MAP3K1	deletion	frameshift	MAP3K1:NM_005921:exon18:c.4241delC:p.A1414fs	possible_oncogenic
PD13427	ICGC	12	115112482	115112482	C	A	TBX3	substitution	nonsense	TBX3:NM_005996:exon6:c.G1198T:p.E400X,TBX3:NM_016569:exon7:c.G1258T:p.E420X	putative_oncogenic
PD13428	ICGC	13	48881513	48881513	G	T	RB1	substitution	nonsense	RB1:NM_000321:exon2:c.G235T:p.E79X	oncogenic
PD13428	ICGC	14	105246551	105246551	C	T	AKT1	substitution	missense	AKT1:NM_001014431:exon3:c.G49A:p.E17K,AKT1:NM_005163:exon3:c.G49A:p.E17K,AKT1:NM_001014432:exon4:c.G49A:p.E17K	oncogenic
PD13428	ICGC	17	7578507	7578507	-	C	TP53	insertion	frameshift	TP53:NM_001126115:exon1:c.26dupG:p.C9fs,TP53:NM_001126116:exon1:c.26dupG:p.C9fs,TP53:NM_001126117:exon1:c.26dupG:p.C9fs,TP53:NM_001126118:exon4:c.305dupG:p.C102fs,TP53:NM_000546:exon5:c.422dupG:p.C141fs,TP53:NM_001126112:exon5:c.422dupG:p.C141fs,TP53:NM_001126113:exon5:c.422dupG:p.C141fs,TP53:NM_001126114:exon5:c.422dupG:p.C141fs,TP53:NM_001276695:exon5:c.305dupG:p.C102fs,TP53:NM_001276696:exon5:…	oncogenic
PD13602	ICGC	3	178952085	178952085	A	G	PIK3CA	substitution	missense	PIK3CA:NM_006218:exon21:c.A3140G:p.H1047R	oncogenic
PD13603	ICGC	17	7577120	7577120	C	T	TP53	substitution	missense	TP53:NM_001126115:exon4:c.G422A:p.R141H,TP53:NM_001126116:exon4:c.G422A:p.R141H,TP53:NM_001126117:exon4:c.G422A:p.R141H,TP53:NM_001276697:exon4:c.G341A:p.R114H,TP53:NM_001276698:exon4:c.G341A:p.R114H,TP53:NM_001276699:exon4:c.G341A:p.R114H,TP53:NM_001126118:exon7:c.G701A:p.R234H,TP53:NM_000546:exon8:c.G818A:p.R273H,TP53:NM_001126112:exon8:c.G818A:p.R273H,TP53:NM_001126113:exon8:c.G818A:p.R273H,TP…	oncogenic
PD13604	ICGC	3	49412973	49412973	C	T	RHOA	substitution	missense	RHOA:NM_001313943:exon2:c.G50A:p.G17E,RHOA:NM_001313944:exon2:c.G50A:p.G17E,RHOA:NM_001313946:exon2:c.G50A:p.G17E,RHOA:NM_001313947:exon2:c.G50A:p.G17E,RHOA:NM_001664:exon2:c.G50A:p.G17E,RHOA:NM_001313941:exon3:c.G50A:p.G17E	oncogenic
PD13604	ICGC	12	12871770	12871770	C	G	CDKN1B	substitution	missense	CDKN1B:NM_004064:exon2:c.C487G:p.Q163E	oncogenic
PD13604	ICGC	13	32911530	32911530	C	G	BRCA2	substitution	nonsense	BRCA2:NM_000059:exon11:c.C3038G:p.S1013X	putative_oncogenic
PD13604	ICGC	13	32914562	32914562	C	T	BRCA2	substitution	nonsense	BRCA2:NM_000059:exon11:c.C6070T:p.Q2024X	possible_oncogenic
PD13604	ICGC	19	42793085	42793085	C	G	CIC	substitution	nonsense	CIC:NM_015125:exon7:c.C977G:p.S326X,CIC:NM_001304815:exon8:c.C3704G:p.S1235X	putative_oncogenic
PD13606	ICGC	20	57415370	57415370	G	A	GNAS	substitution	missense	GNAS:NM_016592:exon1:c.G209A:p.R70H	putative_oncogenic
PD13607	ICGC	16	68842664	68842664	-	GT	CDH1	insertion	frameshift	CDH1:NM_001317184:exon5:c.600_601insGT:p.P200fs,CDH1:NM_004360:exon5:c.600_601insGT:p.P200fs	oncogenic
PD13609	ICGC	17	7578406	7578406	C	T	TP53	substitution	missense	TP53:NM_001126115:exon1:c.G128A:p.R43H,TP53:NM_001126116:exon1:c.G128A:p.R43H,TP53:NM_001126117:exon1:c.G128A:p.R43H,TP53:NM_001276697:exon1:c.G47A:p.R16H,TP53:NM_001276698:exon1:c.G47A:p.R16H,TP53:NM_001276699:exon1:c.G47A:p.R16H,TP53:NM_001126118:exon4:c.G407A:p.R136H,TP53:NM_000546:exon5:c.G524A:p.R175H,TP53:NM_001126112:exon5:c.G524A:p.R175H,TP53:NM_001126113:exon5:c.G524A:p.R175H,TP53:NM_001…	oncogenic
PD13618	ICGC	3	178952085	178952085	A	G	PIK3CA	substitution	missense	PIK3CA:NM_006218:exon21:c.A3140G:p.H1047R	oncogenic
PD13618	ICGC	5	56183347	56183347	-	G	MAP3K1	insertion	frameshift	MAP3K1:NM_005921:exon18:c.4257dupG:p.E1419fs	putative_oncogenic
PD13618	ICGC	5	56189416	56189416	-	A	MAP3K1	insertion	frameshift	MAP3K1:NM_005921:exon20:c.4448dupA:p.D1483fs	putative_oncogenic
PD13619	ICGC	3	178916924	178916924	C	T	PIK3CA	substitution	missense	PIK3CA:NM_006218:exon2:c.C311T:p.P104L	oncogenic
PD13619	ICGC	3	178952085	178952085	A	G	PIK3CA	substitution	missense	PIK3CA:NM_006218:exon21:c.A3140G:p.H1047R	oncogenic
PD13619	ICGC	5	56176976	56176977	AC	-	MAP3K1	deletion	frameshift	MAP3K1:NM_005921:exon13:c.2246_2247del:p.N749fs	putative_oncogenic
PD13619	ICGC	5	56176977	56176977	C	A	MAP3K1	substitution	missense	MAP3K1:NM_005921:exon13:c.C2247A:p.N749K	putative_oncogenic
PD13619	ICGC	5	56183242	56183242	A	-	MAP3K1	deletion	frameshift	MAP3K1:NM_005921:exon18:c.4152delA:p.L1384fs	putative_oncogenic
PD13619	ICGC	21	36253009	36253009	A	T	RUNX1	substitution	missense	RUNX1:NM_001001890:exon2:c.T272A:p.V91E,RUNX1:NM_001122607:exon2:c.T272A:p.V91E,RUNX1:NM_001754:exon5:c.T353A:p.V118E	putative_oncogenic
PD13622	ICGC	6	152265395	152265395	C	T	ESR1	substitution	missense	ESR1:NM_000125:exon4:c.C848T:p.A283V,ESR1:NM_001328100:exon4:c.C329T:p.A110V,ESR1:NM_001122740:exon5:c.C848T:p.A283V,ESR1:NM_001122741:exon5:c.C848T:p.A283V,ESR1:NM_001291230:exon5:c.C854T:p.A285V,ESR1:NM_001291241:exon5:c.C845T:p.A282V,ESR1:NM_001122742:exon6:c.C848T:p.A283V	possible_oncogenic
PD13622	ICGC	17	7577545	7577559	TGCCGCCCATGCAGG	-	TP53	deletion	inframe	TP53:NM_001126115:exon3:c.326_340del:p.109_114del,TP53:NM_001126116:exon3:c.326_340del:p.109_114del,TP53:NM_001126117:exon3:c.326_340del:p.109_114del,TP53:NM_001276697:exon3:c.245_259del:p.82_87del,TP53:NM_001276698:exon3:c.245_259del:p.82_87del,TP53:NM_001276699:exon3:c.245_259del:p.82_87del,TP53:NM_001126118:exon6:c.605_619del:p.202_207del,TP53:NM_000546:exon7:c.722_736del:p.241_246del,TP53:NM_…	putative_oncogenic
PD13623	ICGC	2	198266834	198266834	T	C	SF3B1	substitution	missense	SF3B1:NM_012433:exon15:c.A2098G:p.K700E	oncogenic
PD13623	ICGC	3	178936082	178936082	G	A	PIK3CA	substitution	missense	PIK3CA:NM_006218:exon10:c.G1624A:p.E542K	oncogenic
PD13623	ICGC	5	56179439	56179439	-	T	MAP3K1	insertion	frameshift	MAP3K1:NM_005921:exon15:c.3752dupT:p.L1251fs	putative_oncogenic
PD13623	ICGC	14	38061240	38061240	G	A	FOXA1	substitution	missense	FOXA1:NM_004496:exon2:c.C749T:p.S250F	oncogenic
PD13625	ICGC	10	8111494	8111494	-	T	GATA3	insertion	frameshift	GATA3:NM_001002295:exon5:c.983dupT:p.L328fs,GATA3:NM_002051:exon5:c.980dupT:p.L327fs	putative_oncogenic
PD13625	ICGC	17	16029446	16029446	-	T	NCOR1	insertion	frameshift	NCOR1:NM_001190438:exon12:c.1256dupA:p.K419fs,NCOR1:NM_001190440:exon14:c.1583dupA:p.K528fs,NCOR1:NM_006311:exon15:c.1583dupA:p.K528fs	putative_oncogenic
PD13625	ICGC	18	48603116	48603116	G	T	SMAD4	substitution	nonsense	SMAD4:NM_005359:exon11:c.G1417T:p.G473X	putative_oncogenic
PD13626	ICGC	3	178928074	178928088	GATTAGAAGATTTGC	-	PIK3CA	deletion	inframe	PIK3CA:NM_006218:exon8:c.1352_1366del:p.451_456del	putative_oncogenic
PD13629	ICGC	3	178936082	178936082	G	A	PIK3CA	substitution	missense	PIK3CA:NM_006218:exon10:c.G1624A:p.E542K	oncogenic
PD13630	ICGC	17	7578190	7578190	T	C	TP53	substitution	missense	TP53:NM_001126115:exon2:c.A263G:p.Y88C,TP53:NM_001126116:exon2:c.A263G:p.Y88C,TP53:NM_001126117:exon2:c.A263G:p.Y88C,TP53:NM_001276697:exon2:c.A182G:p.Y61C,TP53:NM_001276698:exon2:c.A182G:p.Y61C,TP53:NM_001276699:exon2:c.A182G:p.Y61C,TP53:NM_001126118:exon5:c.A542G:p.Y181C,TP53:NM_000546:exon6:c.A659G:p.Y220C,TP53:NM_001126112:exon6:c.A659G:p.Y220C,TP53:NM_001126113:exon6:c.A659G:p.Y220C,TP53:NM_…	oncogenic
PD13631	ICGC	3	178921553	178921553	T	A	PIK3CA	substitution	missense	PIK3CA:NM_006218:exon5:c.T1035A:p.N345K	oncogenic
PD13752	ICGC	17	12028611	12028611	C	A	MAP2K4	substitution	missense	MAP2K4:NM_003010:exon8:c.C814A:p.P272T,MAP2K4:NM_001281435:exon9:c.C847A:p.P283T	putative_oncogenic
PD13753	ICGC	3	178928071	178928085	ATGGATTAGAAGATT	-	PIK3CA	deletion	inframe	PIK3CA:NM_006218:exon8:c.1349_1363del:p.450_455del	putative_oncogenic
PD13755	ICGC	5	56174928	56174928	-	G	MAP3K1	insertion	frameshift	MAP3K1:NM_005921:exon11:c.2087dupG:p.S696fs	putative_oncogenic
PD13755	ICGC	5	56177564	56177564	C	-	MAP3K1	deletion	frameshift	MAP3K1:NM_005921:exon14:c.2537delC:p.S846fs	possible_oncogenic
PD13755	ICGC	17	37881440	37881440	C	T	ERBB2	substitution	missense	ERBB2:NM_001289937:exon21:c.C2632T:p.H878Y,ERBB2:NM_004448:exon21:c.C2632T:p.H878Y,ERBB2:NM_001005862:exon24:c.C2542T:p.H848Y,ERBB2:NM_001289936:exon25:c.C2587T:p.H863Y	putative_oncogenic
PD13756	ICGC	1	16259452	16259452	T	G	SPEN	substitution	nonsense	SPEN:NM_015001:exon11:c.T6717G:p.Y2239X	putative_oncogenic
PD13756	ICGC	14	38061230	38061230	C	T	FOXA1	substitution	missense	FOXA1:NM_004496:exon2:c.G759A:p.M253I	putative_oncogenic
PD13757	ICGC	5	56181765	56181765	C	T	MAP3K1	substitution	missense	MAP3K1:NM_005921:exon17:c.C3989T:p.S1330L	putative_oncogenic
PD13758	ICGC	3	178916929	178916929	G	C	PIK3CA	substitution	missense	PIK3CA:NM_006218:exon2:c.G316C:p.G106R	putative_oncogenic
PD13760	ICGC	3	178936082	178936082	G	A	PIK3CA	substitution	missense	PIK3CA:NM_006218:exon10:c.G1624A:p.E542K	oncogenic
PD13762	ICGC	3	178936091	178936091	G	A	PIK3CA	substitution	missense	PIK3CA:NM_006218:exon10:c.G1633A:p.E545K	oncogenic
PD13766	ICGC	13	49050966	49050966	G	A	RB1	substitution	missense	RB1:NM_000321:exon25:c.G2650A:p.E884K	possible_oncogenic
PD13767	ICGC	3	178936091	178936091	G	A	PIK3CA	substitution	missense	PIK3CA:NM_006218:exon10:c.G1633A:p.E545K	oncogenic
PD13767	ICGC	17	12043179	12043179	G	C	MAP2K4	substitution	missense	MAP2K4:NM_003010:exon10:c.G1064C:p.R355T,MAP2K4:NM_001281435:exon11:c.G1097C:p.R366T	possible_oncogenic
PD13768	ICGC	3	178952085	178952085	A	T	PIK3CA	substitution	missense	PIK3CA:NM_006218:exon21:c.A3140T:p.H1047L	oncogenic
PD13768	ICGC	6	152419926	152419926	A	G	ESR1	substitution	missense	ESR1:NM_000125:exon8:c.A1613G:p.D538G,ESR1:NM_001122740:exon9:c.A1613G:p.D538G,ESR1:NM_001122741:exon9:c.A1613G:p.D538G,ESR1:NM_001291230:exon9:c.A1619G:p.D540G,ESR1:NM_001291241:exon9:c.A1610G:p.D537G,ESR1:NM_001122742:exon10:c.A1613G:p.D538G	oncogenic
PD13770	ICGC	2	198266834	198266834	T	C	SF3B1	substitution	missense	SF3B1:NM_012433:exon15:c.A2098G:p.K700E	oncogenic
PD13770	ICGC	3	178936091	178936091	G	A	PIK3CA	substitution	missense	PIK3CA:NM_006218:exon10:c.G1633A:p.E545K	oncogenic
PD13770	ICGC	3	178952084	178952084	C	T	PIK3CA	substitution	missense	PIK3CA:NM_006218:exon21:c.C3139T:p.H1047Y	oncogenic
PD14433	ICGC	3	71021818	71021818	G	A	FOXP1	substitution	missense	FOXP1:NM_001244813:exon12:c.C1240T:p.R414C,FOXP1:NM_001349344:exon12:c.C1237T:p.R413C,FOXP1:NM_001244812:exon13:c.C1312T:p.R438C,FOXP1:NM_001244815:exon13:c.C1546T:p.R516C,FOXP1:NM_001349337:exon13:c.C1543T:p.R515C,FOXP1:NM_001349342:exon13:c.C1240T:p.R414C,FOXP1:NM_001349343:exon13:c.C1237T:p.R413C,FOXP1:NM_001244814:exon14:c.C1540T:p.R514C,FOXP1:NM_001244816:exon17:c.C1540T:p.R514C,FOXP1:NM_001…	putative_oncogenic
PD14433	ICGC	14	38061461	38061461	G	C	FOXA1	substitution	missense	FOXA1:NM_004496:exon2:c.C528G:p.I176M	putative_oncogenic
PD14435	ICGC	17	7577538	7577538	C	T	TP53	substitution	missense	TP53:NM_001126115:exon3:c.G347A:p.R116Q,TP53:NM_001126116:exon3:c.G347A:p.R116Q,TP53:NM_001126117:exon3:c.G347A:p.R116Q,TP53:NM_001276697:exon3:c.G266A:p.R89Q,TP53:NM_001276698:exon3:c.G266A:p.R89Q,TP53:NM_001276699:exon3:c.G266A:p.R89Q,TP53:NM_001126118:exon6:c.G626A:p.R209Q,TP53:NM_000546:exon7:c.G743A:p.R248Q,TP53:NM_001126112:exon7:c.G743A:p.R248Q,TP53:NM_001126113:exon7:c.G743A:p.R248Q,TP53:…	oncogenic
PD14441	ICGC	1	27106922	27106922	A	-	ARID1A	deletion	frameshift	ARID1A:NM_006015:exon20:c.6533delA:p.D2178fs,ARID1A:NM_139135:exon20:c.5882delA:p.D1961fs	oncogenic
PD14442	ICGC	16	68857460	68857460	C	T	CDH1	substitution	nonsense	CDH1:NM_001317184:exon12:c.C1912T:p.Q638X,CDH1:NM_001317186:exon12:c.C130T:p.Q44X,CDH1:NM_001317185:exon13:c.C547T:p.Q183X,CDH1:NM_004360:exon13:c.C2095T:p.Q699X	oncogenic
PD14450	ICGC	10	8115705	8115708	AACA	-	GATA3	deletion	frameshift	GATA3:NM_001002295:exon6:c.1054_1057del:p.N352fs,GATA3:NM_002051:exon6:c.1051_1054del:p.N351fs	putative_oncogenic
PD14453	ICGC	8	68956736	68956736	G	A	PREX2	substitution	missense	PREX2:NM_024870:exon8:c.G854A:p.S285N,PREX2:NM_025170:exon8:c.G854A:p.S285N	possible_oncogenic
PD14453	ICGC	14	105246551	105246551	C	T	AKT1	substitution	missense	AKT1:NM_001014431:exon3:c.G49A:p.E17K,AKT1:NM_005163:exon3:c.G49A:p.E17K,AKT1:NM_001014432:exon4:c.G49A:p.E17K	oncogenic
PD14453	ICGC	17	7579495	7579495	G	-	TP53	deletion	frameshift	TP53:NM_001126118:exon3:c.75delC:p.P25fs,TP53:NM_000546:exon4:c.192delC:p.P64fs,TP53:NM_001126112:exon4:c.192delC:p.P64fs,TP53:NM_001126113:exon4:c.192delC:p.P64fs,TP53:NM_001126114:exon4:c.192delC:p.P64fs,TP53:NM_001276695:exon4:c.75delC:p.P25fs,TP53:NM_001276696:exon4:c.75delC:p.P25fs,TP53:NM_001276760:exon4:c.75delC:p.P25fs,TP53:NM_001276761:exon4:c.75delC:p.P25fs	oncogenic
PD14454	ICGC	17	7577560	7577560	A	T	TP53	substitution	missense	TP53:NM_001126115:exon3:c.T325A:p.S109T,TP53:NM_001126116:exon3:c.T325A:p.S109T,TP53:NM_001126117:exon3:c.T325A:p.S109T,TP53:NM_001276697:exon3:c.T244A:p.S82T,TP53:NM_001276698:exon3:c.T244A:p.S82T,TP53:NM_001276699:exon3:c.T244A:p.S82T,TP53:NM_001126118:exon6:c.T604A:p.S202T,TP53:NM_000546:exon7:c.T721A:p.S241T,TP53:NM_001126112:exon7:c.T721A:p.S241T,TP53:NM_001126113:exon7:c.T721A:p.S241T,TP53:…	putative_oncogenic
PD14457	ICGC	3	142215210	142215210	C	T	ATR	substitution	nonsense	ATR:NM_001184:exon34:c.G5891A:p.W1964X	putative_oncogenic
PD14459	ICGC	3	178952085	178952085	A	G	PIK3CA	substitution	missense	PIK3CA:NM_006218:exon21:c.A3140G:p.H1047R	oncogenic
PD14460	ICGC	16	68772263	68772263	A	G	CDH1	substitution	missense	CDH1:NM_001317184:exon2:c.A112G:p.T38A,CDH1:NM_004360:exon2:c.A112G:p.T38A	possible_oncogenic
PD14460	ICGC	16	68772264	68772264	C	T	CDH1	substitution	missense	CDH1:NM_001317184:exon2:c.C113T:p.T38M,CDH1:NM_004360:exon2:c.C113T:p.T38M	putative_oncogenic
PD14462	ICGC	14	105246551	105246551	C	T	AKT1	substitution	missense	AKT1:NM_001014431:exon3:c.G49A:p.E17K,AKT1:NM_005163:exon3:c.G49A:p.E17K,AKT1:NM_001014432:exon4:c.G49A:p.E17K	oncogenic
PD14465	ICGC	3	178952085	178952085	A	G	PIK3CA	substitution	missense	PIK3CA:NM_006218:exon21:c.A3140G:p.H1047R	oncogenic
PD14465	ICGC	16	68842715	68842716	AG	-	CDH1	deletion	frameshift	CDH1:NM_001317184:exon5:c.651_652del:p.T217fs,CDH1:NM_004360:exon5:c.651_652del:p.T217fs	oncogenic
PD14465	ICGC	19	54656240	54656240	C	T	CNOT3	substitution	missense	CNOT3:NM_014516:exon15:c.C1781T:p.P594L	putative_oncogenic
PD14467	ICGC	10	8115953	8115953	-	CC	GATA3	insertion	frameshift	GATA3:NM_001002295:exon6:c.1302_1303insCC:p.H434fs,GATA3:NM_002051:exon6:c.1299_1300insCC:p.H433fs	putative_oncogenic
PD14471	ICGC	17	7578454	7578454	G	A	TP53	substitution	missense	TP53:NM_001126115:exon1:c.C80T:p.A27V,TP53:NM_001126116:exon1:c.C80T:p.A27V,TP53:NM_001126117:exon1:c.C80T:p.A27V,TP53:NM_001126118:exon4:c.C359T:p.A120V,TP53:NM_000546:exon5:c.C476T:p.A159V,TP53:NM_001126112:exon5:c.C476T:p.A159V,TP53:NM_001126113:exon5:c.C476T:p.A159V,TP53:NM_001126114:exon5:c.C476T:p.A159V,TP53:NM_001276695:exon5:c.C359T:p.A120V,TP53:NM_001276696:exon5:c.C359T:p.A120V,TP53:NM_…	putative_oncogenic
PD14471	ICGC	19	1221966	1221966	C	T	STK11	substitution	missense	STK11:NM_000455:exon7:c.C881T:p.P294L	putative_oncogenic
PD14472	ICGC	3	178936091	178936091	G	A	PIK3CA	substitution	missense	PIK3CA:NM_006218:exon10:c.G1633A:p.E545K	oncogenic
PD14472	ICGC	12	12871212	12871212	C	T	CDKN1B	substitution	nonsense	CDKN1B:NM_004064:exon1:c.C439T:p.Q147X	putative_oncogenic
PD14472	ICGC	16	68772226	68772226	-	G	CDH1	insertion	frameshift	CDH1:NM_001317184:exon2:c.75dupG:p.P25fs,CDH1:NM_004360:exon2:c.75dupG:p.P25fs	oncogenic
PD14473	ICGC	3	178921553	178921553	T	A	PIK3CA	substitution	missense	PIK3CA:NM_006218:exon5:c.T1035A:p.N345K	oncogenic
PD17994	ICGC	3	178916944	178916949	AAGATC	-	PIK3CA	deletion	inframe	PIK3CA:NM_006218:exon2:c.331_336del:p.111_112del	putative_oncogenic
PD17994	ICGC	5	56183234	56183234	C	T	MAP3K1	substitution	nonsense	MAP3K1:NM_005921:exon18:c.C4144T:p.Q1382X	putative_oncogenic
PD17994	ICGC	9	139395248	139395248	G	A	NOTCH1	substitution	missense	NOTCH1:NM_017617:exon31:c.C5690T:p.T1897M	putative_oncogenic
PD18024	ICGC	17	7578406	7578406	C	T	TP53	substitution	missense	TP53:NM_001126115:exon1:c.G128A:p.R43H,TP53:NM_001126116:exon1:c.G128A:p.R43H,TP53:NM_001126117:exon1:c.G128A:p.R43H,TP53:NM_001276697:exon1:c.G47A:p.R16H,TP53:NM_001276698:exon1:c.G47A:p.R16H,TP53:NM_001276699:exon1:c.G47A:p.R16H,TP53:NM_001126118:exon4:c.G407A:p.R136H,TP53:NM_000546:exon5:c.G524A:p.R175H,TP53:NM_001126112:exon5:c.G524A:p.R175H,TP53:NM_001126113:exon5:c.G524A:p.R175H,TP53:NM_001…	oncogenic
PD18031	ICGC	2	25469982	25469982	A	C	DNMT3A	substitution	missense	DNMT3A:NM_001320893:exon4:c.T604G:p.F202V,DNMT3A:NM_153759:exon5:c.T493G:p.F165V,DNMT3A:NM_022552:exon9:c.T1060G:p.F354V,DNMT3A:NM_175629:exon9:c.T1060G:p.F354V	putative_oncogenic
PD18031	ICGC	17	7577117	7577117	A	C	TP53	substitution	missense	TP53:NM_001126115:exon4:c.T425G:p.V142G,TP53:NM_001126116:exon4:c.T425G:p.V142G,TP53:NM_001126117:exon4:c.T425G:p.V142G,TP53:NM_001276697:exon4:c.T344G:p.V115G,TP53:NM_001276698:exon4:c.T344G:p.V115G,TP53:NM_001276699:exon4:c.T344G:p.V115G,TP53:NM_001126118:exon7:c.T704G:p.V235G,TP53:NM_000546:exon8:c.T821G:p.V274G,TP53:NM_001126112:exon8:c.T821G:p.V274G,TP53:NM_001126113:exon8:c.T821G:p.V274G,TP…	putative_oncogenic
PD18046	ICGC	3	178936091	178936091	G	A	PIK3CA	substitution	missense	PIK3CA:NM_006218:exon10:c.G1633A:p.E545K	oncogenic
PD18046	ICGC	10	8111542	8111542	T	G	GATA3	substitution	missense	GATA3:NM_001002295:exon5:c.T1031G:p.L344R,GATA3:NM_002051:exon5:c.T1028G:p.L343R	putative_oncogenic
PD18046	ICGC	16	67063709	67063709	C	A	CBFB	substitution	nonsense	CBFB:NM_001755:exon2:c.C158A:p.S53X,CBFB:NM_022845:exon2:c.C158A:p.S53X	putative_oncogenic
PD18046	ICGC	17	7578440	7578440	T	A	TP53	substitution	nonsense	TP53:NM_001126115:exon1:c.A94T:p.K32X,TP53:NM_001126116:exon1:c.A94T:p.K32X,TP53:NM_001126117:exon1:c.A94T:p.K32X,TP53:NM_001276697:exon1:c.A13T:p.K5X,TP53:NM_001276698:exon1:c.A13T:p.K5X,TP53:NM_001276699:exon1:c.A13T:p.K5X,TP53:NM_001126118:exon4:c.A373T:p.K125X,TP53:NM_000546:exon5:c.A490T:p.K164X,TP53:NM_001126112:exon5:c.A490T:p.K164X,TP53:NM_001126113:exon5:c.A490T:p.K164X,TP53:NM_001126114…	oncogenic
PD18047	ICGC	3	178922328	178922328	C	G	PIK3CA	substitution	missense	PIK3CA:NM_006218:exon6:c.C1097G:p.P366R	putative_oncogenic
PD18047	ICGC	17	16029427	16029427	C	A	NCOR1	substitution	nonsense	NCOR1:NM_001190438:exon12:c.G1276T:p.E426X,NCOR1:NM_001190440:exon14:c.G1603T:p.E535X,NCOR1:NM_006311:exon15:c.G1603T:p.E535X	putative_oncogenic
PD18049	ICGC	12	115114149	115114149	-	G	TBX3	insertion	frameshift	TBX3:NM_005996:exon5:c.1007dupC:p.A336fs,TBX3:NM_016569:exon6:c.1067dupC:p.A356fs	possible_oncogenic
PD18049	ICGC	16	68856078	68856078	-	A	CDH1	insertion	frameshift	CDH1:NM_001317184:exon11:c.1703dupA:p.E568fs,CDH1:NM_001317185:exon12:c.338dupA:p.E113fs,CDH1:NM_004360:exon12:c.1886dupA:p.E629fs	oncogenic
PD18049	ICGC	17	7577539	7577539	G	A	TP53	substitution	missense	TP53:NM_001126115:exon3:c.C346T:p.R116W,TP53:NM_001126116:exon3:c.C346T:p.R116W,TP53:NM_001126117:exon3:c.C346T:p.R116W,TP53:NM_001276697:exon3:c.C265T:p.R89W,TP53:NM_001276698:exon3:c.C265T:p.R89W,TP53:NM_001276699:exon3:c.C265T:p.R89W,TP53:NM_001126118:exon6:c.C625T:p.R209W,TP53:NM_000546:exon7:c.C742T:p.R248W,TP53:NM_001126112:exon7:c.C742T:p.R248W,TP53:NM_001126113:exon7:c.C742T:p.R248W,TP53:…	oncogenic
PD18049	ICGC	17	37881000	37881000	G	T	ERBB2	substitution	missense	ERBB2:NM_001289937:exon20:c.G2329T:p.V777L,ERBB2:NM_004448:exon20:c.G2329T:p.V777L,ERBB2:NM_001005862:exon23:c.G2239T:p.V747L,ERBB2:NM_001289936:exon24:c.G2284T:p.V762L	putative_oncogenic
PD18050	ICGC	3	178921553	178921553	T	A	PIK3CA	substitution	missense	PIK3CA:NM_006218:exon5:c.T1035A:p.N345K	oncogenic
PD18050	ICGC	17	7577121	7577121	G	T	TP53	substitution	missense	TP53:NM_001126115:exon4:c.C421A:p.R141S,TP53:NM_001126116:exon4:c.C421A:p.R141S,TP53:NM_001126117:exon4:c.C421A:p.R141S,TP53:NM_001276697:exon4:c.C340A:p.R114S,TP53:NM_001276698:exon4:c.C340A:p.R114S,TP53:NM_001276699:exon4:c.C340A:p.R114S,TP53:NM_001126118:exon7:c.C700A:p.R234S,TP53:NM_000546:exon8:c.C817A:p.R273S,TP53:NM_001126112:exon8:c.C817A:p.R273S,TP53:NM_001126113:exon8:c.C817A:p.R273S,TP…	putative_oncogenic
PD18100	ICGC	3	178936082	178936082	G	A	PIK3CA	substitution	missense	PIK3CA:NM_006218:exon10:c.G1624A:p.E542K	oncogenic
PD18149	ICGC	2	198266834	198266834	T	C	SF3B1	substitution	missense	SF3B1:NM_012433:exon15:c.A2098G:p.K700E	oncogenic
PD18188	ICGC	12	115112490	115112490	-	A	TBX3	insertion	frameshift	TBX3:NM_005996:exon6:c.1189dupT:p.F397fs,TBX3:NM_016569:exon7:c.1249dupT:p.F417fs	putative_oncogenic
PD18247	ICGC	3	178922324	178922324	G	A	PIK3CA	substitution	missense	PIK3CA:NM_006218:exon6:c.G1093A:p.E365K	putative_oncogenic
PD18247	ICGC	3	178952085	178952085	A	T	PIK3CA	substitution	missense	PIK3CA:NM_006218:exon21:c.A3140T:p.H1047L	oncogenic
PD18247	ICGC	5	56160617	56160617	A	-	MAP3K1	deletion	frameshift	MAP3K1:NM_005921:exon4:c.891delA:p.S297fs	possible_oncogenic
PD18247	ICGC	5	56178475	56178475	A	-	MAP3K1	deletion	frameshift	MAP3K1:NM_005921:exon14:c.3448delA:p.K1150fs	putative_oncogenic
PD18251	ICGC	17	7577085	7577085	C	T	TP53	substitution	missense	TP53:NM_001126115:exon4:c.G457A:p.E153K,TP53:NM_001126116:exon4:c.G457A:p.E153K,TP53:NM_001126117:exon4:c.G457A:p.E153K,TP53:NM_001276697:exon4:c.G376A:p.E126K,TP53:NM_001276698:exon4:c.G376A:p.E126K,TP53:NM_001276699:exon4:c.G376A:p.E126K,TP53:NM_001126118:exon7:c.G736A:p.E246K,TP53:NM_000546:exon8:c.G853A:p.E285K,TP53:NM_001126112:exon8:c.G853A:p.E285K,TP53:NM_001126113:exon8:c.G853A:p.E285K,TP…	oncogenic
PD18257	ICGC	10	89711891	89711891	G	T	PTEN	substitution	missense	PTEN:NM_000314:exon6:c.G509T:p.S170I,PTEN:NM_001304717:exon7:c.G1028T:p.S343I	putative_oncogenic
PD18258	ICGC	3	178952085	178952085	A	G	PIK3CA	substitution	missense	PIK3CA:NM_006218:exon21:c.A3140G:p.H1047R	oncogenic
PD18264	ICGC	6	152419923	152419923	A	G	ESR1	substitution	missense	ESR1:NM_000125:exon8:c.A1610G:p.Y537C,ESR1:NM_001122740:exon9:c.A1610G:p.Y537C,ESR1:NM_001122741:exon9:c.A1610G:p.Y537C,ESR1:NM_001291230:exon9:c.A1616G:p.Y539C,ESR1:NM_001291241:exon9:c.A1607G:p.Y536C,ESR1:NM_001122742:exon10:c.A1610G:p.Y537C	putative_oncogenic
PD18264	ICGC	10	8115771	8115772	AA	-	GATA3	deletion	frameshift	GATA3:NM_001002295:exon6:c.1120_1121del:p.K374fs,GATA3:NM_002051:exon6:c.1117_1118del:p.K373fs	putative_oncogenic
PD18728	ICGC	3	178952086	178952086	T	A	PIK3CA	substitution	missense	PIK3CA:NM_006218:exon21:c.T3141A:p.H1047Q	putative_oncogenic
PD18733	ICGC	9	21971120	21971120	G	A	CDKN2A	substitution	nonsense	CDKN2A:NM_000077:exon2:c.C238T:p.R80X,CDKN2A:NM_001195132:exon2:c.C238T:p.R80X	putative_oncogenic
PD18748	ICGC	3	47158225	47158225	G	A	SETD2	substitution	nonsense	SETD2:NM_001349370:exon3:c.C4342T:p.R1448X,SETD2:NM_014159:exon4:c.C4474T:p.R1492X	possible_oncogenic
PD18748	ICGC	3	178936091	178936091	G	A	PIK3CA	substitution	missense	PIK3CA:NM_006218:exon10:c.G1633A:p.E545K	oncogenic
PD18749	ICGC	3	178936091	178936091	G	A	PIK3CA	substitution	missense	PIK3CA:NM_006218:exon10:c.G1633A:p.E545K	oncogenic
PD18749	ICGC	X	76776358	76776358	G	A	ATRX	substitution	nonsense	ATRX:NM_138270:exon33:c.C6994T:p.Q2332X,ATRX:NM_000489:exon34:c.C7108T:p.Q2370X	putative_oncogenic
PD18751	ICGC	3	178952085	178952085	A	T	PIK3CA	substitution	missense	PIK3CA:NM_006218:exon21:c.A3140T:p.H1047L	oncogenic
PD18754	ICGC	3	178952085	178952085	A	G	PIK3CA	substitution	missense	PIK3CA:NM_006218:exon21:c.A3140G:p.H1047R	oncogenic
PD18756	ICGC	3	178952085	178952085	A	G	PIK3CA	substitution	missense	PIK3CA:NM_006218:exon21:c.A3140G:p.H1047R	oncogenic
PD18756	ICGC	12	115115405	115115405	-	TC	TBX3	insertion	frameshift	TBX3:NM_005996:exon4:c.860_861insGA:p.G287fs,TBX3:NM_016569:exon5:c.920_921insGA:p.G307fs	possible_oncogenic
PD18756	ICGC	16	68849628	68849628	C	T	CDH1	substitution	nonsense	CDH1:NM_001317184:exon9:c.C1348T:p.Q450X,CDH1:NM_004360:exon10:c.C1531T:p.Q511X	oncogenic
PD18768	ICGC	3	178952085	178952085	A	G	PIK3CA	substitution	missense	PIK3CA:NM_006218:exon21:c.A3140G:p.H1047R	oncogenic
PD18768	ICGC	10	8115712	8115712	C	G	GATA3	substitution	missense	GATA3:NM_001002295:exon6:c.C1061G:p.P354R,GATA3:NM_002051:exon6:c.C1058G:p.P353R	putative_oncogenic
PD18768	ICGC	10	89717651	89717651	T	G	PTEN	substitution	missense	PTEN:NM_000314:exon7:c.T676G:p.S226A,PTEN:NM_001304718:exon7:c.T85G:p.S29A,PTEN:NM_001304717:exon8:c.T1195G:p.S399A	putative_oncogenic
PD18776	ICGC	3	178951957	178951957	G	A	PIK3CA	substitution	missense	PIK3CA:NM_006218:exon21:c.G3012A:p.M1004I	putative_oncogenic
PD18776	ICGC	5	56167804	56167804	-	A	MAP3K1	insertion	frameshift	MAP3K1:NM_005921:exon7:c.1369dupA:p.T457fs	putative_oncogenic
PD18776	ICGC	5	56180614	56180614	G	T	MAP3K1	substitution	nonsense	MAP3K1:NM_005921:exon16:c.G3943T:p.E1315X	putative_oncogenic
PD18776	ICGC	12	115112248	115112248	-	GG	TBX3	insertion	frameshift	TBX3:NM_005996:exon6:c.1431_1432insCC:p.L478fs,TBX3:NM_016569:exon7:c.1491_1492insCC:p.L498fs	putative_oncogenic
PD3905	ICGC	3	178936082	178936082	G	A	PIK3CA	substitution	missense	PIK3CA:NM_006218:exon10:c.G1624A:p.E542K	oncogenic
PD3905	ICGC	3	178936101	178936101	A	C	PIK3CA	substitution	missense	PIK3CA:NM_006218:exon10:c.A1643C:p.K548T	putative_oncogenic
PD3905	ICGC	17	7573998	7573999	CT	-	TP53	deletion	frameshift	TP53:NM_001126115:exon6:c.632_633del:p.E211fs,TP53:NM_001276697:exon6:c.551_552del:p.E184fs,TP53:NM_001126118:exon9:c.911_912del:p.E304fs,TP53:NM_000546:exon10:c.1028_1029del:p.E343fs,TP53:NM_001126112:exon10:c.1028_1029del:p.E343fs,TP53:NM_001276760:exon10:c.911_912del:p.E304fs,TP53:NM_001276761:exon10:c.911_912del:p.E304fs	oncogenic
PD3945	ICGC	13	32910785	32910785	A	C	BRCA2	substitution	missense	BRCA2:NM_000059:exon11:c.A2293C:p.N765H	putative_oncogenic
PD4005	ICGC	17	7578212	7578212	G	A	TP53	substitution	nonsense	TP53:NM_001126115:exon2:c.C241T:p.R81X,TP53:NM_001126116:exon2:c.C241T:p.R81X,TP53:NM_001126117:exon2:c.C241T:p.R81X,TP53:NM_001276697:exon2:c.C160T:p.R54X,TP53:NM_001276698:exon2:c.C160T:p.R54X,TP53:NM_001276699:exon2:c.C160T:p.R54X,TP53:NM_001126118:exon5:c.C520T:p.R174X,TP53:NM_000546:exon6:c.C637T:p.R213X,TP53:NM_001126112:exon6:c.C637T:p.R213X,TP53:NM_001126113:exon6:c.C637T:p.R213X,TP53:NM_…	oncogenic
PD4069	ICGC	3	178936094	178936094	C	A	PIK3CA	substitution	missense	PIK3CA:NM_006218:exon10:c.C1636A:p.Q546K	oncogenic
PD4069	ICGC	16	67063670	67063670	G	A	CBFB	substitution	missense	CBFB:NM_001755:exon2:c.G119A:p.R40H,CBFB:NM_022845:exon2:c.G119A:p.R40H	putative_oncogenic
PD4072	ICGC	3	47161957	47161957	G	C	SETD2	substitution	nonsense	SETD2:NM_001349370:exon2:c.C4037G:p.S1346X,SETD2:NM_014159:exon3:c.C4169G:p.S1390X	possible_oncogenic
PD4072	ICGC	3	178936091	178936091	G	A	PIK3CA	substitution	missense	PIK3CA:NM_006218:exon10:c.G1633A:p.E545K	oncogenic
PD4072	ICGC	5	56181792	56181792	G	A	MAP3K1	substitution	missense	MAP3K1:NM_005921:exon17:c.G4016A:p.G1339E	putative_oncogenic
PD4072	ICGC	10	8106058	8106058	T	A	GATA3	substitution	missense	GATA3:NM_001002295:exon4:c.T881A:p.M294K,GATA3:NM_002051:exon4:c.T878A:p.M293K	oncogenic
PD4072	ICGC	12	25362806	25362806	G	A	KRAS	substitution	nonsense	KRAS:NM_004985:exon5:c.C490T:p.R164X	putative_oncogenic
PD4072	ICGC	17	37880257	37880257	C	G	ERBB2	substitution	missense	ERBB2:NM_001289937:exon19:c.C2301G:p.I767M,ERBB2:NM_004448:exon19:c.C2301G:p.I767M,ERBB2:NM_001005862:exon22:c.C2211G:p.I737M,ERBB2:NM_001289936:exon23:c.C2256G:p.I752M	putative_oncogenic
PD4072	ICGC	17	37880261	37880261	G	T	ERBB2	substitution	missense	ERBB2:NM_001289937:exon19:c.G2305T:p.D769Y,ERBB2:NM_004448:exon19:c.G2305T:p.D769Y,ERBB2:NM_001005862:exon22:c.G2215T:p.D739Y,ERBB2:NM_001289936:exon23:c.G2260T:p.D754Y	oncogenic
PD4076	ICGC	2	198266834	198266834	T	C	SF3B1	substitution	missense	SF3B1:NM_012433:exon15:c.A2098G:p.K700E	oncogenic
PD4076	ICGC	3	178952085	178952085	A	G	PIK3CA	substitution	missense	PIK3CA:NM_006218:exon21:c.A3140G:p.H1047R	oncogenic
PD4076	ICGC	5	56189490	56189490	T	A	MAP3K1	substitution	missense	MAP3K1:NM_005921:exon20:c.T4522A:p.F1508I	putative_oncogenic
PD4076	ICGC	14	105243048	105243048	G	T	AKT1	substitution	missense	AKT1:NM_001014431:exon4:c.C235A:p.Q79K,AKT1:NM_005163:exon4:c.C235A:p.Q79K,AKT1:NM_001014432:exon5:c.C235A:p.Q79K	oncogenic
PD4086	ICGC	17	7579528	7579528	C	T	TP53	substitution	nonsense	TP53:NM_001126118:exon3:c.G42A:p.W14X,TP53:NM_000546:exon4:c.G159A:p.W53X,TP53:NM_001126112:exon4:c.G159A:p.W53X,TP53:NM_001126113:exon4:c.G159A:p.W53X,TP53:NM_001126114:exon4:c.G159A:p.W53X,TP53:NM_001276695:exon4:c.G42A:p.W14X,TP53:NM_001276696:exon4:c.G42A:p.W14X,TP53:NM_001276760:exon4:c.G42A:p.W14X,TP53:NM_001276761:exon4:c.G42A:p.W14X	oncogenic
PD4192	ICGC	3	178952085	178952085	A	G	PIK3CA	substitution	missense	PIK3CA:NM_006218:exon21:c.A3140G:p.H1047R	oncogenic
PD4198	ICGC	11	108216545	108216545	C	T	ATM	substitution	missense	ATM:NM_000051:exon58:c.C8494T:p.R2832C	possible_oncogenic
PD4199	ICGC	17	29657489	29657489	G	C	NF1	substitution	missense	NF1:NM_000267:exon38:c.G5722C:p.E1908Q,NF1:NM_001042492:exon39:c.G5785C:p.E1929Q	putative_oncogenic
PD4261	ICGC	3	178921553	178921553	T	A	PIK3CA	substitution	missense	PIK3CA:NM_006218:exon5:c.T1035A:p.N345K	oncogenic
PD4266	ICGC	1	27094480	27094480	G	A	ARID1A	substitution	missense	ARID1A:NM_006015:exon11:c.G3188A:p.G1063E,ARID1A:NM_139135:exon11:c.G3188A:p.G1063E	putative_oncogenic
PD4266	ICGC	3	178952085	178952085	A	G	PIK3CA	substitution	missense	PIK3CA:NM_006218:exon21:c.A3140G:p.H1047R	oncogenic
PD4266	ICGC	5	56178529	56178541	AAAGATGATGTGA	-	MAP3K1	deletion	frameshift	MAP3K1:NM_005921:exon14:c.3502_3514del:p.K1168fs	possible_oncogenic
PD4267	ICGC	3	178936082	178936082	G	A	PIK3CA	substitution	missense	PIK3CA:NM_006218:exon10:c.G1624A:p.E542K	oncogenic
PD4604	ICGC	17	7578382	7578382	G	C	TP53	substitution	nonsense	TP53:NM_001126115:exon1:c.C152G:p.S51X,TP53:NM_001126116:exon1:c.C152G:p.S51X,TP53:NM_001126117:exon1:c.C152G:p.S51X,TP53:NM_001276697:exon1:c.C71G:p.S24X,TP53:NM_001276698:exon1:c.C71G:p.S24X,TP53:NM_001276699:exon1:c.C71G:p.S24X,TP53:NM_001126118:exon4:c.C431G:p.S144X,TP53:NM_000546:exon5:c.C548G:p.S183X,TP53:NM_001126112:exon5:c.C548G:p.S183X,TP53:NM_001126113:exon5:c.C548G:p.S183X,TP53:NM_001…	oncogenic
PD4605	ICGC	3	178916929	178916937	GGCAACCGT	-	PIK3CA	deletion	inframe	PIK3CA:NM_006218:exon2:c.316_324del:p.106_108del	putative_oncogenic
PD4605	ICGC	17	7578416	7578416	C	A	TP53	substitution	missense	TP53:NM_001126115:exon1:c.G118T:p.V40F,TP53:NM_001126116:exon1:c.G118T:p.V40F,TP53:NM_001126117:exon1:c.G118T:p.V40F,TP53:NM_001276697:exon1:c.G37T:p.V13F,TP53:NM_001276698:exon1:c.G37T:p.V13F,TP53:NM_001276699:exon1:c.G37T:p.V13F,TP53:NM_001126118:exon4:c.G397T:p.V133F,TP53:NM_000546:exon5:c.G514T:p.V172F,TP53:NM_001126112:exon5:c.G514T:p.V172F,TP53:NM_001126113:exon5:c.G514T:p.V172F,TP53:NM_001…	putative_oncogenic
PD4605	ICGC	17	16029457	16029457	-	T	NCOR1	insertion	frameshift	NCOR1:NM_001190438:exon12:c.1245dupA:p.T416fs,NCOR1:NM_001190440:exon14:c.1572dupA:p.T525fs,NCOR1:NM_006311:exon15:c.1572dupA:p.T525fs	putative_oncogenic
PD4605	ICGC	17	29661917	29661917	-	T	NF1	insertion	frameshift	NF1:NM_000267:exon39:c.5811dupT:p.R1937fs,NF1:NM_001042492:exon40:c.5874dupT:p.R1958fs	oncogenic
PD4605	ICGC	19	11118599	11118599	C	T	SMARCA4	substitution	nonsense	SMARCA4:NM_001128845:exon13:c.C2023T:p.Q675X,SMARCA4:NM_001128846:exon13:c.C2023T:p.Q675X,SMARCA4:NM_001128847:exon13:c.C2023T:p.Q675X,SMARCA4:NM_001128848:exon13:c.C2023T:p.Q675X,SMARCA4:NM_001128849:exon14:c.C2023T:p.Q675X,SMARCA4:NM_003072:exon14:c.C2023T:p.Q675X,SMARCA4:NM_001128844:exon15:c.C2023T:p.Q675X	putative_oncogenic
PD4607	ICGC	2	202150003	202150003	C	T	CASP8	substitution	nonsense	CASP8:NM_033356:exon7:c.C1222T:p.Q408X,CASP8:NM_001080124:exon8:c.C1222T:p.Q408X,CASP8:NM_001080125:exon8:c.C1444T:p.Q482X,CASP8:NM_001228:exon9:c.C1318T:p.Q440X,CASP8:NM_033355:exon9:c.C1267T:p.Q423X	putative_oncogenic
PD4607	ICGC	3	52668771	52668771	G	C	PBRM1	substitution	nonsense	PBRM1:NM_001350075:exon12:c.C1148G:p.S383X,PBRM1:NM_018313:exon12:c.C1148G:p.S383X,PBRM1:NM_181042:exon13:c.C1148G:p.S383X,PBRM1:NM_001350074:exon14:c.C1211G:p.S404X,PBRM1:NM_001350076:exon14:c.C1211G:p.S404X,PBRM1:NM_001350078:exon14:c.C1211G:p.S404X,PBRM1:NM_001350079:exon14:c.C1211G:p.S404X,PBRM1:NM_001350077:exon15:c.C1202G:p.S401X	possible_oncogenic
PD4607	ICGC	3	178941944	178941944	C	G	PIK3CA	substitution	missense	PIK3CA:NM_006218:exon15:c.C2263G:p.L755V	possible_oncogenic
PD4607	ICGC	3	178952074	178952074	G	A	PIK3CA	substitution	missense	PIK3CA:NM_006218:exon21:c.G3129A:p.M1043I	putative_oncogenic
PD4607	ICGC	X	44919360	44919360	G	A	KDM6A	substitution	missense	KDM6A:NM_001291415:exon13:c.G1288A:p.E430K,KDM6A:NM_021140:exon13:c.G1288A:p.E430K	possible_oncogenic
PD4613	ICGC	1	27087360	27087360	C	G	ARID1A	substitution	nonsense	ARID1A:NM_006015:exon5:c.C1934G:p.S645X,ARID1A:NM_139135:exon5:c.C1934G:p.S645X	oncogenic
PD4613	ICGC	17	37881414	37881414	T	G	ERBB2	substitution	missense	ERBB2:NM_001289937:exon21:c.T2606G:p.L869R,ERBB2:NM_004448:exon21:c.T2606G:p.L869R,ERBB2:NM_001005862:exon24:c.T2516G:p.L839R,ERBB2:NM_001289936:exon25:c.T2561G:p.L854R	putative_oncogenic
PD4833	ICGC	17	7578475	7578475	-	G	TP53	insertion	frameshift	TP53:NM_001126115:exon1:c.58dupC:p.P20fs,TP53:NM_001126116:exon1:c.58dupC:p.P20fs,TP53:NM_001126117:exon1:c.58dupC:p.P20fs,TP53:NM_001126118:exon4:c.337dupC:p.P113fs,TP53:NM_000546:exon5:c.454dupC:p.P152fs,TP53:NM_001126112:exon5:c.454dupC:p.P152fs,TP53:NM_001126113:exon5:c.454dupC:p.P152fs,TP53:NM_001126114:exon5:c.454dupC:p.P152fs,TP53:NM_001276695:exon5:c.337dupC:p.P113fs,TP53:NM_001276696:exo…	oncogenic
PD4844	ICGC	1	16256735	16256735	G	A	SPEN	substitution	missense	SPEN:NM_015001:exon11:c.G4000A:p.E1334K	putative_oncogenic
PD4844	ICGC	3	178916950	178916955	CTCAAT	-	PIK3CA	deletion	inframe	PIK3CA:NM_006218:exon2:c.337_342del:p.113_114del	putative_oncogenic
PD4844	ICGC	3	178952064	178952064	T	C	PIK3CA	substitution	missense	PIK3CA:NM_006218:exon21:c.T3119C:p.M1040T	putative_oncogenic
PD4844	ICGC	13	48941721	48941733	AGACTGATTCTAT	-	RB1	deletion	frameshift	RB1:NM_000321:exon10:c.1031_1043del:p.Q344fs	oncogenic
PD4844	ICGC	17	7579359	7579359	G	-	TP53	deletion	frameshift	TP53:NM_001126118:exon3:c.211delC:p.R71fs,TP53:NM_000546:exon4:c.328delC:p.R110fs,TP53:NM_001126112:exon4:c.328delC:p.R110fs,TP53:NM_001126113:exon4:c.328delC:p.R110fs,TP53:NM_001126114:exon4:c.328delC:p.R110fs,TP53:NM_001276695:exon4:c.211delC:p.R71fs,TP53:NM_001276696:exon4:c.211delC:p.R71fs,TP53:NM_001276760:exon4:c.211delC:p.R71fs,TP53:NM_001276761:exon4:c.211delC:p.R71fs	oncogenic
PD4845	ICGC	4	153258985	153258985	T	G	FBXW7	substitution	missense	FBXW7:NM_001013415:exon4:c.A476C:p.Q159P,FBXW7:NM_018315:exon4:c.A590C:p.Q197P,FBXW7:NM_033632:exon5:c.A830C:p.Q277P,FBXW7:NM_001349798:exon7:c.A830C:p.Q277P	putative_oncogenic
PD4847	ICGC	17	7577568	7577568	C	T	TP53	substitution	missense	TP53:NM_001126115:exon3:c.G317A:p.C106Y,TP53:NM_001126116:exon3:c.G317A:p.C106Y,TP53:NM_001126117:exon3:c.G317A:p.C106Y,TP53:NM_001276697:exon3:c.G236A:p.C79Y,TP53:NM_001276698:exon3:c.G236A:p.C79Y,TP53:NM_001276699:exon3:c.G236A:p.C79Y,TP53:NM_001126118:exon6:c.G596A:p.C199Y,TP53:NM_000546:exon7:c.G713A:p.C238Y,TP53:NM_001126112:exon7:c.G713A:p.C238Y,TP53:NM_001126113:exon7:c.G713A:p.C238Y,TP53:…	putative_oncogenic
PD4847	ICGC	17	41243646	41243646	C	T	BRCA1	substitution	missense	BRCA1:NM_007297:exon9:c.G3761A:p.S1254N,BRCA1:NM_007294:exon10:c.G3902A:p.S1301N,BRCA1:NM_007300:exon10:c.G3902A:p.S1301N	putative_oncogenic
PD4847	ICGC	20	31022469	31022469	G	A	ASXL1	substitution	missense	ASXL1:NM_015338:exon12:c.G1954A:p.G652S	possible_oncogenic
PD4872	ICGC	10	89685307	89685307	T	A	PTEN	substitution	missense	PTEN:NM_000314:exon3:c.T202A:p.Y68N,PTEN:NM_001304717:exon4:c.T721A:p.Y241N	putative_oncogenic
PD4875	ICGC	2	25469960	25469960	T	C	DNMT3A	substitution	missense	DNMT3A:NM_001320893:exon4:c.A626G:p.K209R,DNMT3A:NM_153759:exon5:c.A515G:p.K172R,DNMT3A:NM_022552:exon9:c.A1082G:p.K361R,DNMT3A:NM_175629:exon9:c.A1082G:p.K361R	possible_oncogenic
PD4875	ICGC	17	7578388	7578388	C	G	TP53	substitution	missense	TP53:NM_001126115:exon1:c.G146C:p.R49P,TP53:NM_001126116:exon1:c.G146C:p.R49P,TP53:NM_001126117:exon1:c.G146C:p.R49P,TP53:NM_001276697:exon1:c.G65C:p.R22P,TP53:NM_001276698:exon1:c.G65C:p.R22P,TP53:NM_001276699:exon1:c.G65C:p.R22P,TP53:NM_001126118:exon4:c.G425C:p.R142P,TP53:NM_000546:exon5:c.G542C:p.R181P,TP53:NM_001126112:exon5:c.G542C:p.R181P,TP53:NM_001126113:exon5:c.G542C:p.R181P,TP53:NM_001…	putative_oncogenic
PD4875	ICGC	19	42794791	42794791	G	A	CIC	substitution	missense	CIC:NM_015125:exon10:c.G1871A:p.G624E,CIC:NM_001304815:exon11:c.G4598A:p.G1533E	putative_oncogenic
PD4952	ICGC	5	67589623	67589634	ATATGATAGATT	-	PIK3R1	deletion	inframe	PIK3R1:NM_001242466:exon4:c.297_308del:p.99_103del,PIK3R1:NM_181504:exon5:c.576_587del:p.192_196del,PIK3R1:NM_181524:exon5:c.486_497del:p.162_166del,PIK3R1:NM_181523:exon11:c.1386_1397del:p.462_466del	putative_oncogenic
PD4956	ICGC	17	7579359	7579359	G	-	TP53	deletion	frameshift	TP53:NM_001126118:exon3:c.211delC:p.R71fs,TP53:NM_000546:exon4:c.328delC:p.R110fs,TP53:NM_001126112:exon4:c.328delC:p.R110fs,TP53:NM_001126113:exon4:c.328delC:p.R110fs,TP53:NM_001126114:exon4:c.328delC:p.R110fs,TP53:NM_001276695:exon4:c.211delC:p.R71fs,TP53:NM_001276696:exon4:c.211delC:p.R71fs,TP53:NM_001276760:exon4:c.211delC:p.R71fs,TP53:NM_001276761:exon4:c.211delC:p.R71fs	oncogenic
PD4959	ICGC	9	139407939	139407939	T	G	NOTCH1	substitution	missense	NOTCH1:NM_017617:exon14:c.A2258C:p.N753T	possible_oncogenic
PD4962	ICGC	17	7577538	7577538	C	T	TP53	substitution	missense	TP53:NM_001126115:exon3:c.G347A:p.R116Q,TP53:NM_001126116:exon3:c.G347A:p.R116Q,TP53:NM_001126117:exon3:c.G347A:p.R116Q,TP53:NM_001276697:exon3:c.G266A:p.R89Q,TP53:NM_001276698:exon3:c.G266A:p.R89Q,TP53:NM_001276699:exon3:c.G266A:p.R89Q,TP53:NM_001126118:exon6:c.G626A:p.R209Q,TP53:NM_000546:exon7:c.G743A:p.R248Q,TP53:NM_001126112:exon7:c.G743A:p.R248Q,TP53:NM_001126113:exon7:c.G743A:p.R248Q,TP53:…	oncogenic
PD4962	ICGC	17	29552228	29552228	C	T	NF1	substitution	missense	NF1:NM_000267:exon17:c.C1961T:p.P654L,NF1:NM_001042492:exon17:c.C1961T:p.P654L	putative_oncogenic
PD4965	ICGC	2	198266834	198266834	T	C	SF3B1	substitution	missense	SF3B1:NM_012433:exon15:c.A2098G:p.K700E	oncogenic
PD4965	ICGC	3	178936091	178936091	G	A	PIK3CA	substitution	missense	PIK3CA:NM_006218:exon10:c.G1633A:p.E545K	oncogenic
PD4967	ICGC	3	178916924	178916924	C	T	PIK3CA	substitution	missense	PIK3CA:NM_006218:exon2:c.C311T:p.P104L	oncogenic
PD4967	ICGC	3	178952085	178952085	A	G	PIK3CA	substitution	missense	PIK3CA:NM_006218:exon21:c.A3140G:p.H1047R	oncogenic
PD4967	ICGC	13	49047519	49047519	C	T	RB1	substitution	missense	RB1:NM_000321:exon24:c.C2513T:p.S838L	putative_oncogenic
PD4967	ICGC	17	7576855	7576855	G	A	TP53	substitution	nonsense	TP53:NM_001126115:exon5:c.C595T:p.Q199X,TP53:NM_001126116:exon5:c.C595T:p.Q199X,TP53:NM_001126117:exon5:c.C595T:p.Q199X,TP53:NM_001276697:exon5:c.C514T:p.Q172X,TP53:NM_001276698:exon5:c.C514T:p.Q172X,TP53:NM_001276699:exon5:c.C514T:p.Q172X,TP53:NM_001126118:exon8:c.C874T:p.Q292X,TP53:NM_000546:exon9:c.C991T:p.Q331X,TP53:NM_001126112:exon9:c.C991T:p.Q331X,TP53:NM_001126113:exon9:c.C991T:p.Q331X,TP…	oncogenic
PD4968	ICGC	17	7578394	7578394	T	C	TP53	substitution	missense	TP53:NM_001126115:exon1:c.A140G:p.H47R,TP53:NM_001126116:exon1:c.A140G:p.H47R,TP53:NM_001126117:exon1:c.A140G:p.H47R,TP53:NM_001276697:exon1:c.A59G:p.H20R,TP53:NM_001276698:exon1:c.A59G:p.H20R,TP53:NM_001276699:exon1:c.A59G:p.H20R,TP53:NM_001126118:exon4:c.A419G:p.H140R,TP53:NM_000546:exon5:c.A536G:p.H179R,TP53:NM_001126112:exon5:c.A536G:p.H179R,TP53:NM_001126113:exon5:c.A536G:p.H179R,TP53:NM_001…	oncogenic
PD4970	ICGC	3	178916920	178916925	GAACCA	-	PIK3CA	deletion	inframe	PIK3CA:NM_006218:exon2:c.307_312del:p.103_104del	putative_oncogenic
PD4970	ICGC	17	12016556	12016556	A	T	MAP2K4	substitution	missense	MAP2K4:NM_003010:exon7:c.A692T:p.K231I,MAP2K4:NM_001281435:exon8:c.A725T:p.K242I	putative_oncogenic
PD4971	ICGC	17	7578479	7578479	G	A	TP53	substitution	missense	TP53:NM_001126115:exon1:c.C55T:p.P19S,TP53:NM_001126116:exon1:c.C55T:p.P19S,TP53:NM_001126117:exon1:c.C55T:p.P19S,TP53:NM_001126118:exon4:c.C334T:p.P112S,TP53:NM_000546:exon5:c.C451T:p.P151S,TP53:NM_001126112:exon5:c.C451T:p.P151S,TP53:NM_001126113:exon5:c.C451T:p.P151S,TP53:NM_001126114:exon5:c.C451T:p.P151S,TP53:NM_001276695:exon5:c.C334T:p.P112S,TP53:NM_001276696:exon5:c.C334T:p.P112S,TP53:NM_…	oncogenic
PD4972	ICGC	16	67070578	67070578	-	T	CBFB	insertion	frameshift	CBFB:NM_001755:exon3:c.202dupT:p.F68fs,CBFB:NM_022845:exon3:c.202dupT:p.F68fs	possible_oncogenic
PD4975	ICGC	13	48934234	48934234	C	A	RB1	substitution	nonsense	RB1:NM_000321:exon7:c.C689A:p.S230X	oncogenic
PD4975	ICGC	17	7578212	7578212	G	A	TP53	substitution	nonsense	TP53:NM_001126115:exon2:c.C241T:p.R81X,TP53:NM_001126116:exon2:c.C241T:p.R81X,TP53:NM_001126117:exon2:c.C241T:p.R81X,TP53:NM_001276697:exon2:c.C160T:p.R54X,TP53:NM_001276698:exon2:c.C160T:p.R54X,TP53:NM_001276699:exon2:c.C160T:p.R54X,TP53:NM_001126118:exon5:c.C520T:p.R174X,TP53:NM_000546:exon6:c.C637T:p.R213X,TP53:NM_001126112:exon6:c.C637T:p.R213X,TP53:NM_001126113:exon6:c.C637T:p.R213X,TP53:NM_…	oncogenic
PD4976	ICGC	3	178936091	178936091	G	A	PIK3CA	substitution	missense	PIK3CA:NM_006218:exon10:c.G1633A:p.E545K	oncogenic
PD4976	ICGC	10	8111553	8111553	C	G	GATA3	substitution	missense	GATA3:NM_001002295:exon5:c.C1042G:p.L348V,GATA3:NM_002051:exon5:c.C1039G:p.L347V	putative_oncogenic
PD4976	ICGC	16	67070600	67070600	-	GA	CBFB	insertion	frameshift	CBFB:NM_001755:exon3:c.224_225insGA:p.G75fs,CBFB:NM_022845:exon3:c.224_225insGA:p.G75fs	putative_oncogenic
PD4976	ICGC	17	7577580	7577580	T	C	TP53	substitution	missense	TP53:NM_001126115:exon3:c.A305G:p.Y102C,TP53:NM_001126116:exon3:c.A305G:p.Y102C,TP53:NM_001126117:exon3:c.A305G:p.Y102C,TP53:NM_001276697:exon3:c.A224G:p.Y75C,TP53:NM_001276698:exon3:c.A224G:p.Y75C,TP53:NM_001276699:exon3:c.A224G:p.Y75C,TP53:NM_001126118:exon6:c.A584G:p.Y195C,TP53:NM_000546:exon7:c.A701G:p.Y234C,TP53:NM_001126112:exon7:c.A701G:p.Y234C,TP53:NM_001126113:exon7:c.A701G:p.Y234C,TP53:…	putative_oncogenic
PD4977	ICGC	2	202149579	202149579	C	G	CASP8	substitution	missense	CASP8:NM_033356:exon7:c.C798G:p.I266M,CASP8:NM_001080124:exon8:c.C798G:p.I266M,CASP8:NM_001080125:exon8:c.C1020G:p.I340M,CASP8:NM_001228:exon9:c.C894G:p.I298M,CASP8:NM_033355:exon9:c.C843G:p.I281M	possible_oncogenic
PD4977	ICGC	3	178921570	178921570	T	C	PIK3CA	substitution	missense	PIK3CA:NM_006218:exon5:c.T1052C:p.I351T	putative_oncogenic
PD4977	ICGC	3	178928079	178928079	G	A	PIK3CA	substitution	missense	PIK3CA:NM_006218:exon8:c.G1357A:p.E453K	oncogenic
PD4977	ICGC	3	178952085	178952085	A	G	PIK3CA	substitution	missense	PIK3CA:NM_006218:exon21:c.A3140G:p.H1047R	oncogenic
PD4977	ICGC	5	56179451	56179451	C	T	MAP3K1	substitution	missense	MAP3K1:NM_005921:exon15:c.C3764T:p.S1255F	putative_oncogenic
PD4977	ICGC	9	139412255	139412255	C	T	NOTCH1	substitution	missense	NOTCH1:NM_017617:exon8:c.G1390A:p.D464N	possible_oncogenic
PD4977	ICGC	16	14031669	14031669	C	T	ERCC4	substitution	missense	ERCC4:NM_005236:exon9:c.C1858T:p.L620F	possible_oncogenic
PD4977	ICGC	16	68847276	68847276	G	A	CDH1	substitution	missense	CDH1:NM_004360:exon9:c.G1198A:p.D400N	putative_oncogenic
PD4980	ICGC	10	89653797	89653797	T	G	PTEN	substitution	missense	PTEN:NM_000314:exon2:c.T95G:p.I32S,PTEN:NM_001304717:exon3:c.T614G:p.I205S	putative_oncogenic
PD4980	ICGC	10	89720741	89720741	C	T	PTEN	substitution	nonsense	PTEN:NM_000314:exon8:c.C892T:p.Q298X,PTEN:NM_001304718:exon8:c.C301T:p.Q101X,PTEN:NM_001304717:exon9:c.C1411T:p.Q471X	oncogenic
PD4980	ICGC	13	49033955	49033955	A	T	RB1	substitution	missense	RB1:NM_000321:exon20:c.A2092T:p.R698W	putative_oncogenic
PD4980	ICGC	17	7577548	7577548	C	A	TP53	substitution	missense	TP53:NM_001126115:exon3:c.G337T:p.G113C,TP53:NM_001126116:exon3:c.G337T:p.G113C,TP53:NM_001126117:exon3:c.G337T:p.G113C,TP53:NM_001276697:exon3:c.G256T:p.G86C,TP53:NM_001276698:exon3:c.G256T:p.G86C,TP53:NM_001276699:exon3:c.G256T:p.G86C,TP53:NM_001126118:exon6:c.G616T:p.G206C,TP53:NM_000546:exon7:c.G733T:p.G245C,TP53:NM_001126112:exon7:c.G733T:p.G245C,TP53:NM_001126113:exon7:c.G733T:p.G245C,TP53:…	putative_oncogenic
PD4982	ICGC	3	178936091	178936091	G	A	PIK3CA	substitution	missense	PIK3CA:NM_006218:exon10:c.G1633A:p.E545K	oncogenic
PD4982	ICGC	9	21974769	21974769	C	T	CDKN2A	substitution	missense	CDKN2A:NM_000077:exon1:c.G58A:p.A20T,CDKN2A:NM_001195132:exon1:c.G58A:p.A20T,CDKN2A:NM_058197:exon1:c.G58A:p.A20T	putative_oncogenic
PD4985	ICGC	3	178952085	178952085	A	G	PIK3CA	substitution	missense	PIK3CA:NM_006218:exon21:c.A3140G:p.H1047R	oncogenic
PD4985	ICGC	16	68844175	68844175	C	T	CDH1	substitution	nonsense	CDH1:NM_001317184:exon6:c.C763T:p.Q255X,CDH1:NM_004360:exon6:c.C763T:p.Q255X	oncogenic
PD4986	ICGC	3	178936092	178936092	A	C	PIK3CA	substitution	missense	PIK3CA:NM_006218:exon10:c.A1634C:p.E545A	oncogenic
PD5925	ICGC	5	67588155	67588155	C	-	PIK3R1	deletion	frameshift	PIK3R1:NM_181504:exon2:c.175delC:p.Q59fs,PIK3R1:NM_181524:exon2:c.85delC:p.Q29fs,PIK3R1:NM_181523:exon8:c.985delC:p.Q329fs	putative_oncogenic
PD5925	ICGC	17	7578263	7578263	G	A	TP53	substitution	nonsense	TP53:NM_001126115:exon2:c.C190T:p.R64X,TP53:NM_001126116:exon2:c.C190T:p.R64X,TP53:NM_001126117:exon2:c.C190T:p.R64X,TP53:NM_001276697:exon2:c.C109T:p.R37X,TP53:NM_001276698:exon2:c.C109T:p.R37X,TP53:NM_001276699:exon2:c.C109T:p.R37X,TP53:NM_001126118:exon5:c.C469T:p.R157X,TP53:NM_000546:exon6:c.C586T:p.R196X,TP53:NM_001126112:exon6:c.C586T:p.R196X,TP53:NM_001126113:exon6:c.C586T:p.R196X,TP53:NM_…	oncogenic
PD5928	ICGC	3	178952085	178952085	A	G	PIK3CA	substitution	missense	PIK3CA:NM_006218:exon21:c.A3140G:p.H1047R	oncogenic
PD5930	ICGC	X	133559304	133559304	G	T	PHF6	substitution	nonsense	PHF6:NM_001015877:exon10:c.G1042T:p.G348X,PHF6:NM_032458:exon10:c.G1042T:p.G348X	putative_oncogenic
PD5932	ICGC	17	7579535	7579538	TCAA	-	TP53	deletion	frameshift	TP53:NM_001126118:exon3:c.32_35del:p.I11fs,TP53:NM_000546:exon4:c.149_152del:p.I50fs,TP53:NM_001126112:exon4:c.149_152del:p.I50fs,TP53:NM_001126113:exon4:c.149_152del:p.I50fs,TP53:NM_001126114:exon4:c.149_152del:p.I50fs,TP53:NM_001276695:exon4:c.32_35del:p.I11fs,TP53:NM_001276696:exon4:c.32_35del:p.I11fs,TP53:NM_001276760:exon4:c.32_35del:p.I11fs,TP53:NM_001276761:exon4:c.32_35del:p.I11fs	oncogenic
PD5934	ICGC	16	67100600	67100600	C	G	CBFB	substitution	missense	CBFB:NM_001755:exon4:c.C298G:p.P100A,CBFB:NM_022845:exon4:c.C298G:p.P100A	possible_oncogenic
PD5934	ICGC	17	7577120	7577120	C	T	TP53	substitution	missense	TP53:NM_001126115:exon4:c.G422A:p.R141H,TP53:NM_001126116:exon4:c.G422A:p.R141H,TP53:NM_001126117:exon4:c.G422A:p.R141H,TP53:NM_001276697:exon4:c.G341A:p.R114H,TP53:NM_001276698:exon4:c.G341A:p.R114H,TP53:NM_001276699:exon4:c.G341A:p.R114H,TP53:NM_001126118:exon7:c.G701A:p.R234H,TP53:NM_000546:exon8:c.G818A:p.R273H,TP53:NM_001126112:exon8:c.G818A:p.R273H,TP53:NM_001126113:exon8:c.G818A:p.R273H,TP…	oncogenic
PD5934	ICGC	X	39923721	39923721	T	A	BCOR	substitution	missense	BCOR:NM_001123384:exon6:c.A3316T:p.M1106L,BCOR:NM_001123383:exon7:c.A3370T:p.M1124L,BCOR:NM_001123385:exon7:c.A3370T:p.M1124L,BCOR:NM_017745:exon7:c.A3370T:p.M1124L	possible_oncogenic
PD5935	ICGC	17	7579313	7579313	G	C	TP53	substitution	missense	TP53:NM_001126118:exon3:c.C257G:p.T86R,TP53:NM_000546:exon4:c.C374G:p.T125R,TP53:NM_001126112:exon4:c.C374G:p.T125R,TP53:NM_001126113:exon4:c.C374G:p.T125R,TP53:NM_001126114:exon4:c.C374G:p.T125R,TP53:NM_001276695:exon4:c.C257G:p.T86R,TP53:NM_001276696:exon4:c.C257G:p.T86R,TP53:NM_001276760:exon4:c.C257G:p.T86R,TP53:NM_001276761:exon4:c.C257G:p.T86R	putative_oncogenic
PD5936	ICGC	16	68847286	68847286	-	C	CDH1	insertion	frameshift	CDH1:NM_004360:exon9:c.1208dupC:p.A403fs	oncogenic
PD5936	ICGC	X	39932798	39932798	G	T	BCOR	substitution	missense	BCOR:NM_001123383:exon4:c.C1801A:p.P601T,BCOR:NM_001123384:exon4:c.C1801A:p.P601T,BCOR:NM_001123385:exon4:c.C1801A:p.P601T,BCOR:NM_017745:exon4:c.C1801A:p.P601T	possible_oncogenic
PD5937	ICGC	1	27088659	27088659	-	C	ARID1A	insertion	frameshift	ARID1A:NM_006015:exon7:c.2268dupC:p.N756fs,ARID1A:NM_139135:exon7:c.2268dupC:p.N756fs	oncogenic
PD5937	ICGC	1	27097622	27097622	A	-	ARID1A	deletion	frameshift	ARID1A:NM_006015:exon12:c.3211delA:p.K1071fs,ARID1A:NM_139135:exon12:c.3211delA:p.K1071fs	oncogenic
PD5937	ICGC	2	47643501	47643501	C	T	MSH2	substitution	nonsense	MSH2:NM_000251:exon6:c.C1009T:p.Q337X,MSH2:NM_001258281:exon7:c.C811T:p.Q271X	putative_oncogenic
PD5937	ICGC	3	178921425	178921425	A	G	PIK3CA	substitution	missense	PIK3CA:NM_006218:exon5:c.A907G:p.T303A	possible_oncogenic
PD5937	ICGC	3	178936091	178936091	G	A	PIK3CA	substitution	missense	PIK3CA:NM_006218:exon10:c.G1633A:p.E545K	oncogenic
PD5937	ICGC	3	178938934	178938934	G	A	PIK3CA	substitution	missense	PIK3CA:NM_006218:exon14:c.G2176A:p.E726K	oncogenic
PD5937	ICGC	6	139167714	139167714	C	G	ECT2L	substitution	nonsense	ECT2L:NM_001195037:exon7:c.C803G:p.S268X,ECT2L:NM_001077706:exon8:c.C803G:p.S268X	putative_oncogenic
PD5937	ICGC	9	139401261	139401261	C	T	NOTCH1	substitution	missense	NOTCH1:NM_017617:exon23:c.G3808A:p.E1270K	putative_oncogenic
PD5937	ICGC	10	8106058	8106058	T	A	GATA3	substitution	missense	GATA3:NM_001002295:exon4:c.T881A:p.M294K,GATA3:NM_002051:exon4:c.T878A:p.M293K	oncogenic
PD5937	ICGC	11	64575121	64575121	C	T	MEN1	substitution	missense	MEN1:NM_000244:exon4:c.G701A:p.R234H,MEN1:NM_130799:exon4:c.G686A:p.R229H,MEN1:NM_130800:exon4:c.G701A:p.R234H,MEN1:NM_130801:exon4:c.G701A:p.R234H,MEN1:NM_130802:exon4:c.G701A:p.R234H,MEN1:NM_130803:exon4:c.G701A:p.R234H,MEN1:NM_130804:exon5:c.G701A:p.R234H	putative_oncogenic
PD5937	ICGC	14	38061408	38061408	C	A	FOXA1	substitution	missense	FOXA1:NM_004496:exon2:c.G581T:p.S194I	putative_oncogenic
PD5937	ICGC	16	348180	348180	-	G	AXIN1	insertion	frameshift	AXIN1:NM_003502:exon6:c.1325dupC:p.P442fs,AXIN1:NM_181050:exon6:c.1325dupC:p.P442fs	putative_oncogenic
PD5944	ICGC	2	202141587	202141587	G	A	CASP8	substitution	missense	CASP8:NM_033356:exon6:c.G653A:p.R218Q,CASP8:NM_001080124:exon7:c.G653A:p.R218Q,CASP8:NM_001080125:exon7:c.G875A:p.R292Q,CASP8:NM_001228:exon8:c.G749A:p.R250Q,CASP8:NM_033355:exon8:c.G698A:p.R233Q	possible_oncogenic
PD5944	ICGC	17	7577094	7577094	G	A	TP53	substitution	missense	TP53:NM_001126115:exon4:c.C448T:p.R150W,TP53:NM_001126116:exon4:c.C448T:p.R150W,TP53:NM_001126117:exon4:c.C448T:p.R150W,TP53:NM_001276697:exon4:c.C367T:p.R123W,TP53:NM_001276698:exon4:c.C367T:p.R123W,TP53:NM_001276699:exon4:c.C367T:p.R123W,TP53:NM_001126118:exon7:c.C727T:p.R243W,TP53:NM_000546:exon8:c.C844T:p.R282W,TP53:NM_001126112:exon8:c.C844T:p.R282W,TP53:NM_001126113:exon8:c.C844T:p.R282W,TP…	oncogenic
PD5945	ICGC	17	7578492	7578492	C	T	TP53	substitution	nonsense	TP53:NM_001126115:exon1:c.G42A:p.W14X,TP53:NM_001126116:exon1:c.G42A:p.W14X,TP53:NM_001126117:exon1:c.G42A:p.W14X,TP53:NM_001126118:exon4:c.G321A:p.W107X,TP53:NM_000546:exon5:c.G438A:p.W146X,TP53:NM_001126112:exon5:c.G438A:p.W146X,TP53:NM_001126113:exon5:c.G438A:p.W146X,TP53:NM_001126114:exon5:c.G438A:p.W146X,TP53:NM_001276695:exon5:c.G321A:p.W107X,TP53:NM_001276696:exon5:c.G321A:p.W107X,TP53:NM_…	oncogenic
PD5947	ICGC	17	7574018	7574018	G	A	TP53	substitution	missense	TP53:NM_001126115:exon6:c.C613T:p.R205C,TP53:NM_001276697:exon6:c.C532T:p.R178C,TP53:NM_001126118:exon9:c.C892T:p.R298C,TP53:NM_000546:exon10:c.C1009T:p.R337C,TP53:NM_001126112:exon10:c.C1009T:p.R337C,TP53:NM_001276760:exon10:c.C892T:p.R298C,TP53:NM_001276761:exon10:c.C892T:p.R298C	oncogenic
PD5948	ICGC	17	7574027	7574027	-	CA	TP53	insertion	frameshift	TP53:NM_001126115:exon6:c.603_604insTG:p.G202fs,TP53:NM_001276697:exon6:c.522_523insTG:p.G175fs,TP53:NM_001126118:exon9:c.882_883insTG:p.G295fs,TP53:NM_000546:exon10:c.999_1000insTG:p.G334fs,TP53:NM_001126112:exon10:c.999_1000insTG:p.G334fs,TP53:NM_001276760:exon10:c.882_883insTG:p.G295fs,TP53:NM_001276761:exon10:c.882_883insTG:p.G295fs	oncogenic
PD5950	ICGC	1	120458396	120458396	G	A	NOTCH2	substitution	nonsense	NOTCH2:NM_024408:exon34:c.C6949T:p.Q2317X	putative_oncogenic
PD5950	ICGC	3	71021785	71021785	G	A	FOXP1	substitution	nonsense	FOXP1:NM_001244813:exon12:c.C1273T:p.R425X,FOXP1:NM_001349344:exon12:c.C1270T:p.R424X,FOXP1:NM_001244812:exon13:c.C1345T:p.R449X,FOXP1:NM_001244815:exon13:c.C1579T:p.R527X,FOXP1:NM_001349337:exon13:c.C1576T:p.R526X,FOXP1:NM_001349342:exon13:c.C1273T:p.R425X,FOXP1:NM_001349343:exon13:c.C1270T:p.R424X,FOXP1:NM_001244814:exon14:c.C1573T:p.R525X,FOXP1:NM_001244816:exon17:c.C1573T:p.R525X,FOXP1:NM_001…	possible_oncogenic
PD5950	ICGC	17	7578212	7578212	G	A	TP53	substitution	nonsense	TP53:NM_001126115:exon2:c.C241T:p.R81X,TP53:NM_001126116:exon2:c.C241T:p.R81X,TP53:NM_001126117:exon2:c.C241T:p.R81X,TP53:NM_001276697:exon2:c.C160T:p.R54X,TP53:NM_001276698:exon2:c.C160T:p.R54X,TP53:NM_001276699:exon2:c.C160T:p.R54X,TP53:NM_001126118:exon5:c.C520T:p.R174X,TP53:NM_000546:exon6:c.C637T:p.R213X,TP53:NM_001126112:exon6:c.C637T:p.R213X,TP53:NM_001126113:exon6:c.C637T:p.R213X,TP53:NM_…	oncogenic
PD5964	ICGC	10	8115963	8115963	-	AGCAT	GATA3	insertion	frameshift	GATA3:NM_001002295:exon6:c.1312_1313insAGCAT:p.S438fs,GATA3:NM_002051:exon6:c.1309_1310insAGCAT:p.S437fs	putative_oncogenic
PD6041	ICGC	3	178952085	178952085	A	G	PIK3CA	substitution	missense	PIK3CA:NM_006218:exon21:c.A3140G:p.H1047R	oncogenic
PD6041	ICGC	17	11984783	11984783	G	C	MAP2K4	substitution	missense	MAP2K4:NM_003010:exon3:c.G329C:p.R110P,MAP2K4:NM_001281435:exon4:c.G362C:p.R121P	putative_oncogenic
PD6041	ICGC	19	1220715	1220715	C	T	STK11	substitution	missense	STK11:NM_000455:exon5:c.C733T:p.L245F	putative_oncogenic
PD6042	ICGC	5	67589569	67589586	TGTAGGGAAAAAATTACA	-	PIK3R1	deletion	inframe	PIK3R1:NM_001242466:exon4:c.243_260del:p.81_87del,PIK3R1:NM_181504:exon5:c.522_539del:p.174_180del,PIK3R1:NM_181524:exon5:c.432_449del:p.144_150del,PIK3R1:NM_181523:exon11:c.1332_1349del:p.444_450del	putative_oncogenic
PD6042	ICGC	8	68999991	69000011	TTGGCTTCCAGATCCGGGGAT	-	PREX2	deletion	inframe	PREX2:NM_024870:exon19:c.2060_2080del:p.687_694del,PREX2:NM_025170:exon19:c.2060_2080del:p.687_694del	putative_oncogenic
PD6042	ICGC	13	32914574	32914574	G	T	BRCA2	substitution	nonsense	BRCA2:NM_000059:exon11:c.G6082T:p.E2028X	putative_oncogenic
PD6042	ICGC	17	7577581	7577581	A	G	TP53	substitution	missense	TP53:NM_001126115:exon3:c.T304C:p.Y102H,TP53:NM_001126116:exon3:c.T304C:p.Y102H,TP53:NM_001126117:exon3:c.T304C:p.Y102H,TP53:NM_001276697:exon3:c.T223C:p.Y75H,TP53:NM_001276698:exon3:c.T223C:p.Y75H,TP53:NM_001276699:exon3:c.T223C:p.Y75H,TP53:NM_001126118:exon6:c.T583C:p.Y195H,TP53:NM_000546:exon7:c.T700C:p.Y234H,TP53:NM_001126112:exon7:c.T700C:p.Y234H,TP53:NM_001126113:exon7:c.T700C:p.Y234H,TP53:…	putative_oncogenic
PD6043	ICGC	14	105246551	105246551	C	T	AKT1	substitution	missense	AKT1:NM_001014431:exon3:c.G49A:p.E17K,AKT1:NM_005163:exon3:c.G49A:p.E17K,AKT1:NM_001014432:exon4:c.G49A:p.E17K	oncogenic
PD6044	ICGC	X	76940072	76940072	C	T	ATRX	substitution	missense	ATRX:NM_138270:exon8:c.G562A:p.G188S,ATRX:NM_000489:exon9:c.G676A:p.G226S	putative_oncogenic
PD6045	ICGC	14	105243048	105243048	G	T	AKT1	substitution	missense	AKT1:NM_001014431:exon4:c.C235A:p.Q79K,AKT1:NM_005163:exon4:c.C235A:p.Q79K,AKT1:NM_001014432:exon5:c.C235A:p.Q79K	oncogenic
PD6046	ICGC	5	56177763	56177763	A	-	MAP3K1	deletion	frameshift	MAP3K1:NM_005921:exon14:c.2736delA:p.G912fs	putative_oncogenic
PD6046	ICGC	17	7577560	7577560	A	C	TP53	substitution	missense	TP53:NM_001126115:exon3:c.T325G:p.S109A,TP53:NM_001126116:exon3:c.T325G:p.S109A,TP53:NM_001126117:exon3:c.T325G:p.S109A,TP53:NM_001276697:exon3:c.T244G:p.S82A,TP53:NM_001276698:exon3:c.T244G:p.S82A,TP53:NM_001276699:exon3:c.T244G:p.S82A,TP53:NM_001126118:exon6:c.T604G:p.S202A,TP53:NM_000546:exon7:c.T721G:p.S241A,TP53:NM_001126112:exon7:c.T721G:p.S241A,TP53:NM_001126113:exon7:c.T721G:p.S241A,TP53:…	putative_oncogenic
PD6047	ICGC	17	7578263	7578263	G	A	TP53	substitution	nonsense	TP53:NM_001126115:exon2:c.C190T:p.R64X,TP53:NM_001126116:exon2:c.C190T:p.R64X,TP53:NM_001126117:exon2:c.C190T:p.R64X,TP53:NM_001276697:exon2:c.C109T:p.R37X,TP53:NM_001276698:exon2:c.C109T:p.R37X,TP53:NM_001276699:exon2:c.C109T:p.R37X,TP53:NM_001126118:exon5:c.C469T:p.R157X,TP53:NM_000546:exon6:c.C586T:p.R196X,TP53:NM_001126112:exon6:c.C586T:p.R196X,TP53:NM_001126113:exon6:c.C586T:p.R196X,TP53:NM_…	oncogenic
PD6404	ICGC	10	89692841	89692841	G	C	PTEN	substitution	missense	PTEN:NM_000314:exon5:c.G325C:p.D109H,PTEN:NM_001304717:exon6:c.G844C:p.D282H	putative_oncogenic
PD6404	ICGC	13	49033844	49033844	C	T	RB1	substitution	missense	RB1:NM_000321:exon20:c.C1981T:p.R661W	putative_oncogenic
PD6404	ICGC	17	7578406	7578406	C	T	TP53	substitution	missense	TP53:NM_001126115:exon1:c.G128A:p.R43H,TP53:NM_001126116:exon1:c.G128A:p.R43H,TP53:NM_001126117:exon1:c.G128A:p.R43H,TP53:NM_001276697:exon1:c.G47A:p.R16H,TP53:NM_001276698:exon1:c.G47A:p.R16H,TP53:NM_001276699:exon1:c.G47A:p.R16H,TP53:NM_001126118:exon4:c.G407A:p.R136H,TP53:NM_000546:exon5:c.G524A:p.R175H,TP53:NM_001126112:exon5:c.G524A:p.R175H,TP53:NM_001126113:exon5:c.G524A:p.R175H,TP53:NM_001…	oncogenic
PD6405	ICGC	19	11143985	11143985	G	A	SMARCA4	substitution	missense	SMARCA4:NM_001128845:exon25:c.G3566A:p.R1189Q,SMARCA4:NM_001128846:exon25:c.G3566A:p.R1189Q,SMARCA4:NM_001128847:exon25:c.G3566A:p.R1189Q,SMARCA4:NM_001128848:exon25:c.G3566A:p.R1189Q,SMARCA4:NM_001128849:exon26:c.G3566A:p.R1189Q,SMARCA4:NM_003072:exon26:c.G3566A:p.R1189Q,SMARCA4:NM_001128844:exon27:c.G3566A:p.R1189Q	putative_oncogenic
PD6405	ICGC	X	76938491	76938491	C	T	ATRX	substitution	missense	ATRX:NM_138270:exon8:c.G2143A:p.D715N,ATRX:NM_000489:exon9:c.G2257A:p.D753N	putative_oncogenic
PD6406	ICGC	8	68939479	68939479	G	A	PREX2	substitution	missense	PREX2:NM_024870:exon5:c.G464A:p.R155Q,PREX2:NM_025170:exon5:c.G464A:p.R155Q	putative_oncogenic
PD6410	ICGC	12	56489570	56489570	-	CGAT	ERBB3	insertion	frameshift	ERBB3:NM_001982:exon17:c.2035_2036insCGAT:p.R679fs	putative_oncogenic
PD6410	ICGC	17	7577094	7577094	G	A	TP53	substitution	missense	TP53:NM_001126115:exon4:c.C448T:p.R150W,TP53:NM_001126116:exon4:c.C448T:p.R150W,TP53:NM_001126117:exon4:c.C448T:p.R150W,TP53:NM_001276697:exon4:c.C367T:p.R123W,TP53:NM_001276698:exon4:c.C367T:p.R123W,TP53:NM_001276699:exon4:c.C367T:p.R123W,TP53:NM_001126118:exon7:c.C727T:p.R243W,TP53:NM_000546:exon8:c.C844T:p.R282W,TP53:NM_001126112:exon8:c.C844T:p.R282W,TP53:NM_001126113:exon8:c.C844T:p.R282W,TP…	oncogenic
PD6411	ICGC	8	69012019	69012019	A	C	PREX2	substitution	missense	PREX2:NM_024870:exon23:c.A2656C:p.S886R,PREX2:NM_025170:exon23:c.A2656C:p.S886R	possible_oncogenic
PD6411	ICGC	17	7578442	7578442	T	C	TP53	substitution	missense	TP53:NM_001126115:exon1:c.A92G:p.Y31C,TP53:NM_001126116:exon1:c.A92G:p.Y31C,TP53:NM_001126117:exon1:c.A92G:p.Y31C,TP53:NM_001276697:exon1:c.A11G:p.Y4C,TP53:NM_001276698:exon1:c.A11G:p.Y4C,TP53:NM_001276699:exon1:c.A11G:p.Y4C,TP53:NM_001126118:exon4:c.A371G:p.Y124C,TP53:NM_000546:exon5:c.A488G:p.Y163C,TP53:NM_001126112:exon5:c.A488G:p.Y163C,TP53:NM_001126113:exon5:c.A488G:p.Y163C,TP53:NM_001126114…	oncogenic
PD6412	ICGC	4	153259008	153259010	CAT	-	FBXW7	deletion	inframe	FBXW7:NM_001013415:exon4:c.451_453del:p.151_151del,FBXW7:NM_018315:exon4:c.565_567del:p.189_189del,FBXW7:NM_033632:exon5:c.805_807del:p.269_269del,FBXW7:NM_001349798:exon7:c.805_807del:p.269_269del	possible_oncogenic
PD6412	ICGC	13	48881489	48881490	AG	-	RB1	deletion	frameshift	RB1:NM_000321:exon2:c.211_212del:p.R71fs	oncogenic
PD6412	ICGC	16	396589	396589	C	T	AXIN1	substitution	missense	AXIN1:NM_003502:exon2:c.G437A:p.R146Q,AXIN1:NM_181050:exon2:c.G437A:p.R146Q	putative_oncogenic
PD6412	ICGC	17	7578263	7578263	G	A	TP53	substitution	nonsense	TP53:NM_001126115:exon2:c.C190T:p.R64X,TP53:NM_001126116:exon2:c.C190T:p.R64X,TP53:NM_001126117:exon2:c.C190T:p.R64X,TP53:NM_001276697:exon2:c.C109T:p.R37X,TP53:NM_001276698:exon2:c.C109T:p.R37X,TP53:NM_001276699:exon2:c.C109T:p.R37X,TP53:NM_001126118:exon5:c.C469T:p.R157X,TP53:NM_000546:exon6:c.C586T:p.R196X,TP53:NM_001126112:exon6:c.C586T:p.R196X,TP53:NM_001126113:exon6:c.C586T:p.R196X,TP53:NM_…	oncogenic
PD6413	ICGC	4	106190830	106190830	G	C	TET2	substitution	missense	TET2:NM_001127208:exon9:c.G4108C:p.G1370R	putative_oncogenic
PD6415	ICGC	17	7579406	7579406	-	G	TP53	insertion	frameshift	TP53:NM_001126118:exon3:c.164dupC:p.S55fs,TP53:NM_000546:exon4:c.281dupC:p.S94fs,TP53:NM_001126112:exon4:c.281dupC:p.S94fs,TP53:NM_001126113:exon4:c.281dupC:p.S94fs,TP53:NM_001126114:exon4:c.281dupC:p.S94fs,TP53:NM_001276695:exon4:c.164dupC:p.S55fs,TP53:NM_001276696:exon4:c.164dupC:p.S55fs,TP53:NM_001276760:exon4:c.164dupC:p.S55fs,TP53:NM_001276761:exon4:c.164dupC:p.S55fs	oncogenic
PD6416	ICGC	3	178936082	178936082	G	A	PIK3CA	substitution	missense	PIK3CA:NM_006218:exon10:c.G1624A:p.E542K	oncogenic
PD6417	ICGC	3	178936091	178936091	G	A	PIK3CA	substitution	missense	PIK3CA:NM_006218:exon10:c.G1633A:p.E545K	oncogenic
PD6417	ICGC	10	8115983	8115983	T	-	GATA3	deletion	frameshift	GATA3:NM_001002295:exon6:c.1332delT:p.G444fs,GATA3:NM_002051:exon6:c.1329delT:p.G443fs	putative_oncogenic
PD6418	ICGC	5	56178434	56178434	T	-	MAP3K1	deletion	frameshift	MAP3K1:NM_005921:exon14:c.3407delT:p.L1136fs	possible_oncogenic
PD6418	ICGC	10	89720799	89720802	TACT	-	PTEN	deletion	frameshift	PTEN:NM_000314:exon8:c.950_953del:p.V317fs,PTEN:NM_001304718:exon8:c.359_362del:p.V120fs,PTEN:NM_001304717:exon9:c.1469_1472del:p.V490fs	oncogenic
PD6422	ICGC	10	8111485	8111485	-	CAACCACACT	GATA3	insertion	frameshift	GATA3:NM_001002295:exon5:c.974_975insCAACCACACT:p.T325fs,GATA3:NM_002051:exon5:c.971_972insCAACCACACT:p.T324fs	putative_oncogenic
PD6422	ICGC	10	89692904	89692904	C	T	PTEN	substitution	nonsense	PTEN:NM_000314:exon5:c.C388T:p.R130X,PTEN:NM_001304717:exon6:c.C907T:p.R303X	oncogenic
PD6466	ICGC	3	178952085	178952085	A	G	PIK3CA	substitution	missense	PIK3CA:NM_006218:exon21:c.A3140G:p.H1047R	oncogenic
PD6719	ICGC	10	123239413	123239413	G	C	FGFR2	substitution	missense	FGFR2:NM_001144914:exon15:c.C2088G:p.C696W,FGFR2:NM_001144916:exon15:c.C2079G:p.C693W,FGFR2:NM_001144917:exon16:c.C2076G:p.C692W,FGFR2:NM_001144918:exon16:c.C2073G:p.C691W,FGFR2:NM_023029:exon16:c.C2157G:p.C719W,FGFR2:NM_001320654:exon17:c.C1740G:p.C580W,FGFR2:NM_000141:exon18:c.C2424G:p.C808W,FGFR2:NM_001320658:exon18:c.C2418G:p.C806W,FGFR2:NM_022970:exon18:c.C2427G:p.C809W	possible_oncogenic
PD6719	ICGC	17	7579470	7579470	C	-	TP53	deletion	frameshift	TP53:NM_001126118:exon3:c.100delG:p.V34fs,TP53:NM_000546:exon4:c.217delG:p.V73fs,TP53:NM_001126112:exon4:c.217delG:p.V73fs,TP53:NM_001126113:exon4:c.217delG:p.V73fs,TP53:NM_001126114:exon4:c.217delG:p.V73fs,TP53:NM_001276695:exon4:c.100delG:p.V34fs,TP53:NM_001276696:exon4:c.100delG:p.V34fs,TP53:NM_001276760:exon4:c.100delG:p.V34fs,TP53:NM_001276761:exon4:c.100delG:p.V34fs	oncogenic
PD6719	ICGC	17	29652923	29652927	ATTGT	-	NF1	deletion	frameshift	NF1:NM_000267:exon36:c.4858_4862del:p.I1620fs,NF1:NM_001042492:exon37:c.4921_4925del:p.I1641fs	oncogenic
PD6720	ICGC	3	178917478	178917478	G	A	PIK3CA	substitution	missense	PIK3CA:NM_006218:exon3:c.G353A:p.G118D	putative_oncogenic
PD6722	ICGC	13	48955550	48955550	C	T	RB1	substitution	nonsense	RB1:NM_000321:exon17:c.C1666T:p.R556X	oncogenic
PD6722	ICGC	17	7578271	7578271	T	C	TP53	substitution	missense	TP53:NM_001126115:exon2:c.A182G:p.H61R,TP53:NM_001126116:exon2:c.A182G:p.H61R,TP53:NM_001126117:exon2:c.A182G:p.H61R,TP53:NM_001276697:exon2:c.A101G:p.H34R,TP53:NM_001276698:exon2:c.A101G:p.H34R,TP53:NM_001276699:exon2:c.A101G:p.H34R,TP53:NM_001126118:exon5:c.A461G:p.H154R,TP53:NM_000546:exon6:c.A578G:p.H193R,TP53:NM_001126112:exon6:c.A578G:p.H193R,TP53:NM_001126113:exon6:c.A578G:p.H193R,TP53:NM_…	oncogenic
PD6727	ICGC	4	106156496	106156496	C	G	TET2	substitution	missense	TET2:NM_001127208:exon3:c.C1397G:p.S466C,TET2:NM_017628:exon3:c.C1397G:p.S466C	putative_oncogenic
PD6727	ICGC	17	7577120	7577120	C	T	TP53	substitution	missense	TP53:NM_001126115:exon4:c.G422A:p.R141H,TP53:NM_001126116:exon4:c.G422A:p.R141H,TP53:NM_001126117:exon4:c.G422A:p.R141H,TP53:NM_001276697:exon4:c.G341A:p.R114H,TP53:NM_001276698:exon4:c.G341A:p.R114H,TP53:NM_001276699:exon4:c.G341A:p.R114H,TP53:NM_001126118:exon7:c.G701A:p.R234H,TP53:NM_000546:exon8:c.G818A:p.R273H,TP53:NM_001126112:exon8:c.G818A:p.R273H,TP53:NM_001126113:exon8:c.G818A:p.R273H,TP…	oncogenic
PD6732	ICGC	7	101821800	101821800	G	C	CUX1	substitution	missense	CUX1:NM_001202544:exon10:c.G865C:p.A289P,CUX1:NM_001202545:exon10:c.G775C:p.A259P,CUX1:NM_001202546:exon10:c.G796C:p.A266P,CUX1:NM_001202543:exon11:c.G913C:p.A305P,CUX1:NM_001913:exon11:c.G913C:p.A305P,CUX1:NM_181500:exon11:c.G907C:p.A303P,CUX1:NM_181552:exon11:c.G880C:p.A294P	putative_oncogenic
PD6732	ICGC	17	7577581	7577581	A	T	TP53	substitution	missense	TP53:NM_001126115:exon3:c.T304A:p.Y102N,TP53:NM_001126116:exon3:c.T304A:p.Y102N,TP53:NM_001126117:exon3:c.T304A:p.Y102N,TP53:NM_001276697:exon3:c.T223A:p.Y75N,TP53:NM_001276698:exon3:c.T223A:p.Y75N,TP53:NM_001276699:exon3:c.T223A:p.Y75N,TP53:NM_001126118:exon6:c.T583A:p.Y195N,TP53:NM_000546:exon7:c.T700A:p.Y234N,TP53:NM_001126112:exon7:c.T700A:p.Y234N,TP53:NM_001126113:exon7:c.T700A:p.Y234N,TP53:…	putative_oncogenic
PD6732	ICGC	19	42796741	42796741	C	T	CIC	substitution	missense	CIC:NM_015125:exon14:c.C3199T:p.P1067S,CIC:NM_001304815:exon15:c.C5926T:p.P1976S	putative_oncogenic
PD6733	ICGC	17	7579389	7579389	G	A	TP53	substitution	nonsense	TP53:NM_001126118:exon3:c.C181T:p.Q61X,TP53:NM_000546:exon4:c.C298T:p.Q100X,TP53:NM_001126112:exon4:c.C298T:p.Q100X,TP53:NM_001126113:exon4:c.C298T:p.Q100X,TP53:NM_001126114:exon4:c.C298T:p.Q100X,TP53:NM_001276695:exon4:c.C181T:p.Q61X,TP53:NM_001276696:exon4:c.C181T:p.Q61X,TP53:NM_001276760:exon4:c.C181T:p.Q61X,TP53:NM_001276761:exon4:c.C181T:p.Q61X	oncogenic
PD7066	ICGC	17	7578212	7578212	G	A	TP53	substitution	nonsense	TP53:NM_001126115:exon2:c.C241T:p.R81X,TP53:NM_001126116:exon2:c.C241T:p.R81X,TP53:NM_001126117:exon2:c.C241T:p.R81X,TP53:NM_001276697:exon2:c.C160T:p.R54X,TP53:NM_001276698:exon2:c.C160T:p.R54X,TP53:NM_001276699:exon2:c.C160T:p.R54X,TP53:NM_001126118:exon5:c.C520T:p.R174X,TP53:NM_000546:exon6:c.C637T:p.R213X,TP53:NM_001126112:exon6:c.C637T:p.R213X,TP53:NM_001126113:exon6:c.C637T:p.R213X,TP53:NM_…	oncogenic
PD7067	ICGC	11	108115524	108115524	G	C	ATM	substitution	missense	ATM:NM_000051:exon7:c.G672C:p.K224N	putative_oncogenic
PD7067	ICGC	17	7577096	7577101	TCTCTC	-	TP53	deletion	inframe	TP53:NM_001126115:exon4:c.441_446del:p.147_149del,TP53:NM_001126116:exon4:c.441_446del:p.147_149del,TP53:NM_001126117:exon4:c.441_446del:p.147_149del,TP53:NM_001276697:exon4:c.360_365del:p.120_122del,TP53:NM_001276698:exon4:c.360_365del:p.120_122del,TP53:NM_001276699:exon4:c.360_365del:p.120_122del,TP53:NM_001126118:exon7:c.720_725del:p.240_242del,TP53:NM_000546:exon8:c.837_842del:p.279_281del,TP…	putative_oncogenic
PD7067	ICGC	17	41246005	41246005	C	A	BRCA1	substitution	nonsense	BRCA1:NM_007297:exon9:c.G1402T:p.E468X,BRCA1:NM_007294:exon10:c.G1543T:p.E515X,BRCA1:NM_007300:exon10:c.G1543T:p.E515X	putative_oncogenic
PD7069	ICGC	17	7576855	7576855	G	A	TP53	substitution	nonsense	TP53:NM_001126115:exon5:c.C595T:p.Q199X,TP53:NM_001126116:exon5:c.C595T:p.Q199X,TP53:NM_001126117:exon5:c.C595T:p.Q199X,TP53:NM_001276697:exon5:c.C514T:p.Q172X,TP53:NM_001276698:exon5:c.C514T:p.Q172X,TP53:NM_001276699:exon5:c.C514T:p.Q172X,TP53:NM_001126118:exon8:c.C874T:p.Q292X,TP53:NM_000546:exon9:c.C991T:p.Q331X,TP53:NM_001126112:exon9:c.C991T:p.Q331X,TP53:NM_001126113:exon9:c.C991T:p.Q331X,TP…	oncogenic
PD7199	ICGC	3	178952085	178952085	A	G	PIK3CA	substitution	missense	PIK3CA:NM_006218:exon21:c.A3140G:p.H1047R	oncogenic
PD7199	ICGC	12	56492633	56492633	A	G	ERBB3	substitution	missense	ERBB3:NM_001982:exon23:c.A2783G:p.E928G	putative_oncogenic
PD7204	ICGC	16	68835752	68835752	-	A	CDH1	insertion	frameshift	CDH1:NM_001317184:exon3:c.343dupA:p.T115fs,CDH1:NM_004360:exon3:c.343dupA:p.T115fs	oncogenic
PD7206	ICGC	1	27106504	27106504	C	T	ARID1A	substitution	nonsense	ARID1A:NM_006015:exon20:c.C6115T:p.Q2039X,ARID1A:NM_139135:exon20:c.C5464T:p.Q1822X	oncogenic
PD7207	ICGC	2	25458649	25458649	G	A	DNMT3A	substitution	nonsense	DNMT3A:NM_001320893:exon17:c.C2068T:p.Q690X,DNMT3A:NM_153759:exon18:c.C1957T:p.Q653X,DNMT3A:NM_022552:exon22:c.C2524T:p.Q842X,DNMT3A:NM_175629:exon22:c.C2524T:p.Q842X	putative_oncogenic
PD7209	ICGC	3	178936091	178936091	G	A	PIK3CA	substitution	missense	PIK3CA:NM_006218:exon10:c.G1633A:p.E545K	oncogenic
PD7209	ICGC	10	8111538	8111538	-	G	GATA3	insertion	frameshift	GATA3:NM_001002295:exon5:c.1027dupG:p.G343fs,GATA3:NM_002051:exon5:c.1024dupG:p.G342fs	putative_oncogenic
PD7209	ICGC	16	67063312	67063312	T	C	CBFB	substitution	missense	CBFB:NM_001755:exon1:c.T2C:p.M1T,CBFB:NM_022845:exon1:c.T2C:p.M1T	putative_oncogenic
PD7209	ICGC	16	67654673	67654673	C	T	CTCF	substitution	missense	CTCF:NM_001191022:exon4:c.C176T:p.A59V,CTCF:NM_006565:exon6:c.C1160T:p.A387V	putative_oncogenic
PD7209	ICGC	16	68867206	68867216	CTGATACTGAC	-	CDH1	deletion	frameshift	CDH1:NM_001317184:exon15:c.2270_2280del:p.A757fs,CDH1:NM_001317186:exon15:c.488_498del:p.A163fs,CDH1:NM_001317185:exon16:c.905_915del:p.A302fs,CDH1:NM_004360:exon16:c.2453_2463del:p.A818fs	oncogenic
PD7211	ICGC	14	38061556	38061556	G	T	FOXA1	substitution	missense	FOXA1:NM_004496:exon2:c.C433A:p.P145T	possible_oncogenic
PD7211	ICGC	17	7578263	7578263	G	A	TP53	substitution	nonsense	TP53:NM_001126115:exon2:c.C190T:p.R64X,TP53:NM_001126116:exon2:c.C190T:p.R64X,TP53:NM_001126117:exon2:c.C190T:p.R64X,TP53:NM_001276697:exon2:c.C109T:p.R37X,TP53:NM_001276698:exon2:c.C109T:p.R37X,TP53:NM_001276699:exon2:c.C109T:p.R37X,TP53:NM_001126118:exon5:c.C469T:p.R157X,TP53:NM_000546:exon6:c.C586T:p.R196X,TP53:NM_001126112:exon6:c.C586T:p.R196X,TP53:NM_001126113:exon6:c.C586T:p.R196X,TP53:NM_…	oncogenic
PD7214	ICGC	16	68845659	68845659	-	A	CDH1	substitution	nonsense	CDH1:NM_001317184:exon7:c.905dupA:p.Y302_T303delinsX,CDH1:NM_004360:exon7:c.905dupA:p.Y302_T303delinsX	oncogenic
PD7215	ICGC	17	7579529	7579529	C	T	TP53	substitution	nonsense	TP53:NM_001126118:exon3:c.G41A:p.W14X,TP53:NM_000546:exon4:c.G158A:p.W53X,TP53:NM_001126112:exon4:c.G158A:p.W53X,TP53:NM_001126113:exon4:c.G158A:p.W53X,TP53:NM_001126114:exon4:c.G158A:p.W53X,TP53:NM_001276695:exon4:c.G41A:p.W14X,TP53:NM_001276696:exon4:c.G41A:p.W14X,TP53:NM_001276760:exon4:c.G41A:p.W14X,TP53:NM_001276761:exon4:c.G41A:p.W14X	oncogenic
PD7215	ICGC	17	41209130	41209130	T	A	BRCA1	substitution	missense	BRCA1:NM_007297:exon18:c.A5075T:p.D1692V,BRCA1:NM_007298:exon18:c.A1904T:p.D635V,BRCA1:NM_007294:exon19:c.A5216T:p.D1739V,BRCA1:NM_007299:exon19:c.A1904T:p.D635V,BRCA1:NM_007300:exon20:c.A5279T:p.D1760V	putative_oncogenic
PD7217	ICGC	17	7578265	7578265	A	G	TP53	substitution	missense	TP53:NM_001126115:exon2:c.T188C:p.I63T,TP53:NM_001126116:exon2:c.T188C:p.I63T,TP53:NM_001126117:exon2:c.T188C:p.I63T,TP53:NM_001276697:exon2:c.T107C:p.I36T,TP53:NM_001276698:exon2:c.T107C:p.I36T,TP53:NM_001276699:exon2:c.T107C:p.I36T,TP53:NM_001126118:exon5:c.T467C:p.I156T,TP53:NM_000546:exon6:c.T584C:p.I195T,TP53:NM_001126112:exon6:c.T584C:p.I195T,TP53:NM_001126113:exon6:c.T584C:p.I195T,TP53:NM_…	putative_oncogenic
PD7217	ICGC	X	76938791	76938791	G	A	ATRX	substitution	missense	ATRX:NM_138270:exon8:c.C1843T:p.L615F,ATRX:NM_000489:exon9:c.C1957T:p.L653F	putative_oncogenic
PD7218	ICGC	16	67070612	67070612	A	-	CBFB	deletion	frameshift	CBFB:NM_001755:exon3:c.236delA:p.Q79fs,CBFB:NM_022845:exon3:c.236delA:p.Q79fs	possible_oncogenic
PD7219	ICGC	3	178921553	178921553	T	A	PIK3CA	substitution	missense	PIK3CA:NM_006218:exon5:c.T1035A:p.N345K	oncogenic
PD7220	ICGC	9	139399468	139399468	G	T	NOTCH1	substitution	missense	NOTCH1:NM_017617:exon26:c.C4675A:p.L1559M	possible_oncogenic
PD7220	ICGC	13	48947596	48947596	C	T	RB1	substitution	nonsense	RB1:NM_000321:exon12:c.C1183T:p.Q395X	oncogenic
PD7220	ICGC	17	7578535	7578535	T	C	TP53	substitution	missense	TP53:NM_001126118:exon4:c.A278G:p.K93R,TP53:NM_000546:exon5:c.A395G:p.K132R,TP53:NM_001126112:exon5:c.A395G:p.K132R,TP53:NM_001126113:exon5:c.A395G:p.K132R,TP53:NM_001126114:exon5:c.A395G:p.K132R,TP53:NM_001276695:exon5:c.A278G:p.K93R,TP53:NM_001276696:exon5:c.A278G:p.K93R,TP53:NM_001276760:exon5:c.A278G:p.K93R,TP53:NM_001276761:exon5:c.A278G:p.K93R	oncogenic
PD7220	ICGC	17	11958295	11958295	C	T	MAP2K4	substitution	nonsense	MAP2K4:NM_003010:exon2:c.C205T:p.Q69X,MAP2K4:NM_001281435:exon3:c.C238T:p.Q80X	putative_oncogenic
PD7221	ICGC	7	140500166	140500166	T	C	BRAF	substitution	missense	BRAF:NM_004333:exon7:c.A976G:p.I326V	putative_oncogenic
PD7221	ICGC	12	115112467	115112467	T	C	TBX3	substitution	missense	TBX3:NM_005996:exon6:c.A1213G:p.S405G,TBX3:NM_016569:exon7:c.A1273G:p.S425G	possible_oncogenic
PD7221	ICGC	20	57484420	57484420	C	T	GNAS	substitution	missense	GNAS:NM_001077489:exon7:c.C556T:p.R186C,GNAS:NM_080426:exon7:c.C559T:p.R187C,GNAS:NM_000516:exon8:c.C601T:p.R201C,GNAS:NM_001077488:exon8:c.C604T:p.R202C,GNAS:NM_001309840:exon8:c.C424T:p.R142C,GNAS:NM_001309861:exon8:c.C424T:p.R142C,GNAS:NM_080425:exon8:c.C2530T:p.R844C	oncogenic
PD7238	ICGC	6	131919440	131919440	A	-	MED23	substitution	nonsense	MED23:NM_001270521:exon20:c.2594delT:p.L865X,MED23:NM_001270522:exon20:c.2594delT:p.L865X,MED23:NM_004830:exon20:c.2594delT:p.L865X,MED23:NM_015979:exon21:c.2612delT:p.L871X	possible_oncogenic
PD7238	ICGC	16	68842433	68842433	-	A	CDH1	insertion	frameshift	CDH1:NM_001317184:exon4:c.494dupA:p.E165fs,CDH1:NM_004360:exon4:c.494dupA:p.E165fs	oncogenic
PD7238	ICGC	17	7579396	7579399	GACA	-	TP53	deletion	frameshift	TP53:NM_001126118:exon3:c.171_174del:p.S57fs,TP53:NM_000546:exon4:c.288_291del:p.S96fs,TP53:NM_001126112:exon4:c.288_291del:p.S96fs,TP53:NM_001126113:exon4:c.288_291del:p.S96fs,TP53:NM_001126114:exon4:c.288_291del:p.S96fs,TP53:NM_001276695:exon4:c.171_174del:p.S57fs,TP53:NM_001276696:exon4:c.171_174del:p.S57fs,TP53:NM_001276760:exon4:c.171_174del:p.S57fs,TP53:NM_001276761:exon4:c.171_174del:p.S57…	oncogenic
PD7240	ICGC	10	89720799	89720802	TACT	-	PTEN	deletion	frameshift	PTEN:NM_000314:exon8:c.950_953del:p.V317fs,PTEN:NM_001304718:exon8:c.359_362del:p.V120fs,PTEN:NM_001304717:exon9:c.1469_1472del:p.V490fs	oncogenic
PD7240	ICGC	17	29677227	29677227	C	T	NF1	substitution	nonsense	NF1:NM_000267:exon49:c.C7285T:p.R2429X,NF1:NM_001042492:exon50:c.C7348T:p.R2450X	oncogenic
PD7248	ICGC	17	7578222	7578223	TC	-	TP53	deletion	frameshift	TP53:NM_001126115:exon2:c.230_231del:p.R77fs,TP53:NM_001126116:exon2:c.230_231del:p.R77fs,TP53:NM_001126117:exon2:c.230_231del:p.R77fs,TP53:NM_001276697:exon2:c.149_150del:p.R50fs,TP53:NM_001276698:exon2:c.149_150del:p.R50fs,TP53:NM_001276699:exon2:c.149_150del:p.R50fs,TP53:NM_001126118:exon5:c.509_510del:p.R170fs,TP53:NM_000546:exon6:c.626_627del:p.R209fs,TP53:NM_001126112:exon6:c.626_627del:p.R…	oncogenic
PD7249	ICGC	17	7573996	7573996	A	C	TP53	substitution	missense	TP53:NM_001126115:exon6:c.T635G:p.L212R,TP53:NM_001276697:exon6:c.T554G:p.L185R,TP53:NM_001126118:exon9:c.T914G:p.L305R,TP53:NM_000546:exon10:c.T1031G:p.L344R,TP53:NM_001126112:exon10:c.T1031G:p.L344R,TP53:NM_001276760:exon10:c.T914G:p.L305R,TP53:NM_001276761:exon10:c.T914G:p.L305R	putative_oncogenic
PD7250	ICGC	1	27105739	27105752	AATGATGAGGAGAT	-	ARID1A	deletion	frameshift	ARID1A:NM_006015:exon20:c.5350_5363del:p.N1784fs,ARID1A:NM_139135:exon20:c.4699_4712del:p.N1567fs	oncogenic
PD7305	ICGC	10	8115851	8115851	-	CATGTCCTCCCTGAGC	GATA3	insertion	frameshift	GATA3:NM_001002295:exon6:c.1200_1201insCATGTCCTCCCTGAGC:p.H400fs,GATA3:NM_002051:exon6:c.1197_1198insCATGTCCTCCCTGAGC:p.H399fs	putative_oncogenic
PD7306	ICGC	10	8115956	8115956	-	C	GATA3	insertion	frameshift	GATA3:NM_001002295:exon6:c.1305dupC:p.H435fs,GATA3:NM_002051:exon6:c.1302dupC:p.H434fs	putative_oncogenic
PD7307	ICGC	17	7578535	7578535	T	C	TP53	substitution	missense	TP53:NM_001126118:exon4:c.A278G:p.K93R,TP53:NM_000546:exon5:c.A395G:p.K132R,TP53:NM_001126112:exon5:c.A395G:p.K132R,TP53:NM_001126113:exon5:c.A395G:p.K132R,TP53:NM_001126114:exon5:c.A395G:p.K132R,TP53:NM_001276695:exon5:c.A278G:p.K93R,TP53:NM_001276696:exon5:c.A278G:p.K93R,TP53:NM_001276760:exon5:c.A278G:p.K93R,TP53:NM_001276761:exon5:c.A278G:p.K93R	oncogenic
PD7316	ICGC	17	7577579	7577579	G	T	TP53	substitution	nonsense	TP53:NM_001126115:exon3:c.C306A:p.Y102X,TP53:NM_001126116:exon3:c.C306A:p.Y102X,TP53:NM_001126117:exon3:c.C306A:p.Y102X,TP53:NM_001276697:exon3:c.C225A:p.Y75X,TP53:NM_001276698:exon3:c.C225A:p.Y75X,TP53:NM_001276699:exon3:c.C225A:p.Y75X,TP53:NM_001126118:exon6:c.C585A:p.Y195X,TP53:NM_000546:exon7:c.C702A:p.Y234X,TP53:NM_001126112:exon7:c.C702A:p.Y234X,TP53:NM_001126113:exon7:c.C702A:p.Y234X,TP53:…	oncogenic
PD7316	ICGC	19	42797748	42797748	G	A	CIC	substitution	missense	CIC:NM_015125:exon16:c.G3800A:p.S1267N,CIC:NM_001304815:exon17:c.G6527A:p.S2176N	putative_oncogenic
PD7321	ICGC	17	7578271	7578271	T	C	TP53	substitution	missense	TP53:NM_001126115:exon2:c.A182G:p.H61R,TP53:NM_001126116:exon2:c.A182G:p.H61R,TP53:NM_001126117:exon2:c.A182G:p.H61R,TP53:NM_001276697:exon2:c.A101G:p.H34R,TP53:NM_001276698:exon2:c.A101G:p.H34R,TP53:NM_001276699:exon2:c.A101G:p.H34R,TP53:NM_001126118:exon5:c.A461G:p.H154R,TP53:NM_000546:exon6:c.A578G:p.H193R,TP53:NM_001126112:exon6:c.A578G:p.H193R,TP53:NM_001126113:exon6:c.A578G:p.H193R,TP53:NM_…	oncogenic
PD7321	ICGC	X	44918338	44918338	G	A	KDM6A	substitution	nonsense	KDM6A:NM_001291421:exon10:c.G210A:p.W70X,KDM6A:NM_001291415:exon11:c.G963A:p.W321X,KDM6A:NM_001291416:exon11:c.G963A:p.W321X,KDM6A:NM_001291417:exon11:c.G963A:p.W321X,KDM6A:NM_001291418:exon11:c.G963A:p.W321X,KDM6A:NM_021140:exon11:c.G963A:p.W321X	possible_oncogenic
PD7322	ICGC	1	27057894	27057894	C	A	ARID1A	substitution	nonsense	ARID1A:NM_006015:exon3:c.C1602A:p.Y534X,ARID1A:NM_139135:exon3:c.C1602A:p.Y534X	oncogenic
PD7344	ICGC	17	7578224	7578224	T	A	TP53	substitution	nonsense	TP53:NM_001126115:exon2:c.A229T:p.R77X,TP53:NM_001126116:exon2:c.A229T:p.R77X,TP53:NM_001126117:exon2:c.A229T:p.R77X,TP53:NM_001276697:exon2:c.A148T:p.R50X,TP53:NM_001276698:exon2:c.A148T:p.R50X,TP53:NM_001276699:exon2:c.A148T:p.R50X,TP53:NM_001126118:exon5:c.A508T:p.R170X,TP53:NM_000546:exon6:c.A625T:p.R209X,TP53:NM_001126112:exon6:c.A625T:p.R209X,TP53:NM_001126113:exon6:c.A625T:p.R209X,TP53:NM_…	oncogenic
PD7426	ICGC	17	7576873	7576873	C	A	TP53	substitution	nonsense	TP53:NM_001126115:exon5:c.G577T:p.G193X,TP53:NM_001126116:exon5:c.G577T:p.G193X,TP53:NM_001126117:exon5:c.G577T:p.G193X,TP53:NM_001276697:exon5:c.G496T:p.G166X,TP53:NM_001276698:exon5:c.G496T:p.G166X,TP53:NM_001276699:exon5:c.G496T:p.G166X,TP53:NM_001126118:exon8:c.G856T:p.G286X,TP53:NM_000546:exon9:c.G973T:p.G325X,TP53:NM_001126112:exon9:c.G973T:p.G325X,TP53:NM_001126113:exon9:c.G973T:p.G325X,TP…	oncogenic
PD7426	ICGC	17	29576134	29576134	C	A	NF1	substitution	nonsense	NF1:NM_000267:exon30:c.C4107A:p.Y1369X,NF1:NM_001042492:exon30:c.C4107A:p.Y1369X	oncogenic
PD7428	ICGC	17	7578212	7578212	G	A	TP53	substitution	nonsense	TP53:NM_001126115:exon2:c.C241T:p.R81X,TP53:NM_001126116:exon2:c.C241T:p.R81X,TP53:NM_001126117:exon2:c.C241T:p.R81X,TP53:NM_001276697:exon2:c.C160T:p.R54X,TP53:NM_001276698:exon2:c.C160T:p.R54X,TP53:NM_001276699:exon2:c.C160T:p.R54X,TP53:NM_001126118:exon5:c.C520T:p.R174X,TP53:NM_000546:exon6:c.C637T:p.R213X,TP53:NM_001126112:exon6:c.C637T:p.R213X,TP53:NM_001126113:exon6:c.C637T:p.R213X,TP53:NM_…	oncogenic
PD8612	ICGC	17	7578497	7578498	GC	-	TP53	deletion	frameshift	TP53:NM_001126115:exon1:c.36_37del:p.Q12fs,TP53:NM_001126116:exon1:c.36_37del:p.Q12fs,TP53:NM_001126117:exon1:c.36_37del:p.Q12fs,TP53:NM_001126118:exon4:c.315_316del:p.Q105fs,TP53:NM_000546:exon5:c.432_433del:p.Q144fs,TP53:NM_001126112:exon5:c.432_433del:p.Q144fs,TP53:NM_001126113:exon5:c.432_433del:p.Q144fs,TP53:NM_001126114:exon5:c.432_433del:p.Q144fs,TP53:NM_001276695:exon5:c.315_316del:p.Q105…	oncogenic
PD8618	ICGC	14	38061463	38061463	T	C	FOXA1	substitution	missense	FOXA1:NM_004496:exon2:c.A526G:p.I176V	putative_oncogenic
PD8619	ICGC	1	120458477	120458477	C	A	NOTCH2	substitution	nonsense	NOTCH2:NM_024408:exon34:c.G6868T:p.E2290X	putative_oncogenic
PD8619	ICGC	17	7577120	7577120	C	T	TP53	substitution	missense	TP53:NM_001126115:exon4:c.G422A:p.R141H,TP53:NM_001126116:exon4:c.G422A:p.R141H,TP53:NM_001126117:exon4:c.G422A:p.R141H,TP53:NM_001276697:exon4:c.G341A:p.R114H,TP53:NM_001276698:exon4:c.G341A:p.R114H,TP53:NM_001276699:exon4:c.G341A:p.R114H,TP53:NM_001126118:exon7:c.G701A:p.R234H,TP53:NM_000546:exon8:c.G818A:p.R273H,TP53:NM_001126112:exon8:c.G818A:p.R273H,TP53:NM_001126113:exon8:c.G818A:p.R273H,TP…	oncogenic
PD8621	ICGC	17	7577121	7577121	G	C	TP53	substitution	missense	TP53:NM_001126115:exon4:c.C421G:p.R141G,TP53:NM_001126116:exon4:c.C421G:p.R141G,TP53:NM_001126117:exon4:c.C421G:p.R141G,TP53:NM_001276697:exon4:c.C340G:p.R114G,TP53:NM_001276698:exon4:c.C340G:p.R114G,TP53:NM_001276699:exon4:c.C340G:p.R114G,TP53:NM_001126118:exon7:c.C700G:p.R234G,TP53:NM_000546:exon8:c.C817G:p.R273G,TP53:NM_001126112:exon8:c.C817G:p.R273G,TP53:NM_001126113:exon8:c.C817G:p.R273G,TP…	putative_oncogenic
PD8828	ICGC	3	178952085	178952085	A	G	PIK3CA	substitution	missense	PIK3CA:NM_006218:exon21:c.A3140G:p.H1047R	oncogenic
PD8828	ICGC	5	56177054	56177055	AT	-	MAP3K1	deletion	frameshift	MAP3K1:NM_005921:exon13:c.2324_2325del:p.H775fs	possible_oncogenic
PD8830	ICGC	14	38064111	38064111	G	A	FOXA1	substitution	nonsense	FOXA1:NM_004496:exon1:c.C67T:p.Q23X	putative_oncogenic
PD8830	ICGC	17	7577141	7577141	C	T	TP53	substitution	missense	TP53:NM_001126115:exon4:c.G401A:p.G134E,TP53:NM_001126116:exon4:c.G401A:p.G134E,TP53:NM_001126117:exon4:c.G401A:p.G134E,TP53:NM_001276697:exon4:c.G320A:p.G107E,TP53:NM_001276698:exon4:c.G320A:p.G107E,TP53:NM_001276699:exon4:c.G320A:p.G107E,TP53:NM_001126118:exon7:c.G680A:p.G227E,TP53:NM_000546:exon8:c.G797A:p.G266E,TP53:NM_001126112:exon8:c.G797A:p.G266E,TP53:NM_001126113:exon8:c.G797A:p.G266E,TP…	putative_oncogenic
PD8832	ICGC	17	7577112	7577114	CAC	-	TP53	deletion	inframe	TP53:NM_001126115:exon4:c.428_430del:p.143_144del,TP53:NM_001126116:exon4:c.428_430del:p.143_144del,TP53:NM_001126117:exon4:c.428_430del:p.143_144del,TP53:NM_001276697:exon4:c.347_349del:p.116_117del,TP53:NM_001276698:exon4:c.347_349del:p.116_117del,TP53:NM_001276699:exon4:c.347_349del:p.116_117del,TP53:NM_001126118:exon7:c.707_709del:p.236_237del,TP53:NM_000546:exon8:c.824_826del:p.275_276del,TP…	putative_oncogenic
PD8965	ICGC	3	178952085	178952085	A	G	PIK3CA	substitution	missense	PIK3CA:NM_006218:exon21:c.A3140G:p.H1047R	oncogenic
PD8965	ICGC	10	89717708	89717708	C	T	PTEN	substitution	nonsense	PTEN:NM_000314:exon7:c.C733T:p.Q245X,PTEN:NM_001304718:exon7:c.C142T:p.Q48X,PTEN:NM_001304717:exon8:c.C1252T:p.Q418X	oncogenic
PD8965	ICGC	17	7577507	7577507	T	G	TP53	substitution	missense	TP53:NM_001126115:exon3:c.A378C:p.E126D,TP53:NM_001126116:exon3:c.A378C:p.E126D,TP53:NM_001126117:exon3:c.A378C:p.E126D,TP53:NM_001276697:exon3:c.A297C:p.E99D,TP53:NM_001276698:exon3:c.A297C:p.E99D,TP53:NM_001276699:exon3:c.A297C:p.E99D,TP53:NM_001126118:exon6:c.A657C:p.E219D,TP53:NM_000546:exon7:c.A774C:p.E258D,TP53:NM_001126112:exon7:c.A774C:p.E258D,TP53:NM_001126113:exon7:c.A774C:p.E258D,TP53:…	putative_oncogenic
PD8969	ICGC	17	7577548	7577548	C	T	TP53	substitution	missense	TP53:NM_001126115:exon3:c.G337A:p.G113S,TP53:NM_001126116:exon3:c.G337A:p.G113S,TP53:NM_001126117:exon3:c.G337A:p.G113S,TP53:NM_001276697:exon3:c.G256A:p.G86S,TP53:NM_001276698:exon3:c.G256A:p.G86S,TP53:NM_001276699:exon3:c.G256A:p.G86S,TP53:NM_001126118:exon6:c.G616A:p.G206S,TP53:NM_000546:exon7:c.G733A:p.G245S,TP53:NM_001126112:exon7:c.G733A:p.G245S,TP53:NM_001126113:exon7:c.G733A:p.G245S,TP53:…	putative_oncogenic
PD8977	ICGC	14	105246551	105246551	C	T	AKT1	substitution	missense	AKT1:NM_001014431:exon3:c.G49A:p.E17K,AKT1:NM_005163:exon3:c.G49A:p.E17K,AKT1:NM_001014432:exon4:c.G49A:p.E17K	oncogenic
PD8978	ICGC	17	7578394	7578394	T	C	TP53	substitution	missense	TP53:NM_001126115:exon1:c.A140G:p.H47R,TP53:NM_001126116:exon1:c.A140G:p.H47R,TP53:NM_001126117:exon1:c.A140G:p.H47R,TP53:NM_001276697:exon1:c.A59G:p.H20R,TP53:NM_001276698:exon1:c.A59G:p.H20R,TP53:NM_001276699:exon1:c.A59G:p.H20R,TP53:NM_001126118:exon4:c.A419G:p.H140R,TP53:NM_000546:exon5:c.A536G:p.H179R,TP53:NM_001126112:exon5:c.A536G:p.H179R,TP53:NM_001126113:exon5:c.A536G:p.H179R,TP53:NM_001…	oncogenic
PD8979	ICGC	17	7577121	7577121	G	A	TP53	substitution	missense	TP53:NM_001126115:exon4:c.C421T:p.R141C,TP53:NM_001126116:exon4:c.C421T:p.R141C,TP53:NM_001126117:exon4:c.C421T:p.R141C,TP53:NM_001276697:exon4:c.C340T:p.R114C,TP53:NM_001276698:exon4:c.C340T:p.R114C,TP53:NM_001276699:exon4:c.C340T:p.R114C,TP53:NM_001126118:exon7:c.C700T:p.R234C,TP53:NM_000546:exon8:c.C817T:p.R273C,TP53:NM_001126112:exon8:c.C817T:p.R273C,TP53:NM_001126113:exon8:c.C817T:p.R273C,TP…	oncogenic
PD8980	ICGC	3	52685792	52685792	G	-	PBRM1	deletion	frameshift	PBRM1:NM_001350075:exon7:c.680delC:p.P227fs,PBRM1:NM_018313:exon7:c.680delC:p.P227fs,PBRM1:NM_181042:exon8:c.680delC:p.P227fs,PBRM1:NM_001350074:exon9:c.743delC:p.P248fs,PBRM1:NM_001350076:exon9:c.743delC:p.P248fs,PBRM1:NM_001350078:exon9:c.743delC:p.P248fs,PBRM1:NM_001350079:exon9:c.743delC:p.P248fs,PBRM1:NM_001350077:exon10:c.734delC:p.P245fs	possible_oncogenic
PD8980	ICGC	12	115112534	115112534	-	CTC	TBX3	insertion	inframe	TBX3:NM_005996:exon6:c.1145_1146insGAG:p.E382delinsER,TBX3:NM_016569:exon7:c.1205_1206insGAG:p.E402delinsER	possible_oncogenic
PD8980	ICGC	17	7578190	7578190	T	C	TP53	substitution	missense	TP53:NM_001126115:exon2:c.A263G:p.Y88C,TP53:NM_001126116:exon2:c.A263G:p.Y88C,TP53:NM_001126117:exon2:c.A263G:p.Y88C,TP53:NM_001276697:exon2:c.A182G:p.Y61C,TP53:NM_001276698:exon2:c.A182G:p.Y61C,TP53:NM_001276699:exon2:c.A182G:p.Y61C,TP53:NM_001126118:exon5:c.A542G:p.Y181C,TP53:NM_000546:exon6:c.A659G:p.Y220C,TP53:NM_001126112:exon6:c.A659G:p.Y220C,TP53:NM_001126113:exon6:c.A659G:p.Y220C,TP53:NM_…	oncogenic
PD8982	ICGC	9	139390794	139390794	G	A	NOTCH1	substitution	missense	NOTCH1:NM_017617:exon34:c.C7397T:p.T2466M	putative_oncogenic
PD8982	ICGC	17	7574003	7574003	G	-	TP53	deletion	frameshift	TP53:NM_001126115:exon6:c.628delC:p.R210fs,TP53:NM_001276697:exon6:c.547delC:p.R183fs,TP53:NM_001126118:exon9:c.907delC:p.R303fs,TP53:NM_000546:exon10:c.1024delC:p.R342fs,TP53:NM_001126112:exon10:c.1024delC:p.R342fs,TP53:NM_001276760:exon10:c.907delC:p.R303fs,TP53:NM_001276761:exon10:c.907delC:p.R303fs	oncogenic
PD8997	ICGC	17	7578236	7578236	A	G	TP53	substitution	missense	TP53:NM_001126115:exon2:c.T217C:p.Y73H,TP53:NM_001126116:exon2:c.T217C:p.Y73H,TP53:NM_001126117:exon2:c.T217C:p.Y73H,TP53:NM_001276697:exon2:c.T136C:p.Y46H,TP53:NM_001276698:exon2:c.T136C:p.Y46H,TP53:NM_001276699:exon2:c.T136C:p.Y46H,TP53:NM_001126118:exon5:c.T496C:p.Y166H,TP53:NM_000546:exon6:c.T613C:p.Y205H,TP53:NM_001126112:exon6:c.T613C:p.Y205H,TP53:NM_001126113:exon6:c.T613C:p.Y205H,TP53:NM_…	putative_oncogenic
PD8998	ICGC	5	112178205	112178205	G	C	APC	substitution	missense	APC:NM_001127511:exon14:c.G6860C:p.R2287T,APC:NM_000038:exon16:c.G6914C:p.R2305T,APC:NM_001127510:exon17:c.G6914C:p.R2305T	putative_oncogenic
PD8999	ICGC	6	131912648	131912648	A	C	MED23	substitution	missense	MED23:NM_001270521:exon26:c.T3491G:p.L1164R,MED23:NM_001270522:exon26:c.T3491G:p.L1164R,MED23:NM_004830:exon26:c.T3491G:p.L1164R,MED23:NM_015979:exon27:c.T3509G:p.L1170R	putative_oncogenic
PD9000	ICGC	10	8115929	8115929	-	A	GATA3	insertion	frameshift	GATA3:NM_001002295:exon6:c.1278dupA:p.P426fs,GATA3:NM_002051:exon6:c.1275dupA:p.P425fs	putative_oncogenic
PD9001	ICGC	14	38061220	38061228	CGTTCTCGA	-	FOXA1	deletion	inframe	FOXA1:NM_004496:exon2:c.761_769del:p.254_257del	putative_oncogenic
PD9001	ICGC	X	44929206	44929206	C	A	KDM6A	substitution	nonsense	KDM6A:NM_001291418:exon15:c.C2069A:p.S690X,KDM6A:NM_001291421:exon15:c.C1418A:p.S473X,KDM6A:NM_001291417:exon16:c.C2171A:p.S724X,KDM6A:NM_001291416:exon17:c.C2327A:p.S776X,KDM6A:NM_021140:exon17:c.C2306A:p.S769X,KDM6A:NM_001291415:exon18:c.C2462A:p.S821X	putative_oncogenic
PD9002	ICGC	3	178936082	178936082	G	A	PIK3CA	substitution	missense	PIK3CA:NM_006218:exon10:c.G1624A:p.E542K	oncogenic
PD9002	ICGC	17	7578442	7578442	T	C	TP53	substitution	missense	TP53:NM_001126115:exon1:c.A92G:p.Y31C,TP53:NM_001126116:exon1:c.A92G:p.Y31C,TP53:NM_001126117:exon1:c.A92G:p.Y31C,TP53:NM_001276697:exon1:c.A11G:p.Y4C,TP53:NM_001276698:exon1:c.A11G:p.Y4C,TP53:NM_001276699:exon1:c.A11G:p.Y4C,TP53:NM_001126118:exon4:c.A371G:p.Y124C,TP53:NM_000546:exon5:c.A488G:p.Y163C,TP53:NM_001126112:exon5:c.A488G:p.Y163C,TP53:NM_001126113:exon5:c.A488G:p.Y163C,TP53:NM_001126114…	oncogenic
PD9004	ICGC	17	7579321	7579322	CA	-	TP53	deletion	frameshift	TP53:NM_001126118:exon3:c.248_249del:p.V83fs,TP53:NM_000546:exon4:c.365_366del:p.V122fs,TP53:NM_001126112:exon4:c.365_366del:p.V122fs,TP53:NM_001126113:exon4:c.365_366del:p.V122fs,TP53:NM_001126114:exon4:c.365_366del:p.V122fs,TP53:NM_001276695:exon4:c.248_249del:p.V83fs,TP53:NM_001276696:exon4:c.248_249del:p.V83fs,TP53:NM_001276760:exon4:c.248_249del:p.V83fs,TP53:NM_001276761:exon4:c.248_249del:p…	oncogenic
PD9009	ICGC	3	178952085	178952085	A	G	PIK3CA	substitution	missense	PIK3CA:NM_006218:exon21:c.A3140G:p.H1047R	oncogenic
PD9009	ICGC	16	67645084	67645084	C	T	CTCF	substitution	nonsense	CTCF:NM_006565:exon3:c.C349T:p.Q117X	putative_oncogenic
PD9009	ICGC	17	7578398	7578398	G	C	TP53	substitution	missense	TP53:NM_001126115:exon1:c.C136G:p.H46D,TP53:NM_001126116:exon1:c.C136G:p.H46D,TP53:NM_001126117:exon1:c.C136G:p.H46D,TP53:NM_001276697:exon1:c.C55G:p.H19D,TP53:NM_001276698:exon1:c.C55G:p.H19D,TP53:NM_001276699:exon1:c.C55G:p.H19D,TP53:NM_001126118:exon4:c.C415G:p.H139D,TP53:NM_000546:exon5:c.C532G:p.H178D,TP53:NM_001126112:exon5:c.C532G:p.H178D,TP53:NM_001126113:exon5:c.C532G:p.H178D,TP53:NM_001…	putative_oncogenic
PD9064	ICGC	17	7579360	7579365	GAAACC	-	TP53	deletion	inframe	TP53:NM_001126118:exon3:c.205_210del:p.69_70del,TP53:NM_000546:exon4:c.322_327del:p.108_109del,TP53:NM_001126112:exon4:c.322_327del:p.108_109del,TP53:NM_001126113:exon4:c.322_327del:p.108_109del,TP53:NM_001126114:exon4:c.322_327del:p.108_109del,TP53:NM_001276695:exon4:c.205_210del:p.69_70del,TP53:NM_001276696:exon4:c.205_210del:p.69_70del,TP53:NM_001276760:exon4:c.205_210del:p.69_70del,TP53:NM_00…	putative_oncogenic
PD9067	ICGC	3	178936082	178936082	G	A	PIK3CA	substitution	missense	PIK3CA:NM_006218:exon10:c.G1624A:p.E542K	oncogenic
PD9067	ICGC	12	115120632	115120632	A	C	TBX3	substitution	missense	TBX3:NM_005996:exon1:c.T374G:p.I125S,TBX3:NM_016569:exon1:c.T374G:p.I125S	putative_oncogenic
PD9067	ICGC	16	68772230	68772230	-	C	CDH1	insertion	frameshift	CDH1:NM_001317184:exon2:c.79dupC:p.P27fs,CDH1:NM_004360:exon2:c.79dupC:p.P27fs	oncogenic
PD9067	ICGC	17	12016584	12016584	T	-	MAP2K4	deletion	frameshift	MAP2K4:NM_003010:exon7:c.720delT:p.S240fs,MAP2K4:NM_001281435:exon8:c.753delT:p.S251fs	putative_oncogenic
PD9539	ICGC	17	7578442	7578442	T	C	TP53	substitution	missense	TP53:NM_001126115:exon1:c.A92G:p.Y31C,TP53:NM_001126116:exon1:c.A92G:p.Y31C,TP53:NM_001126117:exon1:c.A92G:p.Y31C,TP53:NM_001276697:exon1:c.A11G:p.Y4C,TP53:NM_001276698:exon1:c.A11G:p.Y4C,TP53:NM_001276699:exon1:c.A11G:p.Y4C,TP53:NM_001126118:exon4:c.A371G:p.Y124C,TP53:NM_000546:exon5:c.A488G:p.Y163C,TP53:NM_001126112:exon5:c.A488G:p.Y163C,TP53:NM_001126113:exon5:c.A488G:p.Y163C,TP53:NM_001126114…	oncogenic
PD9541	ICGC	12	115114166	115114166	G	A	TBX3	substitution	nonsense	TBX3:NM_005996:exon5:c.C991T:p.Q331X,TBX3:NM_016569:exon6:c.C1051T:p.Q351X	putative_oncogenic
PD9541	ICGC	16	67645922	67645922	C	T	CTCF	substitution	missense	CTCF:NM_006565:exon4:c.C850T:p.H284Y	putative_oncogenic
PD9544	ICGC	3	178952085	178952085	A	G	PIK3CA	substitution	missense	PIK3CA:NM_006218:exon21:c.A3140G:p.H1047R	oncogenic
PD9544	ICGC	22	30054179	30054179	G	A	NF2	substitution	missense	NF2:NM_181830:exon5:c.G352A:p.D118N,NF2:NM_181831:exon5:c.G352A:p.D118N,NF2:NM_181828:exon6:c.G475A:p.D159N,NF2:NM_181829:exon6:c.G478A:p.D160N,NF2:NM_000268:exon7:c.G601A:p.D201N,NF2:NM_016418:exon7:c.G601A:p.D201N,NF2:NM_181825:exon7:c.G601A:p.D201N,NF2:NM_181832:exon7:c.G601A:p.D201N	putative_oncogenic
PD9567	ICGC	18	48591976	48591976	G	A	SMAD4	substitution	missense	SMAD4:NM_005359:exon9:c.G1139A:p.R380K	putative_oncogenic
PD9568	ICGC	7	55233036	55233036	C	G	EGFR	substitution	missense	EGFR:NM_001346941:exon9:c.C985G:p.P329A,EGFR:NM_001346897:exon14:c.C1651G:p.P551A,EGFR:NM_001346899:exon14:c.C1651G:p.P551A,EGFR:NM_001346898:exon15:c.C1786G:p.P596A,EGFR:NM_001346900:exon15:c.C1627G:p.P543A,EGFR:NM_005228:exon15:c.C1786G:p.P596A,EGFR:NM_201282:exon15:c.C1786G:p.P596A,EGFR:NM_201284:exon15:c.C1786G:p.P596A	putative_oncogenic
PD9568	ICGC	9	139390936	139390936	G	-	NOTCH1	deletion	frameshift	NOTCH1:NM_017617:exon34:c.7255delC:p.L2419fs	putative_oncogenic
PD9568	ICGC	13	48951084	48951135	CTGAAAAGAGTGAAGGATATAGGATACATCTTTAAAGAGAAATTTGCTAAAG	-	RB1	deletion	frameshift	RB1:NM_000321:exon13:c.1246_1297del:p.L416fs	oncogenic
PD9570	ICGC	3	178952085	178952085	A	G	PIK3CA	substitution	missense	PIK3CA:NM_006218:exon21:c.A3140G:p.H1047R	oncogenic
PD9570	ICGC	5	56170937	56170937	-	CATGATGT	MAP3K1	substitution	nonsense	MAP3K1:NM_005921:exon10:c.1765_1766insCATGATGT:p.H589_D590delinsPX	possible_oncogenic
PD9570	ICGC	5	56179455	56179457	TTG	-	MAP3K1	deletion	inframe	MAP3K1:NM_005921:exon15:c.3768_3770del:p.1256_1257del	putative_oncogenic
PD9571	ICGC	4	153332811	153332811	C	A	FBXW7	substitution	nonsense	FBXW7:NM_033632:exon2:c.G145T:p.E49X,FBXW7:NM_001257069:exon4:c.G145T:p.E49X,FBXW7:NM_001349798:exon4:c.G145T:p.E49X	putative_oncogenic
PD9571	ICGC	6	139175285	139175285	G	A	ECT2L	substitution	missense	ECT2L:NM_001195037:exon9:c.G1192A:p.A398T,ECT2L:NM_001077706:exon10:c.G1192A:p.A398T	putative_oncogenic
PD9571	ICGC	17	7578394	7578394	T	C	TP53	substitution	missense	TP53:NM_001126115:exon1:c.A140G:p.H47R,TP53:NM_001126116:exon1:c.A140G:p.H47R,TP53:NM_001126117:exon1:c.A140G:p.H47R,TP53:NM_001276697:exon1:c.A59G:p.H20R,TP53:NM_001276698:exon1:c.A59G:p.H20R,TP53:NM_001276699:exon1:c.A59G:p.H20R,TP53:NM_001126118:exon4:c.A419G:p.H140R,TP53:NM_000546:exon5:c.A536G:p.H179R,TP53:NM_001126112:exon5:c.A536G:p.H179R,TP53:NM_001126113:exon5:c.A536G:p.H179R,TP53:NM_001…	oncogenic
PD9574	ICGC	3	178936092	178936092	A	C	PIK3CA	substitution	missense	PIK3CA:NM_006218:exon10:c.A1634C:p.E545A	oncogenic
PD9574	ICGC	5	56177785	56177785	-	T	MAP3K1	insertion	frameshift	MAP3K1:NM_005921:exon14:c.2758dupT:p.L920fs	putative_oncogenic
PD9575	ICGC	10	89720833	89720836	AAAT	-	PTEN	deletion	frameshift	PTEN:NM_000314:exon8:c.984_987del:p.A328fs,PTEN:NM_001304718:exon8:c.393_396del:p.A131fs,PTEN:NM_001304717:exon9:c.1503_1506del:p.A501fs	oncogenic
PD9575	ICGC	12	56478854	56478854	G	T	ERBB3	substitution	missense	ERBB3:NM_001005915:exon3:c.G310T:p.V104L,ERBB3:NM_001982:exon3:c.G310T:p.V104L	oncogenic
PD9575	ICGC	17	7578222	7578223	TC	-	TP53	deletion	frameshift	TP53:NM_001126115:exon2:c.230_231del:p.R77fs,TP53:NM_001126116:exon2:c.230_231del:p.R77fs,TP53:NM_001126117:exon2:c.230_231del:p.R77fs,TP53:NM_001276697:exon2:c.149_150del:p.R50fs,TP53:NM_001276698:exon2:c.149_150del:p.R50fs,TP53:NM_001276699:exon2:c.149_150del:p.R50fs,TP53:NM_001126118:exon5:c.509_510del:p.R170fs,TP53:NM_000546:exon6:c.626_627del:p.R209fs,TP53:NM_001126112:exon6:c.626_627del:p.R…	oncogenic
PD9576	ICGC	17	7578406	7578406	C	T	TP53	substitution	missense	TP53:NM_001126115:exon1:c.G128A:p.R43H,TP53:NM_001126116:exon1:c.G128A:p.R43H,TP53:NM_001126117:exon1:c.G128A:p.R43H,TP53:NM_001276697:exon1:c.G47A:p.R16H,TP53:NM_001276698:exon1:c.G47A:p.R16H,TP53:NM_001276699:exon1:c.G47A:p.R16H,TP53:NM_001126118:exon4:c.G407A:p.R136H,TP53:NM_000546:exon5:c.G524A:p.R175H,TP53:NM_001126112:exon5:c.G524A:p.R175H,TP53:NM_001126113:exon5:c.G524A:p.R175H,TP53:NM_001…	oncogenic
PD9577	ICGC	10	8115893	8115893	-	C	GATA3	insertion	frameshift	GATA3:NM_001002295:exon6:c.1242dupC:p.S414fs,GATA3:NM_002051:exon6:c.1239dupC:p.S413fs	putative_oncogenic
PD9581	ICGC	10	123239454	123239454	C	A	FGFR2	substitution	missense	FGFR2:NM_001144914:exon15:c.G2047T:p.D683Y,FGFR2:NM_001144916:exon15:c.G2038T:p.D680Y,FGFR2:NM_001144917:exon16:c.G2035T:p.D679Y,FGFR2:NM_001144918:exon16:c.G2032T:p.D678Y,FGFR2:NM_023029:exon16:c.G2116T:p.D706Y,FGFR2:NM_001320654:exon17:c.G1699T:p.D567Y,FGFR2:NM_000141:exon18:c.G2383T:p.D795Y,FGFR2:NM_001320658:exon18:c.G2377T:p.D793Y,FGFR2:NM_022970:exon18:c.G2386T:p.D796Y	possible_oncogenic
PD9584	ICGC	11	533874	533874	T	A	HRAS	substitution	missense	HRAS:NM_001130442:exon3:c.A182T:p.Q61L,HRAS:NM_005343:exon3:c.A182T:p.Q61L,HRAS:NM_176795:exon3:c.A182T:p.Q61L	putative_oncogenic
PD9595	ICGC	17	7578211	7578211	C	A	TP53	substitution	missense	TP53:NM_001126115:exon2:c.G242T:p.R81L,TP53:NM_001126116:exon2:c.G242T:p.R81L,TP53:NM_001126117:exon2:c.G242T:p.R81L,TP53:NM_001276697:exon2:c.G161T:p.R54L,TP53:NM_001276698:exon2:c.G161T:p.R54L,TP53:NM_001276699:exon2:c.G161T:p.R54L,TP53:NM_001126118:exon5:c.G521T:p.R174L,TP53:NM_000546:exon6:c.G638T:p.R213L,TP53:NM_001126112:exon6:c.G638T:p.R213L,TP53:NM_001126113:exon6:c.G638T:p.R213L,TP53:NM_…	putative_oncogenic
PD9597	ICGC	14	38061240	38061240	G	A	FOXA1	substitution	missense	FOXA1:NM_004496:exon2:c.C749T:p.S250F	oncogenic
PD9597	ICGC	16	68844175	68844175	C	T	CDH1	substitution	nonsense	CDH1:NM_001317184:exon6:c.C763T:p.Q255X,CDH1:NM_004360:exon6:c.C763T:p.Q255X	oncogenic
PD9599	ICGC	2	198266834	198266834	T	C	SF3B1	substitution	missense	SF3B1:NM_012433:exon15:c.A2098G:p.K700E	oncogenic
PD9599	ICGC	5	67589610	67589612	AAA	-	PIK3R1	deletion	inframe	PIK3R1:NM_001242466:exon4:c.284_286del:p.95_96del,PIK3R1:NM_181504:exon5:c.563_565del:p.188_189del,PIK3R1:NM_181524:exon5:c.473_475del:p.158_159del,PIK3R1:NM_181523:exon11:c.1373_1375del:p.458_459del	putative_oncogenic
PD9599	ICGC	17	7577573	7577575	GTA	-	TP53	deletion	inframe	TP53:NM_001126115:exon3:c.310_312del:p.104_104del,TP53:NM_001126116:exon3:c.310_312del:p.104_104del,TP53:NM_001126117:exon3:c.310_312del:p.104_104del,TP53:NM_001276697:exon3:c.229_231del:p.77_77del,TP53:NM_001276698:exon3:c.229_231del:p.77_77del,TP53:NM_001276699:exon3:c.229_231del:p.77_77del,TP53:NM_001126118:exon6:c.589_591del:p.197_197del,TP53:NM_000546:exon7:c.706_708del:p.236_236del,TP53:NM_…	putative_oncogenic
PD9604	ICGC	17	7576865	7576865	A	T	TP53	substitution	nonsense	TP53:NM_001126115:exon5:c.T585A:p.Y195X,TP53:NM_001126116:exon5:c.T585A:p.Y195X,TP53:NM_001126117:exon5:c.T585A:p.Y195X,TP53:NM_001276697:exon5:c.T504A:p.Y168X,TP53:NM_001276698:exon5:c.T504A:p.Y168X,TP53:NM_001276699:exon5:c.T504A:p.Y168X,TP53:NM_001126118:exon8:c.T864A:p.Y288X,TP53:NM_000546:exon9:c.T981A:p.Y327X,TP53:NM_001126112:exon9:c.T981A:p.Y327X,TP53:NM_001126113:exon9:c.T981A:p.Y327X,TP…	oncogenic
PD9605	ICGC	3	178927980	178927985	TGTCCA	-	PIK3CA	deletion	inframe	PIK3CA:NM_006218:exon8:c.1258_1263del:p.420_421del	putative_oncogenic
PD9752	ICGC	17	7577121	7577121	G	A	TP53	substitution	missense	TP53:NM_001126115:exon4:c.C421T:p.R141C,TP53:NM_001126116:exon4:c.C421T:p.R141C,TP53:NM_001126117:exon4:c.C421T:p.R141C,TP53:NM_001276697:exon4:c.C340T:p.R114C,TP53:NM_001276698:exon4:c.C340T:p.R114C,TP53:NM_001276699:exon4:c.C340T:p.R114C,TP53:NM_001126118:exon7:c.C700T:p.R234C,TP53:NM_000546:exon8:c.C817T:p.R273C,TP53:NM_001126112:exon8:c.C817T:p.R273C,TP53:NM_001126113:exon8:c.C817T:p.R273C,TP…	oncogenic
PD9755	ICGC	3	178936082	178936082	G	A	PIK3CA	substitution	missense	PIK3CA:NM_006218:exon10:c.G1624A:p.E542K	oncogenic
PD9756	ICGC	3	178952085	178952085	A	G	PIK3CA	substitution	missense	PIK3CA:NM_006218:exon21:c.A3140G:p.H1047R	oncogenic
PD9759	ICGC	10	8115953	8115953	-	C	GATA3	insertion	frameshift	GATA3:NM_001002295:exon6:c.1302dupC:p.H434fs,GATA3:NM_002051:exon6:c.1299dupC:p.H433fs	putative_oncogenic
PD9759	ICGC	11	108143490	108143528	AAAAGACTTTCCTGTAAATGAAGTATTTACACAATTTCT	-	ATM	deletion	inframe	ATM:NM_000051:exon22:c.3195_3233del:p.1065_1078del	possible_oncogenic
PD9759	ICGC	17	7578384	7578384	G	C	TP53	substitution	missense	TP53:NM_001126115:exon1:c.C150G:p.C50W,TP53:NM_001126116:exon1:c.C150G:p.C50W,TP53:NM_001126117:exon1:c.C150G:p.C50W,TP53:NM_001276697:exon1:c.C69G:p.C23W,TP53:NM_001276698:exon1:c.C69G:p.C23W,TP53:NM_001276699:exon1:c.C69G:p.C23W,TP53:NM_001126118:exon4:c.C429G:p.C143W,TP53:NM_000546:exon5:c.C546G:p.C182W,TP53:NM_001126112:exon5:c.C546G:p.C182W,TP53:NM_001126113:exon5:c.C546G:p.C182W,TP53:NM_001…	putative_oncogenic
PD9760	ICGC	1	27024002	27024002	-	G	ARID1A	insertion	frameshift	ARID1A:NM_006015:exon1:c.1108dupG:p.G370fs,ARID1A:NM_139135:exon1:c.1108dupG:p.G370fs	oncogenic
PD9760	ICGC	10	8115912	8115912	-	A	GATA3	insertion	frameshift	GATA3:NM_001002295:exon6:c.1261dupA:p.T421fs,GATA3:NM_002051:exon6:c.1258dupA:p.T420fs	putative_oncogenic
PD9760	ICGC	17	7576885	7576885	T	A	TP53	substitution	nonsense	TP53:NM_001126115:exon5:c.A565T:p.K189X,TP53:NM_001126116:exon5:c.A565T:p.K189X,TP53:NM_001126117:exon5:c.A565T:p.K189X,TP53:NM_001276697:exon5:c.A484T:p.K162X,TP53:NM_001276698:exon5:c.A484T:p.K162X,TP53:NM_001276699:exon5:c.A484T:p.K162X,TP53:NM_001126118:exon8:c.A844T:p.K282X,TP53:NM_000546:exon9:c.A961T:p.K321X,TP53:NM_001126112:exon9:c.A961T:p.K321X,TP53:NM_001126113:exon9:c.A961T:p.K321X,TP…	oncogenic
PD9761	ICGC	10	8111549	8111549	C	A	GATA3	substitution	nonsense	GATA3:NM_001002295:exon5:c.C1038A:p.Y346X,GATA3:NM_002051:exon5:c.C1035A:p.Y345X	putative_oncogenic
PD9842	ICGC	5	56177017	56177017	A	T	MAP3K1	substitution	nonsense	MAP3K1:NM_005921:exon13:c.A2287T:p.R763X	putative_oncogenic
PD9842	ICGC	8	68995617	68995617	C	T	PREX2	substitution	missense	PREX2:NM_024870:exon18:c.C2021T:p.P674L,PREX2:NM_025170:exon18:c.C2021T:p.P674L	possible_oncogenic
PD9845	ICGC	14	105246551	105246551	C	T	AKT1	substitution	missense	AKT1:NM_001014431:exon3:c.G49A:p.E17K,AKT1:NM_005163:exon3:c.G49A:p.E17K,AKT1:NM_001014432:exon4:c.G49A:p.E17K	oncogenic
PD9847	ICGC	2	198266834	198266834	T	C	SF3B1	substitution	missense	SF3B1:NM_012433:exon15:c.A2098G:p.K700E	oncogenic
PD9847	ICGC	10	8115852	8115852	-	A	GATA3	insertion	frameshift	GATA3:NM_001002295:exon6:c.1201dupA:p.M401fs,GATA3:NM_002051:exon6:c.1198dupA:p.M400fs	putative_oncogenic
PD9847	ICGC	X	123156514	123156516	CTA	-	STAG2	deletion	inframe	STAG2:NM_006603:exon2:c.37_39del:p.13_13del,STAG2:NM_001042749:exon3:c.37_39del:p.13_13del,STAG2:NM_001042750:exon3:c.37_39del:p.13_13del,STAG2:NM_001042751:exon3:c.37_39del:p.13_13del,STAG2:NM_001282418:exon3:c.37_39del:p.13_13del	putative_oncogenic

## Sheet: Supplementary Data 6
Supplementary Data 6: Gene-level copy number alterations in tumors from METABRIC and ICGC cohorts
SAMPLE_ID	Cohort	AKT1	AKT2	BRCA2	CCND1	CCND3	CCNE1	CDH1	CDK6	CDKN2A	CDKN2B	DNMT3A	EGFR	ERBB2	ESR1	FGFR1	FGFR2	IGF1R	KRAS	MAP2K4	MAP3K1	MDM2	MYC	NCOR1	NF1	PDGFRA	PIK3CA	PTEN	RB1	SMAD4	TP53	ZNF217	ZNF703
MB-0000	METABRIC	neutral_or_lowGain	neutral_or_lowGain	neutral_or_lowGain	neutral_or_lowGain	neutral_or_lowGain	neutral_or_lowGain	neutral_or_lowGain	neutral_or_lowGain	neutral_or_lowGain	neutral_or_lowGain	neutral_or_lowGain	neutral_or_lowGain	neutral_or_lowGain	neutral_or_lowGain	neutral_or_lowGain	neutral_or_lowGain	neutral_or_lowGain	neutral_or_lowGain	neutral_or_lowGain	neutral_or_lowGain	neutral_or_lowGain	neutral_or_lowGain	neutral_or_lowGain	neutral_or_lowGain	neutral_or_lowGain	neutral_or_lowGain	neutral_or_lowGain	neutral_or_lowGain	neutral_or_lowGain	neutral_or_lowGain	neutral_or_lowGain	neutral_or_lowGain
MB-0002	METABRIC	neutral_or_lowGain	neutral_or_lowGain	hemiLoss	amp	hemiLoss	neutral_or_lowGain	hemiLoss	neutral_or_lowGain	neutral_or_lowGain	neutral_or_lowGain	hemiLoss	neutral_or_lowGain	hemiLoss	hemiLoss	neutral_or_lowGain	neutral_or_lowGain	hemiLoss	neutral_or_lowGain	hemiLoss	neutral_or_lowGain	neutral_or_lowGain	neutral_or_lowGain	hemiLoss	homLoss	neutral_or_lowGain	neutral_or_lowGain	neutral_or_lowGain	hemiLoss	neutral_or_lowGain	hemiLoss	amp	neutral_or_lowGain
MB-0014	METABRIC	neutral_or_lowGain	neutral_or_lowGain	neutral_or_lowGain	neutral_or_lowGain	neutral_or_lowGain	neutral_or_lowGain	hemiLoss	neutral_or_lowGain	neutral_or_lowGain	neutral_or_lowGain	neutral_or_lowGain	neutral_or_lowGain	neutral_or_lowGain	neutral_or_lowGain	neutral_or_lowGain	neutral_or_lowGain	hemiLoss	neutral_or_lowGain	neutral_or_lowGain	neutral_or_lowGain	neutral_or_lowGain	neutral_or_lowGain	neutral_or_lowGain	hemiLoss	neutral_or_lowGain	neutral_or_lowGain	neutral_or_lowGain	neutral_or_lowGain	neutral_or_lowGain	neutral_or_lowGain	neutral_or_lowGain	neutral_or_lowGain
MB-0045	METABRIC	neutral_or_lowGain	neutral_or_lowGain	neutral_or_lowGain	neutral_or_lowGain	hemiLoss	neutral_or_lowGain	hemiLoss	hemiLoss	homLoss	homLoss	hemiLoss	neutral_or_lowGain	neutral_or_lowGain	hemiLoss	hemiLoss	neutral_or_lowGain	hemiLoss	neutral_or_lowGain	neutral_or_lowGain	neutral_or_lowGain	hemiLoss	neutral_or_lowGain	neutral_or_lowGain	neutral_or_lowGain	neutral_or_lowGain	amp	neutral_or_lowGain	hemiLoss	hemiLoss	hemiLoss	neutral_or_lowGain	hemiLoss
MB-0053	METABRIC	neutral_or_lowGain	neutral_or_lowGain	hemiLoss	neutral_or_lowGain	neutral_or_lowGain	neutral_or_lowGain	neutral_or_lowGain	neutral_or_lowGain	neutral_or_lowGain	neutral_or_lowGain	neutral_or_lowGain	neutral_or_lowGain	neutral_or_lowGain	neutral_or_lowGain	neutral_or_lowGain	neutral_or_lowGain	neutral_or_lowGain	neutral_or_lowGain	neutral_or_lowGain	neutral_or_lowGain	neutral_or_lowGain	neutral_or_lowGain	neutral_or_lowGain	neutral_or_lowGain	neutral_or_lowGain	neutral_or_lowGain	neutral_or_lowGain	hemiLoss	neutral_or_lowGain	neutral_or_lowGain	amp	neutral_or_lowGain
MB-0060	METABRIC	neutral_or_lowGain	hemiLoss	hemiLoss	hemiLoss	neutral_or_lowGain	hemiLoss	neutral_or_lowGain	neutral_or_lowGain	amp	amp	neutral_or_lowGain	amp	neutral_or_lowGain	hemiLoss	neutral_or_lowGain	hemiLoss	neutral_or_lowGain	hemiLoss	homLoss	hemiLoss	neutral_or_lowGain	amp	homLoss	hemiLoss	hemiLoss	neutral_or_lowGain	hemiLoss	homLoss	neutral_or_lowGain	neutral_or_lowGain	neutral_or_lowGain	neutral_or_lowGain
MB-0064	METABRIC	neutral_or_lowGain	neutral_or_lowGain	neutral_or_lowGain	neutral_or_lowGain	neutral_or_lowGain	neutral_or_lowGain	neutral_or_lowGain	neutral_or_lowGain	neutral_or_lowGain	neutral_or_lowGain	neutral_or_lowGain	neutral_or_lowGain	neutral_or_lowGain	neutral_or_lowGain	neutral_or_lowGain	neutral_or_lowGain	neutral_or_lowGain	neutral_or_lowGain	neutral_or_lowGain	neutral_or_lowGain	neutral_or_lowGain	neutral_or_lowGain	neutral_or_lowGain	neutral_or_lowGain	neutral_or_lowGain	neutral_or_lowGain	neutral_or_lowGain	neutral_or_lowGain	neutral_or_lowGain	neutral_or_lowGain	neutral_or_lowGain	neutral_or_lowGain
MB-0066	METABRIC	neutral_or_lowGain	neutral_or_lowGain	hemiLoss	neutral_or_lowGain	neutral_or_lowGain	neutral_or_lowGain	hemiLoss	neutral_or_lowGain	neutral_or_lowGain	neutral_or_lowGain	hemiLoss	neutral_or_lowGain	neutral_or_lowGain	neutral_or_lowGain	neutral_or_lowGain	hemiLoss	hemiLoss	neutral_or_lowGain	hemiLoss	neutral_or_lowGain	neutral_or_lowGain	neutral_or_lowGain	hemiLoss	neutral_or_lowGain	neutral_or_lowGain	neutral_or_lowGain	hemiLoss	hemiLoss	neutral_or_lowGain	hemiLoss	neutral_or_lowGain	neutral_or_lowGain
MB-0079	METABRIC	hemiLoss	neutral_or_lowGain	neutral_or_lowGain	neutral_or_lowGain	hemiLoss	neutral_or_lowGain	hemiLoss	neutral_or_lowGain	hemiLoss	hemiLoss	neutral_or_lowGain	neutral_or_lowGain	neutral_or_lowGain	neutral_or_lowGain	hemiLoss	amp	neutral_or_lowGain	neutral_or_lowGain	hemiLoss	neutral_or_lowGain	amp	amp	hemiLoss	hemiLoss	neutral_or_lowGain	neutral_or_lowGain	amp	neutral_or_lowGain	neutral_or_lowGain	hemiLoss	neutral_or_lowGain	hemiLoss
MB-0081	METABRIC	neutral_or_lowGain	neutral_or_lowGain	neutral_or_lowGain	neutral_or_lowGain	neutral_or_lowGain	neutral_or_lowGain	hemiLoss	neutral_or_lowGain	neutral_or_lowGain	neutral_or_lowGain	hemiLoss	neutral_or_lowGain	neutral_or_lowGain	neutral_or_lowGain	neutral_or_lowGain	neutral_or_lowGain	hemiLoss	neutral_or_lowGain	neutral_or_lowGain	neutral_or_lowGain	neutral_or_lowGain	neutral_or_lowGain	neutral_or_lowGain	hemiLoss	neutral_or_lowGain	neutral_or_lowGain	neutral_or_lowGain	neutral_or_lowGain	neutral_or_lowGain	neutral_or_lowGain	neutral_or_lowGain	neutral_or_lowGain
MB-0097	METABRIC	neutral_or_lowGain	neutral_or_lowGain	neutral_or_lowGain	neutral_or_lowGain	neutral_or_lowGain	neutral_or_lowGain	neutral_or_lowGain	neutral_or_lowGain	hemiLoss	hemiLoss	hemiLoss	neutral_or_lowGain	neutral_or_lowGain	neutral_or_lowGain	neutral_or_lowGain	neutral_or_lowGain	hemiLoss	neutral_or_lowGain	neutral_or_lowGain	neutral_or_lowGain	neutral_or_lowGain	neutral_or_lowGain	neutral_or_lowGain	neutral_or_lowGain	neutral_or_lowGain	neutral_or_lowGain	neutral_or_lowGain	neutral_or_lowGain	neutral_or_lowGain	neutral_or_lowGain	neutral_or_lowGain	neutral_or_lowGain
MB-0099	METABRIC	neutral_or_lowGain	neutral_or_lowGain	hemiLoss	neutral_or_lowGain	neutral_or_lowGain	hemiLoss	hemiLoss	neutral_or_lowGain	neutral_or_lowGain	neutral_or_lowGain	neutral_or_lowGain	neutral_or_lowGain	hemiLoss	neutral_or_lowGain	neutral_or_lowGain	neutral_or_lowGain	neutral_or_lowGain	neutral_or_lowGain	hemiLoss	neutral_or_lowGain	neutral_or_lowGain	neutral_or_lowGain	hemiLoss	hemiLoss	neutral_or_lowGain	neutral_or_lowGain	neutral_or_lowGain	neutral_or_lowGain	hemiLoss	hemiLoss	neutral_or_lowGain	neutral_or_lowGain
MB-0106	METABRIC	neutral_or_lowGain	neutral_or_lowGain	neutral_or_lowGain	neutral_or_lowGain	neutral_or_lowGain	neutral_or_lowGain	hemiLoss	neutral_or_lowGain	neutral_or_lowGain	neutral_or_lowGain	neutral_or_lowGain	neutral_or_lowGain	neutral_or_lowGain	neutral_or_lowGain	neutral_or_lowGain	neutral_or_lowGain	hemiLoss	neutral_or_lowGain	neutral_or_lowGain	neutral_or_lowGain	neutral_or_lowGain	neutral_or_lowGain	neutral_or_lowGain	neutral_or_lowGain	neutral_or_lowGain	hemiLoss	neutral_or_lowGain	neutral_or_lowGain	neutral_or_lowGain	neutral_or_lowGain	neutral_or_lowGain	neutral_or_lowGain
MB-0108	METABRIC	hemiLoss	neutral_or_lowGain	neutral_or_lowGain	neutral_or_lowGain	neutral_or_lowGain	neutral_or_lowGain	neutral_or_lowGain	neutral_or_lowGain	hemiLoss	hemiLoss	neutral_or_lowGain	neutral_or_lowGain	hemiLoss	neutral_or_lowGain	neutral_or_lowGain	hemiLoss	neutral_or_lowGain	hemiLoss	hemiLoss	neutral_or_lowGain	neutral_or_lowGain	neutral_or_lowGain	hemiLoss	amp	neutral_or_lowGain	neutral_or_lowGain	hemiLoss	neutral_or_lowGain	hemiLoss	hemiLoss	neutral_or_lowGain	neutral_or_lowGain
MB-0110	METABRIC	neutral_or_lowGain	neutral_or_lowGain	neutral_or_lowGain	neutral_or_lowGain	neutral_or_lowGain	neutral_or_lowGain	neutral_or_lowGain	neutral_or_lowGain	neutral_or_lowGain	neutral_or_lowGain	neutral_or_lowGain	neutral_or_lowGain	neutral_or_lowGain	neutral_or_lowGain	neutral_or_lowGain	neutral_or_lowGain	neutral_or_lowGain	neutral_or_lowGain	neutral_or_lowGain	neutral_or_lowGain	neutral_or_lowGain	neutral_or_lowGain	neutral_or_lowGain	neutral_or_lowGain	neutral_or_lowGain	neutral_or_lowGain	neutral_or_lowGain	neutral_or_lowGain	neutral_or_lowGain	neutral_or_lowGain	neutral_or_lowGain	neutral_or_lowGain
MB-0130	METABRIC	neutral_or_lowGain	neutral_or_lowGain	neutral_or_lowGain	neutral_or_lowGain	neutral_or_lowGain	neutral_or_lowGain	neutral_or_lowGain	neutral_or_lowGain	neutral_or_lowGain	neutral_or_lowGain	neutral_or_lowGain	neutral_or_lowGain	amp	neutral_or_lowGain	neutral_or_lowGain	neutral_or_lowGain	neutral_or_lowGain	neutral_or_lowGain	homLoss	neutral_or_lowGain	neutral_or_lowGain	neutral_or_lowGain	hemiLoss	neutral_or_lowGain	neutral_or_lowGain	neutral_or_lowGain	neutral_or_lowGain	neutral_or_lowGain	neutral_or_lowGain	hemiLoss	neutral_or_lowGain	neutral_or_lowGain
MB-0133	METABRIC	neutral_or_lowGain	neutral_or_lowGain	neutral_or_lowGain	neutral_or_lowGain	neutral_or_lowGain	neutral_or_lowGain	hemiLoss	neutral_or_lowGain	neutral_or_lowGain	neutral_or_lowGain	neutral_or_lowGain	neutral_or_lowGain	neutral_or_lowGain	neutral_or_lowGain	neutral_or_lowGain	neutral_or_lowGain	neutral_or_lowGain	neutral_or_lowGain	neutral_or_lowGain	neutral_or_lowGain	neutral_or_lowGain	neutral_or_lowGain	neutral_or_lowGain	neutral_or_lowGain	neutral_or_lowGain	neutral_or_lowGain	neutral_or_lowGain	neutral_or_lowGain	neutral_or_lowGain	neutral_or_lowGain	neutral_or_lowGain	neutral_or_lowGain
MB-0136	METABRIC	neutral_or_lowGain	neutral_or_lowGain	neutral_or_lowGain	neutral_or_lowGain	hemiLoss	neutral_or_lowGain	homLoss	neutral_or_lowGain	neutral_or_lowGain	neutral_or_lowGain	hemiLoss	neutral_or_lowGain	hemiLoss	neutral_or_lowGain	neutral_or_lowGain	hemiLoss	neutral_or_lowGain	neutral_or_lowGain	hemiLoss	neutral_or_lowGain	hemiLoss	neutral_or_lowGain	hemiLoss	hemiLoss	neutral_or_lowGain	neutral_or_lowGain	homLoss	hemiLoss	hemiLoss	hemiLoss	neutral_or_lowGain	neutral_or_lowGain
MB-0139	METABRIC	neutral_or_lowGain	neutral_or_lowGain	neutral_or_lowGain	neutral_or_lowGain	neutral_or_lowGain	neutral_or_lowGain	neutral_or_lowGain	neutral_or_lowGain	neutral_or_lowGain	neutral_or_lowGain	neutral_or_lowGain	neutral_or_lowGain	neutral_or_lowGain	neutral_or_lowGain	neutral_or_lowGain	neutral_or_lowGain	neutral_or_lowGain	neutral_or_lowGain	neutral_or_lowGain	neutral_or_lowGain	neutral_or_lowGain	neutral_or_lowGain	neutral_or_lowGain	neutral_or_lowGain	neutral_or_lowGain	neutral_or_lowGain	neutral_or_lowGain	neutral_or_lowGain	neutral_or_lowGain	neutral_or_lowGain	neutral_or_lowGain	neutral_or_lowGain
MB-0140	METABRIC	neutral_or_lowGain	neutral_or_lowGain	neutral_or_lowGain	neutral_or_lowGain	neutral_or_lowGain	neutral_or_lowGain	hemiLoss	neutral_or_lowGain	neutral_or_lowGain	neutral_or_lowGain	neutral_or_lowGain	neutral_or_lowGain	neutral_or_lowGain	hemiLoss	neutral_or_lowGain	neutral_or_lowGain	neutral_or_lowGain	neutral_or_lowGain	hemiLoss	neutral_or_lowGain	neutral_or_lowGain	neutral_or_lowGain	hemiLoss	neutral_or_lowGain	neutral_or_lowGain	neutral_or_lowGain	neutral_or_lowGain	neutral_or_lowGain	neutral_or_lowGain	hemiLoss	hemiLoss	neutral_or_lowGain
MB-0145	METABRIC	neutral_or_lowGain	neutral_or_lowGain	homLoss	neutral_or_lowGain	neutral_or_lowGain	neutral_or_lowGain	hemiLoss	neutral_or_lowGain	neutral_or_lowGain	neutral_or_lowGain	hemiLoss	neutral_or_lowGain	neutral_or_lowGain	neutral_or_lowGain	neutral_or_lowGain	neutral_or_lowGain	neutral_or_lowGain	hemiLoss	hemiLoss	neutral_or_lowGain	hemiLoss	neutral_or_lowGain	hemiLoss	hemiLoss	neutral_or_lowGain	neutral_or_lowGain	homLoss	hemiLoss	hemiLoss	hemiLoss	hemiLoss	neutral_or_lowGain
MB-0148	METABRIC	neutral_or_lowGain	neutral_or_lowGain	neutral_or_lowGain	amp	neutral_or_lowGain	neutral_or_lowGain	neutral_or_lowGain	neutral_or_lowGain	neutral_or_lowGain	neutral_or_lowGain	neutral_or_lowGain	neutral_or_lowGain	amp	neutral_or_lowGain	neutral_or_lowGain	neutral_or_lowGain	neutral_or_lowGain	neutral_or_lowGain	neutral_or_lowGain	neutral_or_lowGain	neutral_or_lowGain	amp	neutral_or_lowGain	neutral_or_lowGain	neutral_or_lowGain	neutral_or_lowGain	neutral_or_lowGain	neutral_or_lowGain	neutral_or_lowGain	neutral_or_lowGain	neutral_or_lowGain	neutral_or_lowGain
MB-0150	METABRIC	neutral_or_lowGain	neutral_or_lowGain	neutral_or_lowGain	neutral_or_lowGain	neutral_or_lowGain	neutral_or_lowGain	neutral_or_lowGain	neutral_or_lowGain	homLoss	homLoss	neutral_or_lowGain	neutral_or_lowGain	neutral_or_lowGain	neutral_or_lowGain	neutral_or_lowGain	neutral_or_lowGain	neutral_or_lowGain	neutral_or_lowGain	hemiLoss	neutral_or_lowGain	neutral_or_lowGain	neutral_or_lowGain	hemiLoss	neutral_or_lowGain	neutral_or_lowGain	neutral_or_lowGain	hemiLoss	neutral_or_lowGain	neutral_or_lowGain	hemiLoss	neutral_or_lowGain	neutral_or_lowGain
MB-0152	METABRIC	neutral_or_lowGain	neutral_or_lowGain	neutral_or_lowGain	amp	neutral_or_lowGain	neutral_or_lowGain	neutral_or_lowGain	amp	hemiLoss	hemiLoss	neutral_or_lowGain	amp	amp	neutral_or_lowGain	hemiLoss	neutral_or_lowGain	hemiLoss	neutral_or_lowGain	hemiLoss	hemiLoss	neutral_or_lowGain	amp	hemiLoss	hemiLoss	neutral_or_lowGain	neutral_or_lowGain	neutral_or_lowGain	hemiLoss	hemiLoss	hemiLoss	neutral_or_lowGain	hemiLoss
MB-0153	METABRIC	neutral_or_lowGain	neutral_or_lowGain	neutral_or_lowGain	neutral_or_lowGain	neutral_or_lowGain	neutral_or_lowGain	neutral_or_lowGain	neutral_or_lowGain	neutral_or_lowGain	neutral_or_lowGain	neutral_or_lowGain	neutral_or_lowGain	neutral_or_lowGain	neutral_or_lowGain	neutral_or_lowGain	neutral_or_lowGain	neutral_or_lowGain	neutral_or_lowGain	hemiLoss	neutral_or_lowGain	neutral_or_lowGain	neutral_or_lowGain	hemiLoss	neutral_or_lowGain	neutral_or_lowGain	neutral_or_lowGain	neutral_or_lowGain	neutral_or_lowGain	neutral_or_lowGain	hemiLoss	neutral_or_lowGain	neutral_or_lowGain
MB-0154	METABRIC	neutral_or_lowGain	neutral_or_lowGain	neutral_or_lowGain	neutral_or_lowGain	neutral_or_lowGain	neutral_or_lowGain	neutral_or_lowGain	neutral_or_lowGain	neutral_or_lowGain	neutral_or_lowGain	neutral_or_lowGain	neutral_or_lowGain	neutral_or_lowGain	neutral_or_lowGain	neutral_or_lowGain	neutral_or_lowGain	neutral_or_lowGain	neutral_or_lowGain	neutral_or_lowGain	neutral_or_lowGain	neutral_or_lowGain	neutral_or_lowGain	neutral_or_lowGain	neutral_or_lowGain	neutral_or_lowGain	neutral_or_lowGain	neutral_or_lowGain	neutral_or_lowGain	neutral_or_lowGain	neutral_or_lowGain	neutral_or_lowGain	neutral_or_lowGain
MB-0156	METABRIC	neutral_or_lowGain	neutral_or_lowGain	neutral_or_lowGain	neutral_or_lowGain	neutral_or_lowGain	neutral_or_lowGain	neutral_or_lowGain	neutral_or_lowGain	neutral_or_lowGain	neutral_or_lowGain	neutral_or_lowGain	neutral_or_lowGain	neutral_or_lowGain	neutral_or_lowGain	neutral_or_lowGain	neutral_or_lowGain	neutral_or_lowGain	neutral_or_lowGain	neutral_or_lowGain	neutral_or_lowGain	neutral_or_lowGain	neutral_or_lowGain	amp	neutral_or_lowGain	neutral_or_lowGain	neutral_or_lowGain	neutral_or_lowGain	neutral_or_lowGain	neutral_or_lowGain	neutral_or_lowGain	neutral_or_lowGain	neutral_or_lowGain
MB-0157	METABRIC	neutral_or_lowGain	neutral_or_lowGain	neutral_or_lowGain	neutral_or_lowGain	neutral_or_lowGain	neutral_or_lowGain	homLoss	neutral_or_lowGain	hemiLoss	hemiLoss	hemiLoss	hemiLoss	neutral_or_lowGain	neutral_or_lowGain	hemiLoss	neutral_or_lowGain	hemiLoss	neutral_or_lowGain	hemiLoss	neutral_or_lowGain	hemiLoss	amp	hemiLoss	homLoss	neutral_or_lowGain	neutral_or_lowGain	neutral_or_lowGain	hemiLoss	hemiLoss	hemiLoss	homLoss	hemiLoss
MB-0164	METABRIC	hemiLoss	hemiLoss	hemiLoss	neutral_or_lowGain	amp	amp	neutral_or_lowGain	neutral_or_lowGain	neutral_or_lowGain	neutral_or_lowGain	neutral_or_lowGain	neutral_or_lowGain	hemiLoss	neutral_or_lowGain	amp	neutral_or_lowGain	hemiLoss	neutral_or_lowGain	hemiLoss	hemiLoss	hemiLoss	neutral_or_lowGain	hemiLoss	hemiLoss	hemiLoss	neutral_or_lowGain	neutral_or_lowGain	hemiLoss	neutral_or_lowGain	hemiLoss	neutral_or_lowGain	amp
MB-0172	METABRIC	neutral_or_lowGain	neutral_or_lowGain	hemiLoss	neutral_or_lowGain	neutral_or_lowGain	neutral_or_lowGain	homLoss	neutral_or_lowGain	neutral_or_lowGain	neutral_or_lowGain	neutral_or_lowGain	neutral_or_lowGain	hemiLoss	neutral_or_lowGain	neutral_or_lowGain	neutral_or_lowGain	neutral_or_lowGain	neutral_or_lowGain	homLoss	neutral_or_lowGain	neutral_or_lowGain	neutral_or_lowGain	hemiLoss	hemiLoss	neutral_or_lowGain	neutral_or_lowGain	neutral_or_lowGain	hemiLoss	neutral_or_lowGain	homLoss	neutral_or_lowGain	neutral_or_lowGain
MB-0173	METABRIC	neutral_or_lowGain	hemiLoss	hemiLoss	amp	neutral_or_lowGain	neutral_or_lowGain	hemiLoss	neutral_or_lowGain	hemiLoss	hemiLoss	neutral_or_lowGain	neutral_or_lowGain	hemiLoss	neutral_or_lowGain	neutral_or_lowGain	neutral_or_lowGain	neutral_or_lowGain	neutral_or_lowGain	neutral_or_lowGain	neutral_or_lowGain	amp	neutral_or_lowGain	neutral_or_lowGain	hemiLoss	neutral_or_lowGain	neutral_or_lowGain	neutral_or_lowGain	hemiLoss	hemiLoss	neutral_or_lowGain	amp	neutral_or_lowGain
MB-0174	METABRIC	neutral_or_lowGain	neutral_or_lowGain	neutral_or_lowGain	neutral_or_lowGain	neutral_or_lowGain	neutral_or_lowGain	neutral_or_lowGain	neutral_or_lowGain	hemiLoss	hemiLoss	neutral_or_lowGain	neutral_or_lowGain	neutral_or_lowGain	neutral_or_lowGain	amp	neutral_or_lowGain	hemiLoss	neutral_or_lowGain	neutral_or_lowGain	hemiLoss	neutral_or_lowGain	neutral_or_lowGain	neutral_or_lowGain	neutral_or_lowGain	neutral_or_lowGain	amp	homLoss	neutral_or_lowGain	neutral_or_lowGain	neutral_or_lowGain	neutral_or_lowGain	amp
MB-0175	METABRIC	neutral_or_lowGain	neutral_or_lowGain	neutral_or_lowGain	neutral_or_lowGain	neutral_or_lowGain	neutral_or_lowGain	neutral_or_lowGain	hemiLoss	hemiLoss	hemiLoss	neutral_or_lowGain	neutral_or_lowGain	hemiLoss	neutral_or_lowGain	amp	neutral_or_lowGain	neutral_or_lowGain	neutral_or_lowGain	neutral_or_lowGain	neutral_or_lowGain	amp	neutral_or_lowGain	neutral_or_lowGain	neutral_or_lowGain	neutral_or_lowGain	neutral_or_lowGain	neutral_or_lowGain	neutral_or_lowGain	hemiLoss	neutral_or_lowGain	neutral_or_lowGain	amp
MB-0176	METABRIC	hemiLoss	neutral_or_lowGain	hemiLoss	neutral_or_lowGain	hemiLoss	neutral_or_lowGain	hemiLoss	neutral_or_lowGain	hemiLoss	hemiLoss	neutral_or_lowGain	neutral_or_lowGain	neutral_or_lowGain	hemiLoss	neutral_or_lowGain	neutral_or_lowGain	neutral_or_lowGain	neutral_or_lowGain	hemiLoss	neutral_or_lowGain	neutral_or_lowGain	neutral_or_lowGain	hemiLoss	neutral_or_lowGain	neutral_or_lowGain	neutral_or_lowGain	hemiLoss	hemiLoss	neutral_or_lowGain	hemiLoss	neutral_or_lowGain	neutral_or_lowGain
MB-0178	METABRIC	neutral_or_lowGain	neutral_or_lowGain	homLoss	neutral_or_lowGain	neutral_or_lowGain	neutral_or_lowGain	neutral_or_lowGain	neutral_or_lowGain	neutral_or_lowGain	neutral_or_lowGain	neutral_or_lowGain	neutral_or_lowGain	neutral_or_lowGain	neutral_or_lowGain	neutral_or_lowGain	neutral_or_lowGain	neutral_or_lowGain	neutral_or_lowGain	hemiLoss	neutral_or_lowGain	neutral_or_lowGain	amp	hemiLoss	neutral_or_lowGain	neutral_or_lowGain	neutral_or_lowGain	hemiLoss	hemiLoss	neutral_or_lowGain	hemiLoss	neutral_or_lowGain	neutral_or_lowGain
MB-0181	METABRIC	neutral_or_lowGain	neutral_or_lowGain	neutral_or_lowGain	neutral_or_lowGain	neutral_or_lowGain	neutral_or_lowGain	hemiLoss	neutral_or_lowGain	neutral_or_lowGain	neutral_or_lowGain	hemiLoss	neutral_or_lowGain	neutral_or_lowGain	neutral_or_lowGain	amp	neutral_or_lowGain	neutral_or_lowGain	neutral_or_lowGain	neutral_or_lowGain	neutral_or_lowGain	neutral_or_lowGain	amp	neutral_or_lowGain	neutral_or_lowGain	neutral_or_lowGain	neutral_or_lowGain	neutral_or_lowGain	neutral_or_lowGain	neutral_or_lowGain	neutral_or_lowGain	neutral_or_lowGain	amp
MB-0192	METABRIC	neutral_or_lowGain	hemiLoss	neutral_or_lowGain	neutral_or_lowGain	hemiLoss	neutral_or_lowGain	hemiLoss	neutral_or_lowGain	neutral_or_lowGain	neutral_or_lowGain	neutral_or_lowGain	neutral_or_lowGain	hemiLoss	neutral_or_lowGain	neutral_or_lowGain	neutral_or_lowGain	amp	neutral_or_lowGain	hemiLoss	neutral_or_lowGain	neutral_or_lowGain	neutral_or_lowGain	hemiLoss	neutral_or_lowGain	neutral_or_lowGain	neutral_or_lowGain	neutral_or_lowGain	hemiLoss	neutral_or_lowGain	hemiLoss	neutral_or_lowGain	neutral_or_lowGain
MB-0195	METABRIC	hemiLoss	neutral_or_lowGain	hemiLoss	neutral_or_lowGain	hemiLoss	neutral_or_lowGain	neutral_or_lowGain	neutral_or_lowGain	hemiLoss	hemiLoss	neutral_or_lowGain	neutral_or_lowGain	amp	hemiLoss	amp	neutral_or_lowGain	hemiLoss	neutral_or_lowGain	homLoss	neutral_or_lowGain	neutral_or_lowGain	neutral_or_lowGain	homLoss	amp	neutral_or_lowGain	neutral_or_lowGain	neutral_or_lowGain	hemiLoss	neutral_or_lowGain	hemiLoss	amp	amp
MB-0197	METABRIC	hemiLoss	neutral_or_lowGain	hemiLoss	neutral_or_lowGain	hemiLoss	neutral_or_lowGain	hemiLoss	neutral_or_lowGain	hemiLoss	hemiLoss	neutral_or_lowGain	hemiLoss	neutral_or_lowGain	neutral_or_lowGain	hemiLoss	hemiLoss	neutral_or_lowGain	neutral_or_lowGain	hemiLoss	neutral_or_lowGain	neutral_or_lowGain	amp	hemiLoss	neutral_or_lowGain	neutral_or_lowGain	neutral_or_lowGain	neutral_or_lowGain	hemiLoss	neutral_or_lowGain	hemiLoss	neutral_or_lowGain	hemiLoss
MB-0199	METABRIC	neutral_or_lowGain	neutral_or_lowGain	neutral_or_lowGain	neutral_or_lowGain	neutral_or_lowGain	neutral_or_lowGain	hemiLoss	neutral_or_lowGain	neutral_or_lowGain	neutral_or_lowGain	neutral_or_lowGain	neutral_or_lowGain	neutral_or_lowGain	neutral_or_lowGain	neutral_or_lowGain	hemiLoss	neutral_or_lowGain	neutral_or_lowGain	hemiLoss	neutral_or_lowGain	neutral_or_lowGain	neutral_or_lowGain	hemiLoss	neutral_or_lowGain	neutral_or_lowGain	neutral_or_lowGain	hemiLoss	hemiLoss	neutral_or_lowGain	hemiLoss	neutral_or_lowGain	neutral_or_lowGain
MB-0201	METABRIC	neutral_or_lowGain	neutral_or_lowGain	neutral_or_lowGain	neutral_or_lowGain	neutral_or_lowGain	neutral_or_lowGain	hemiLoss	neutral_or_lowGain	neutral_or_lowGain	neutral_or_lowGain	neutral_or_lowGain	amp	amp	neutral_or_lowGain	neutral_or_lowGain	neutral_or_lowGain	neutral_or_lowGain	neutral_or_lowGain	hemiLoss	hemiLoss	hemiLoss	amp	hemiLoss	neutral_or_lowGain	neutral_or_lowGain	neutral_or_lowGain	neutral_or_lowGain	hemiLoss	neutral_or_lowGain	hemiLoss	neutral_or_lowGain	neutral_or_lowGain
MB-0203	METABRIC	neutral_or_lowGain	neutral_or_lowGain	hemiLoss	neutral_or_lowGain	neutral_or_lowGain	neutral_or_lowGain	hemiLoss	neutral_or_lowGain	hemiLoss	hemiLoss	neutral_or_lowGain	neutral_or_lowGain	neutral_or_lowGain	neutral_or_lowGain	neutral_or_lowGain	neutral_or_lowGain	neutral_or_lowGain	neutral_or_lowGain	hemiLoss	neutral_or_lowGain	neutral_or_lowGain	neutral_or_lowGain	hemiLoss	neutral_or_lowGain	neutral_or_lowGain	neutral_or_lowGain	neutral_or_lowGain	hemiLoss	neutral_or_lowGain	hemiLoss	neutral_or_lowGain	neutral_or_lowGain
MB-0206	METABRIC	neutral_or_lowGain	neutral_or_lowGain	neutral_or_lowGain	hemiLoss	amp	amp	hemiLoss	neutral_or_lowGain	neutral_or_lowGain	neutral_or_lowGain	neutral_or_lowGain	neutral_or_lowGain	hemiLoss	neutral_or_lowGain	neutral_or_lowGain	neutral_or_lowGain	hemiLoss	neutral_or_lowGain	neutral_or_lowGain	neutral_or_lowGain	neutral_or_lowGain	amp	neutral_or_lowGain	hemiLoss	neutral_or_lowGain	neutral_or_lowGain	neutral_or_lowGain	neutral_or_lowGain	hemiLoss	neutral_or_lowGain	neutral_or_lowGain	neutral_or_lowGain
MB-0209	METABRIC	neutral_or_lowGain	neutral_or_lowGain	neutral_or_lowGain	neutral_or_lowGain	neutral_or_lowGain	neutral_or_lowGain	neutral_or_lowGain	neutral_or_lowGain	neutral_or_lowGain	neutral_or_lowGain	neutral_or_lowGain	neutral_or_lowGain	neutral_or_lowGain	neutral_or_lowGain	neutral_or_lowGain	neutral_or_lowGain	neutral_or_lowGain	neutral_or_lowGain	neutral_or_lowGain	neutral_or_lowGain	neutral_or_lowGain	neutral_or_lowGain	neutral_or_lowGain	neutral_or_lowGain	neutral_or_lowGain	neutral_or_lowGain	neutral_or_lowGain	neutral_or_lowGain	neutral_or_lowGain	neutral_or_lowGain	neutral_or_lowGain	neutral_or_lowGain
MB-0210	METABRIC	neutral_or_lowGain	neutral_or_lowGain	neutral_or_lowGain	neutral_or_lowGain	neutral_or_lowGain	neutral_or_lowGain	neutral_or_lowGain	neutral_or_lowGain	neutral_or_lowGain	neutral_or_lowGain	neutral_or_lowGain	neutral_or_lowGain	neutral_or_lowGain	neutral_or_lowGain	neutral_or_lowGain	neutral_or_lowGain	neutral_or_lowGain	neutral_or_lowGain	neutral_or_lowGain	neutral_or_lowGain	neutral_or_lowGain	neutral_or_lowGain	neutral_or_lowGain	neutral_or_lowGain	neutral_or_lowGain	neutral_or_lowGain	neutral_or_lowGain	neutral_or_lowGain	neutral_or_lowGain	neutral_or_lowGain	neutral_or_lowGain	neutral_or_lowGain
MB-0215	METABRIC	neutral_or_lowGain	neutral_or_lowGain	neutral_or_lowGain	neutral_or_lowGain	neutral_or_lowGain	neutral_or_lowGain	hemiLoss	neutral_or_lowGain	neutral_or_lowGain	neutral_or_lowGain	neutral_or_lowGain	neutral_or_lowGain	hemiLoss	neutral_or_lowGain	neutral_or_lowGain	neutral_or_lowGain	neutral_or_lowGain	neutral_or_lowGain	hemiLoss	neutral_or_lowGain	neutral_or_lowGain	neutral_or_lowGain	hemiLoss	hemiLoss	neutral_or_lowGain	neutral_or_lowGain	neutral_or_lowGain	neutral_or_lowGain	neutral_or_lowGain	hemiLoss	neutral_or_lowGain	neutral_or_lowGain
MB-0222	METABRIC	neutral_or_lowGain	neutral_or_lowGain	hemiLoss	neutral_or_lowGain	neutral_or_lowGain	neutral_or_lowGain	hemiLoss	neutral_or_lowGain	neutral_or_lowGain	neutral_or_lowGain	neutral_or_lowGain	neutral_or_lowGain	hemiLoss	neutral_or_lowGain	neutral_or_lowGain	neutral_or_lowGain	neutral_or_lowGain	neutral_or_lowGain	hemiLoss	neutral_or_lowGain	neutral_or_lowGain	neutral_or_lowGain	hemiLoss	hemiLoss	neutral_or_lowGain	neutral_or_lowGain	neutral_or_lowGain	hemiLoss	neutral_or_lowGain	hemiLoss	neutral_or_lowGain	neutral_or_lowGain
MB-0223	METABRIC	neutral_or_lowGain	neutral_or_lowGain	neutral_or_lowGain	amp	neutral_or_lowGain	neutral_or_lowGain	neutral_or_lowGain	neutral_or_lowGain	homLoss	homLoss	neutral_or_lowGain	neutral_or_lowGain	neutral_or_lowGain	neutral_or_lowGain	neutral_or_lowGain	neutral_or_lowGain	neutral_or_lowGain	neutral_or_lowGain	hemiLoss	neutral_or_lowGain	neutral_or_lowGain	neutral_or_lowGain	hemiLoss	neutral_or_lowGain	neutral_or_lowGain	neutral_or_lowGain	neutral_or_lowGain	neutral_or_lowGain	neutral_or_lowGain	hemiLoss	amp	neutral_or_lowGain
MB-0225	METABRIC	neutral_or_lowGain	neutral_or_lowGain	neutral_or_lowGain	amp	neutral_or_lowGain	neutral_or_lowGain	hemiLoss	neutral_or_lowGain	neutral_or_lowGain	neutral_or_lowGain	neutral_or_lowGain	neutral_or_lowGain	amp	hemiLoss	neutral_or_lowGain	neutral_or_lowGain	neutral_or_lowGain	neutral_or_lowGain	hemiLoss	neutral_or_lowGain	neutral_or_lowGain	amp	hemiLoss	neutral_or_lowGain	neutral_or_lowGain	neutral_or_lowGain	neutral_or_lowGain	neutral_or_lowGain	hemiLoss	hemiLoss	amp	neutral_or_lowGain
MB-0229	METABRIC	neutral_or_lowGain	neutral_or_lowGain	neutral_or_lowGain	neutral_or_lowGain	neutral_or_lowGain	neutral_or_lowGain	hemiLoss	neutral_or_lowGain	neutral_or_lowGain	neutral_or_lowGain	neutral_or_lowGain	neutral_or_lowGain	neutral_or_lowGain	hemiLoss	neutral_or_lowGain	neutral_or_lowGain	hemiLoss	neutral_or_lowGain	neutral_or_lowGain	neutral_or_lowGain	neutral_or_lowGain	neutral_or_lowGain	neutral_or_lowGain	neutral_or_lowGain	neutral_or_lowGain	neutral_or_lowGain	neutral_or_lowGain	neutral_or_lowGain	neutral_or_lowGain	neutral_or_lowGain	neutral_or_lowGain	neutral_or_lowGain
MB-0232	METABRIC	neutral_or_lowGain	neutral_or_lowGain	neutral_or_lowGain	neutral_or_lowGain	neutral_or_lowGain	neutral_or_lowGain	hemiLoss	neutral_or_lowGain	neutral_or_lowGain	neutral_or_lowGain	neutral_or_lowGain	neutral_or_lowGain	neutral_or_lowGain	neutral_or_lowGain	neutral_or_lowGain	neutral_or_lowGain	neutral_or_lowGain	neutral_or_lowGain	neutral_or_lowGain	neutral_or_lowGain	neutral_or_lowGain	neutral_or_lowGain	neutral_or_lowGain	neutral_or_lowGain	neutral_or_lowGain	neutral_or_lowGain	neutral_or_lowGain	neutral_or_lowGain	neutral_or_lowGain	neutral_or_lowGain	neutral_or_lowGain	neutral_or_lowGain
MB-0242	METABRIC	neutral_or_lowGain	neutral_or_lowGain	neutral_or_lowGain	neutral_or_lowGain	neutral_or_lowGain	neutral_or_lowGain	hemiLoss	neutral_or_lowGain	neutral_or_lowGain	neutral_or_lowGain	neutral_or_lowGain	neutral_or_lowGain	neutral_or_lowGain	neutral_or_lowGain	neutral_or_lowGain	neutral_or_lowGain	neutral_or_lowGain	neutral_or_lowGain	hemiLoss	neutral_or_lowGain	neutral_or_lowGain	neutral_or_lowGain	hemiLoss	neutral_or_lowGain	neutral_or_lowGain	neutral_or_lowGain	neutral_or_lowGain	neutral_or_lowGain	neutral_or_lowGain	hemiLoss	neutral_or_lowGain	neutral_or_lowGain
MB-0243	METABRIC	neutral_or_lowGain	neutral_or_lowGain	neutral_or_lowGain	neutral_or_lowGain	neutral_or_lowGain	neutral_or_lowGain	hemiLoss	neutral_or_lowGain	neutral_or_lowGain	neutral_or_lowGain	neutral_or_lowGain	neutral_or_lowGain	neutral_or_lowGain	neutral_or_lowGain	neutral_or_lowGain	neutral_or_lowGain	neutral_or_lowGain	neutral_or_lowGain	neutral_or_lowGain	neutral_or_lowGain	neutral_or_lowGain	neutral_or_lowGain	neutral_or_lowGain	neutral_or_lowGain	neutral_or_lowGain	neutral_or_lowGain	neutral_or_lowGain	neutral_or_lowGain	neutral_or_lowGain	neutral_or_lowGain	neutral_or_lowGain	neutral_or_lowGain
MB-0244	METABRIC	neutral_or_lowGain	neutral_or_lowGain	neutral_or_lowGain	neutral_or_lowGain	neutral_or_lowGain	neutral_or_lowGain	hemiLoss	neutral_or_lowGain	neutral_or_lowGain	neutral_or_lowGain	neutral_or_lowGain	neutral_or_lowGain	neutral_or_lowGain	neutral_or_lowGain	neutral_or_lowGain	neutral_or_lowGain	neutral_or_lowGain	neutral_or_lowGain	neutral_or_lowGain	neutral_or_lowGain	neutral_or_lowGain	neutral_or_lowGain	neutral_or_lowGain	neutral_or_lowGain	neutral_or_lowGain	neutral_or_lowGain	neutral_or_lowGain	neutral_or_lowGain	neutral_or_lowGain	neutral_or_lowGain	neutral_or_lowGain	neutral_or_lowGain
MB-0247	METABRIC	neutral_or_lowGain	neutral_or_lowGain	neutral_or_lowGain	neutral_or_lowGain	neutral_or_lowGain	neutral_or_lowGain	hemiLoss	neutral_or_lowGain	neutral_or_lowGain	neutral_or_lowGain	neutral_or_lowGain	neutral_or_lowGain	neutral_or_lowGain	neutral_or_lowGain	amp	hemiLoss	neutral_or_lowGain	neutral_or_lowGain	neutral_or_lowGain	neutral_or_lowGain	neutral_or_lowGain	neutral_or_lowGain	neutral_or_lowGain	neutral_or_lowGain	neutral_or_lowGain	hemiLoss	hemiLoss	neutral_or_lowGain	neutral_or_lowGain	neutral_or_lowGain	neutral_or_lowGain	amp
MB-0248	METABRIC	neutral_or_lowGain	neutral_or_lowGain	neutral_or_lowGain	neutral_or_lowGain	neutral_or_lowGain	neutral_or_lowGain	hemiLoss	neutral_or_lowGain	neutral_or_lowGain	neutral_or_lowGain	neutral_or_lowGain	neutral_or_lowGain	neutral_or_lowGain	neutral_or_lowGain	neutral_or_lowGain	neutral_or_lowGain	neutral_or_lowGain	neutral_or_lowGain	neutral_or_lowGain	neutral_or_lowGain	neutral_or_lowGain	neutral_or_lowGain	neutral_or_lowGain	neutral_or_lowGain	neutral_or_lowGain	neutral_or_lowGain	neutral_or_lowGain	neutral_or_lowGain	neutral_or_lowGain	neutral_or_lowGain	neutral_or_lowGain	neutral_or_lowGain
MB-0249	METABRIC	amp	neutral_or_lowGain	hemiLoss	neutral_or_lowGain	hemiLoss	neutral_or_lowGain	neutral_or_lowGain	neutral_or_lowGain	neutral_or_lowGain	neutral_or_lowGain	neutral_or_lowGain	neutral_or_lowGain	neutral_or_lowGain	neutral_or_lowGain	neutral_or_lowGain	hemiLoss	neutral_or_lowGain	neutral_or_lowGain	hemiLoss	hemiLoss	neutral_or_lowGain	amp	hemiLoss	neutral_or_lowGain	neutral_or_lowGain	neutral_or_lowGain	hemiLoss	hemiLoss	neutral_or_lowGain	hemiLoss	neutral_or_lowGain	neutral_or_lowGain
MB-0256	METABRIC	neutral_or_lowGain	hemiLoss	neutral_or_lowGain	neutral_or_lowGain	hemiLoss	neutral_or_lowGain	hemiLoss	neutral_or_lowGain	amp	amp	hemiLoss	neutral_or_lowGain	hemiLoss	hemiLoss	hemiLoss	neutral_or_lowGain	neutral_or_lowGain	homLoss	hemiLoss	neutral_or_lowGain	hemiLoss	neutral_or_lowGain	hemiLoss	hemiLoss	neutral_or_lowGain	neutral_or_lowGain	neutral_or_lowGain	neutral_or_lowGain	neutral_or_lowGain	hemiLoss	hemiLoss	hemiLoss
MB-0258	METABRIC	neutral_or_lowGain	neutral_or_lowGain	neutral_or_lowGain	neutral_or_lowGain	neutral_or_lowGain	neutral_or_lowGain	hemiLoss	neutral_or_lowGain	neutral_or_lowGain	neutral_or_lowGain	neutral_or_lowGain	neutral_or_lowGain	amp	neutral_or_lowGain	amp	neutral_or_lowGain	neutral_or_lowGain	neutral_or_lowGain	hemiLoss	neutral_or_lowGain	neutral_or_lowGain	amp	hemiLoss	amp	neutral_or_lowGain	neutral_or_lowGain	neutral_or_lowGain	neutral_or_lowGain	neutral_or_lowGain	hemiLoss	neutral_or_lowGain	amp
MB-0263	METABRIC	neutral_or_lowGain	neutral_or_lowGain	neutral_or_lowGain	neutral_or_lowGain	neutral_or_lowGain	neutral_or_lowGain	neutral_or_lowGain	neutral_or_lowGain	neutral_or_lowGain	neutral_or_lowGain	neutral_or_lowGain	neutral_or_lowGain	neutral_or_lowGain	neutral_or_lowGain	neutral_or_lowGain	neutral_or_lowGain	amp	neutral_or_lowGain	hemiLoss	neutral_or_lowGain	neutral_or_lowGain	neutral_or_lowGain	hemiLoss	neutral_or_lowGain	neutral_or_lowGain	neutral_or_lowGain	neutral_or_lowGain	neutral_or_lowGain	hemiLoss	hemiLoss	neutral_or_lowGain	neutral_or_lowGain
MB-0265	METABRIC	neutral_or_lowGain	neutral_or_lowGain	neutral_or_lowGain	neutral_or_lowGain	neutral_or_lowGain	neutral_or_lowGain	hemiLoss	neutral_or_lowGain	neutral_or_lowGain	neutral_or_lowGain	hemiLoss	neutral_or_lowGain	neutral_or_lowGain	neutral_or_lowGain	neutral_or_lowGain	neutral_or_lowGain	neutral_or_lowGain	neutral_or_lowGain	neutral_or_lowGain	neutral_or_lowGain	hemiLoss	neutral_or_lowGain	neutral_or_lowGain	neutral_or_lowGain	neutral_or_lowGain	neutral_or_lowGain	neutral_or_lowGain	neutral_or_lowGain	neutral_or_lowGain	neutral_or_lowGain	hemiLoss	neutral_or_lowGain
MB-0269	METABRIC	neutral_or_lowGain	neutral_or_lowGain	neutral_or_lowGain	neutral_or_lowGain	neutral_or_lowGain	neutral_or_lowGain	neutral_or_lowGain	neutral_or_lowGain	neutral_or_lowGain	neutral_or_lowGain	neutral_or_lowGain	neutral_or_lowGain	neutral_or_lowGain	neutral_or_lowGain	neutral_or_lowGain	neutral_or_lowGain	neutral_or_lowGain	neutral_or_lowGain	neutral_or_lowGain	neutral_or_lowGain	neutral_or_lowGain	neutral_or_lowGain	neutral_or_lowGain	neutral_or_lowGain	neutral_or_lowGain	neutral_or_lowGain	neutral_or_lowGain	neutral_or_lowGain	neutral_or_lowGain	neutral_or_lowGain	neutral_or_lowGain	neutral_or_lowGain
MB-0270	METABRIC	neutral_or_lowGain	neutral_or_lowGain	hemiLoss	neutral_or_lowGain	neutral_or_lowGain	neutral_or_lowGain	neutral_or_lowGain	neutral_or_lowGain	neutral_or_lowGain	neutral_or_lowGain	hemiLoss	neutral_or_lowGain	neutral_or_lowGain	hemiLoss	neutral_or_lowGain	neutral_or_lowGain	neutral_or_lowGain	hemiLoss	hemiLoss	neutral_or_lowGain	neutral_or_lowGain	neutral_or_lowGain	hemiLoss	neutral_or_lowGain	hemiLoss	neutral_or_lowGain	neutral_or_lowGain	hemiLoss	neutral_or_lowGain	hemiLoss	neutral_or_lowGain	neutral_or_lowGain
MB-0273	METABRIC	neutral_or_lowGain	neutral_or_lowGain	neutral_or_lowGain	neutral_or_lowGain	neutral_or_lowGain	neutral_or_lowGain	hemiLoss	neutral_or_lowGain	neutral_or_lowGain	neutral_or_lowGain	neutral_or_lowGain	neutral_or_lowGain	neutral_or_lowGain	neutral_or_lowGain	neutral_or_lowGain	neutral_or_lowGain	neutral_or_lowGain	neutral_or_lowGain	neutral_or_lowGain	neutral_or_lowGain	neutral_or_lowGain	neutral_or_lowGain	neutral_or_lowGain	neutral_or_lowGain	neutral_or_lowGain	neutral_or_lowGain	neutral_or_lowGain	neutral_or_lowGain	neutral_or_lowGain	neutral_or_lowGain	neutral_or_lowGain	neutral_or_lowGain
MB-0275	METABRIC	hemiLoss	neutral_or_lowGain	hemiLoss	amp	neutral_or_lowGain	neutral_or_lowGain	hemiLoss	neutral_or_lowGain	hemiLoss	hemiLoss	neutral_or_lowGain	neutral_or_lowGain	neutral_or_lowGain	neutral_or_lowGain	amp	hemiLoss	neutral_or_lowGain	neutral_or_lowGain	hemiLoss	hemiLoss	neutral_or_lowGain	neutral_or_lowGain	hemiLoss	neutral_or_lowGain	neutral_or_lowGain	neutral_or_lowGain	hemiLoss	hemiLoss	hemiLoss	hemiLoss	neutral_or_lowGain	amp
MB-0281	METABRIC	neutral_or_lowGain	neutral_or_lowGain	neutral_or_lowGain	neutral_or_lowGain	neutral_or_lowGain	neutral_or_lowGain	neutral_or_lowGain	neutral_or_lowGain	neutral_or_lowGain	neutral_or_lowGain	neutral_or_lowGain	neutral_or_lowGain	neutral_or_lowGain	neutral_or_lowGain	neutral_or_lowGain	neutral_or_lowGain	neutral_or_lowGain	neutral_or_lowGain	neutral_or_lowGain	neutral_or_lowGain	neutral_or_lowGain	neutral_or_lowGain	neutral_or_lowGain	neutral_or_lowGain	neutral_or_lowGain	neutral_or_lowGain	neutral_or_lowGain	neutral_or_lowGain	neutral_or_lowGain	neutral_or_lowGain	neutral_or_lowGain	neutral_or_lowGain
MB-0282	METABRIC	neutral_or_lowGain	neutral_or_lowGain	neutral_or_lowGain	neutral_or_lowGain	neutral_or_lowGain	neutral_or_lowGain	neutral_or_lowGain	neutral_or_lowGain	neutral_or_lowGain	neutral_or_lowGain	neutral_or_lowGain	neutral_or_lowGain	neutral_or_lowGain	neutral_or_lowGain	neutral_or_lowGain	neutral_or_lowGain	neutral_or_lowGain	neutral_or_lowGain	neutral_or_lowGain	neutral_or_lowGain	neutral_or_lowGain	neutral_or_lowGain	neutral_or_lowGain	neutral_or_lowGain	neutral_or_lowGain	neutral_or_lowGain	neutral_or_lowGain	neutral_or_lowGain	neutral_or_lowGain	neutral_or_lowGain	neutral_or_lowGain	neutral_or_lowGain
MB-0284	METABRIC	neutral_or_lowGain	neutral_or_lowGain	hemiLoss	neutral_or_lowGain	neutral_or_lowGain	neutral_or_lowGain	neutral_or_lowGain	neutral_or_lowGain	hemiLoss	hemiLoss	neutral_or_lowGain	neutral_or_lowGain	neutral_or_lowGain	hemiLoss	neutral_or_lowGain	neutral_or_lowGain	neutral_or_lowGain	neutral_or_lowGain	neutral_or_lowGain	hemiLoss	neutral_or_lowGain	amp	neutral_or_lowGain	neutral_or_lowGain	neutral_or_lowGain	neutral_or_lowGain	hemiLoss	hemiLoss	neutral_or_lowGain	neutral_or_lowGain	neutral_or_lowGain	neutral_or_lowGain
MB-0285	METABRIC	neutral_or_lowGain	neutral_or_lowGain	neutral_or_lowGain	neutral_or_lowGain	neutral_or_lowGain	neutral_or_lowGain	neutral_or_lowGain	neutral_or_lowGain	neutral_or_lowGain	neutral_or_lowGain	neutral_or_lowGain	neutral_or_lowGain	neutral_or_lowGain	neutral_or_lowGain	neutral_or_lowGain	neutral_or_lowGain	neutral_or_lowGain	neutral_or_lowGain	neutral_or_lowGain	neutral_or_lowGain	neutral_or_lowGain	neutral_or_lowGain	neutral_or_lowGain	neutral_or_lowGain	neutral_or_lowGain	neutral_or_lowGain	neutral_or_lowGain	neutral_or_lowGain	neutral_or_lowGain	neutral_or_lowGain	neutral_or_lowGain	neutral_or_lowGain
MB-0289	METABRIC	neutral_or_lowGain	neutral_or_lowGain	neutral_or_lowGain	neutral_or_lowGain	neutral_or_lowGain	neutral_or_lowGain	neutral_or_lowGain	neutral_or_lowGain	neutral_or_lowGain	neutral_or_lowGain	neutral_or_lowGain	neutral_or_lowGain	neutral_or_lowGain	neutral_or_lowGain	neutral_or_lowGain	neutral_or_lowGain	neutral_or_lowGain	neutral_or_lowGain	neutral_or_lowGain	neutral_or_lowGain	neutral_or_lowGain	neutral_or_lowGain	neutral_or_lowGain	neutral_or_lowGain	neutral_or_lowGain	neutral_or_lowGain	neutral_or_lowGain	neutral_or_lowGain	neutral_or_lowGain	neutral_or_lowGain	neutral_or_lowGain	neutral_or_lowGain
MB-0290	METABRIC	neutral_or_lowGain	neutral_or_lowGain	neutral_or_lowGain	neutral_or_lowGain	neutral_or_lowGain	neutral_or_lowGain	hemiLoss	hemiLoss	neutral_or_lowGain	neutral_or_lowGain	neutral_or_lowGain	neutral_or_lowGain	hemiLoss	neutral_or_lowGain	neutral_or_lowGain	neutral_or_lowGain	neutral_or_lowGain	neutral_or_lowGain	hemiLoss	neutral_or_lowGain	neutral_or_lowGain	neutral_or_lowGain	hemiLoss	hemiLoss	neutral_or_lowGain	neutral_or_lowGain	neutral_or_lowGain	neutral_or_lowGain	neutral_or_lowGain	hemiLoss	neutral_or_lowGain	neutral_or_lowGain
MB-0293	METABRIC	neutral_or_lowGain	neutral_or_lowGain	neutral_or_lowGain	neutral_or_lowGain	neutral_or_lowGain	neutral_or_lowGain	neutral_or_lowGain	neutral_or_lowGain	neutral_or_lowGain	neutral_or_lowGain	neutral_or_lowGain	neutral_or_lowGain	neutral_or_lowGain	neutral_or_lowGain	neutral_or_lowGain	neutral_or_lowGain	neutral_or_lowGain	neutral_or_lowGain	neutral_or_lowGain	neutral_or_lowGain	neutral_or_lowGain	neutral_or_lowGain	neutral_or_lowGain	neutral_or_lowGain	neutral_or_lowGain	neutral_or_lowGain	neutral_or_lowGain	neutral_or_lowGain	neutral_or_lowGain	neutral_or_lowGain	neutral_or_lowGain	neutral_or_lowGain
MB-0295	METABRIC	neutral_or_lowGain	neutral_or_lowGain	neutral_or_lowGain	neutral_or_lowGain	neutral_or_lowGain	neutral_or_lowGain	hemiLoss	neutral_or_lowGain	neutral_or_lowGain	neutral_or_lowGain	hemiLoss	neutral_or_lowGain	neutral_or_lowGain	neutral_or_lowGain	neutral_or_lowGain	neutral_or_lowGain	neutral_or_lowGain	hemiLoss	hemiLoss	neutral_or_lowGain	hemiLoss	neutral_or_lowGain	hemiLoss	neutral_or_lowGain	neutral_or_lowGain	neutral_or_lowGain	neutral_or_lowGain	neutral_or_lowGain	neutral_or_lowGain	hemiLoss	hemiLoss	neutral_or_lowGain
MB-0302	METABRIC	hemiLoss	neutral_or_lowGain	neutral_or_lowGain	neutral_or_lowGain	hemiLoss	neutral_or_lowGain	hemiLoss	neutral_or_lowGain	neutral_or_lowGain	neutral_or_lowGain	neutral_or_lowGain	neutral_or_lowGain	neutral_or_lowGain	neutral_or_lowGain	neutral_or_lowGain	neutral_or_lowGain	neutral_or_lowGain	neutral_or_lowGain	neutral_or_lowGain	neutral_or_lowGain	neutral_or_lowGain	neutral_or_lowGain	neutral_or_lowGain	neutral_or_lowGain	hemiLoss	neutral_or_lowGain	neutral_or_lowGain	neutral_or_lowGain	neutral_or_lowGain	hemiLoss	neutral_or_lowGain	neutral_or_lowGain
MB-0303	METABRIC	hemiLoss	hemiLoss	hemiLoss	neutral_or_lowGain	neutral_or_lowGain	hemiLoss	neutral_or_lowGain	neutral_or_lowGain	hemiLoss	hemiLoss	neutral_or_lowGain	neutral_or_lowGain	neutral_or_lowGain	neutral_or_lowGain	neutral_or_lowGain	hemiLoss	hemiLoss	neutral_or_lowGain	neutral_or_lowGain	hemiLoss	neutral_or_lowGain	neutral_or_lowGain	neutral_or_lowGain	neutral_or_lowGain	neutral_or_lowGain	neutral_or_lowGain	hemiLoss	hemiLoss	hemiLoss	neutral_or_lowGain	neutral_or_lowGain	neutral_or_lowGain
MB-0310	METABRIC	neutral_or_lowGain	neutral_or_lowGain	neutral_or_lowGain	neutral_or_lowGain	neutral_or_lowGain	neutral_or_lowGain	neutral_or_lowGain	neutral_or_lowGain	neutral_or_lowGain	neutral_or_lowGain	neutral_or_lowGain	neutral_or_lowGain	neutral_or_lowGain	neutral_or_lowGain	neutral_or_lowGain	neutral_or_lowGain	neutral_or_lowGain	neutral_or_lowGain	neutral_or_lowGain	neutral_or_lowGain	neutral_or_lowGain	neutral_or_lowGain	neutral_or_lowGain	neutral_or_lowGain	neutral_or_lowGain	neutral_or_lowGain	neutral_or_lowGain	neutral_or_lowGain	neutral_or_lowGain	neutral_or_lowGain	neutral_or_lowGain	neutral_or_lowGain
MB-0313	METABRIC	neutral_or_lowGain	hemiLoss	hemiLoss	neutral_or_lowGain	hemiLoss	hemiLoss	hemiLoss	neutral_or_lowGain	hemiLoss	hemiLoss	hemiLoss	neutral_or_lowGain	hemiLoss	hemiLoss	amp	hemiLoss	hemiLoss	neutral_or_lowGain	hemiLoss	neutral_or_lowGain	neutral_or_lowGain	neutral_or_lowGain	hemiLoss	hemiLoss	hemiLoss	hemiLoss	hemiLoss	hemiLoss	neutral_or_lowGain	hemiLoss	amp	amp
MB-0316	METABRIC	neutral_or_lowGain	neutral_or_lowGain	neutral_or_lowGain	neutral_or_lowGain	neutral_or_lowGain	amp	neutral_or_lowGain	neutral_or_lowGain	neutral_or_lowGain	neutral_or_lowGain	neutral_or_lowGain	neutral_or_lowGain	neutral_or_lowGain	neutral_or_lowGain	neutral_or_lowGain	neutral_or_lowGain	neutral_or_lowGain	neutral_or_lowGain	neutral_or_lowGain	neutral_or_lowGain	neutral_or_lowGain	neutral_or_lowGain	neutral_or_lowGain	neutral_or_lowGain	neutral_or_lowGain	neutral_or_lowGain	neutral_or_lowGain	neutral_or_lowGain	neutral_or_lowGain	neutral_or_lowGain	neutral_or_lowGain	neutral_or_lowGain
MB-0320	METABRIC	neutral_or_lowGain	neutral_or_lowGain	neutral_or_lowGain	neutral_or_lowGain	neutral_or_lowGain	neutral_or_lowGain	hemiLoss	neutral_or_lowGain	neutral_or_lowGain	neutral_or_lowGain	neutral_or_lowGain	neutral_or_lowGain	neutral_or_lowGain	neutral_or_lowGain	neutral_or_lowGain	neutral_or_lowGain	neutral_or_lowGain	neutral_or_lowGain	neutral_or_lowGain	neutral_or_lowGain	neutral_or_lowGain	neutral_or_lowGain	neutral_or_lowGain	neutral_or_lowGain	neutral_or_lowGain	neutral_or_lowGain	neutral_or_lowGain	neutral_or_lowGain	neutral_or_lowGain	neutral_or_lowGain	neutral_or_lowGain	neutral_or_lowGain
MB-0321	METABRIC	neutral_or_lowGain	neutral_or_lowGain	neutral_or_lowGain	neutral_or_lowGain	neutral_or_lowGain	neutral_or_lowGain	neutral_or_lowGain	neutral_or_lowGain	neutral_or_lowGain	neutral_or_lowGain	hemiLoss	neutral_or_lowGain	neutral_or_lowGain	neutral_or_lowGain	hemiLoss	neutral_or_lowGain	hemiLoss	neutral_or_lowGain	neutral_or_lowGain	neutral_or_lowGain	neutral_or_lowGain	neutral_or_lowGain	neutral_or_lowGain	neutral_or_lowGain	neutral_or_lowGain	neutral_or_lowGain	neutral_or_lowGain	neutral_or_lowGain	hemiLoss	neutral_or_lowGain	neutral_or_lowGain	hemiLoss
MB-0325	METABRIC	neutral_or_lowGain	neutral_or_lowGain	hemiLoss	hemiLoss	neutral_or_lowGain	neutral_or_lowGain	neutral_or_lowGain	neutral_or_lowGain	neutral_or_lowGain	neutral_or_lowGain	neutral_or_lowGain	neutral_or_lowGain	hemiLoss	amp	neutral_or_lowGain	neutral_or_lowGain	hemiLoss	hemiLoss	hemiLoss	hemiLoss	neutral_or_lowGain	amp	hemiLoss	hemiLoss	hemiLoss	neutral_or_lowGain	neutral_or_lowGain	hemiLoss	neutral_or_lowGain	hemiLoss	neutral_or_lowGain	amp
MB-0336	METABRIC	neutral_or_lowGain	neutral_or_lowGain	hemiLoss	neutral_or_lowGain	neutral_or_lowGain	neutral_or_lowGain	neutral_or_lowGain	neutral_or_lowGain	neutral_or_lowGain	neutral_or_lowGain	hemiLoss	neutral_or_lowGain	hemiLoss	hemiLoss	neutral_or_lowGain	neutral_or_lowGain	neutral_or_lowGain	neutral_or_lowGain	neutral_or_lowGain	neutral_or_lowGain	neutral_or_lowGain	amp	hemiLoss	neutral_or_lowGain	neutral_or_lowGain	neutral_or_lowGain	neutral_or_lowGain	hemiLoss	hemiLoss	hemiLoss	amp	neutral_or_lowGain
MB-0344	METABRIC	neutral_or_lowGain	neutral_or_lowGain	neutral_or_lowGain	neutral_or_lowGain	neutral_or_lowGain	neutral_or_lowGain	hemiLoss	neutral_or_lowGain	neutral_or_lowGain	neutral_or_lowGain	neutral_or_lowGain	neutral_or_lowGain	neutral_or_lowGain	neutral_or_lowGain	neutral_or_lowGain	neutral_or_lowGain	neutral_or_lowGain	neutral_or_lowGain	neutral_or_lowGain	neutral_or_lowGain	neutral_or_lowGain	neutral_or_lowGain	neutral_or_lowGain	hemiLoss	neutral_or_lowGain	neutral_or_lowGain	neutral_or_lowGain	hemiLoss	neutral_or_lowGain	neutral_or_lowGain	neutral_or_lowGain	neutral_or_lowGain
MB-0345	METABRIC	neutral_or_lowGain	neutral_or_lowGain	neutral_or_lowGain	neutral_or_lowGain	neutral_or_lowGain	neutral_or_lowGain	hemiLoss	neutral_or_lowGain	neutral_or_lowGain	neutral_or_lowGain	neutral_or_lowGain	neutral_or_lowGain	hemiLoss	neutral_or_lowGain	neutral_or_lowGain	neutral_or_lowGain	neutral_or_lowGain	neutral_or_lowGain	hemiLoss	hemiLoss	neutral_or_lowGain	neutral_or_lowGain	hemiLoss	hemiLoss	neutral_or_lowGain	neutral_or_lowGain	neutral_or_lowGain	neutral_or_lowGain	neutral_or_lowGain	hemiLoss	neutral_or_lowGain	neutral_or_lowGain
MB-0349	METABRIC	neutral_or_lowGain	neutral_or_lowGain	neutral_or_lowGain	neutral_or_lowGain	neutral_or_lowGain	neutral_or_lowGain	hemiLoss	neutral_or_lowGain	neutral_or_lowGain	neutral_or_lowGain	neutral_or_lowGain	neutral_or_lowGain	hemiLoss	neutral_or_lowGain	neutral_or_lowGain	neutral_or_lowGain	neutral_or_lowGain	hemiLoss	hemiLoss	neutral_or_lowGain	neutral_or_lowGain	neutral_or_lowGain	hemiLoss	hemiLoss	neutral_or_lowGain	neutral_or_lowGain	neutral_or_lowGain	hemiLoss	neutral_or_lowGain	hemiLoss	neutral_or_lowGain	neutral_or_lowGain
MB-0356	METABRIC	neutral_or_lowGain	neutral_or_lowGain	hemiLoss	neutral_or_lowGain	neutral_or_lowGain	neutral_or_lowGain	hemiLoss	neutral_or_lowGain	neutral_or_lowGain	neutral_or_lowGain	neutral_or_lowGain	neutral_or_lowGain	neutral_or_lowGain	neutral_or_lowGain	neutral_or_lowGain	neutral_or_lowGain	neutral_or_lowGain	neutral_or_lowGain	neutral_or_lowGain	hemiLoss	neutral_or_lowGain	neutral_or_lowGain	neutral_or_lowGain	neutral_or_lowGain	neutral_or_lowGain	neutral_or_lowGain	neutral_or_lowGain	hemiLoss	neutral_or_lowGain	neutral_or_lowGain	neutral_or_lowGain	neutral_or_lowGain
MB-0359	METABRIC	neutral_or_lowGain	amp	hemiLoss	neutral_or_lowGain	neutral_or_lowGain	amp	neutral_or_lowGain	neutral_or_lowGain	neutral_or_lowGain	neutral_or_lowGain	hemiLoss	neutral_or_lowGain	neutral_or_lowGain	hemiLoss	neutral_or_lowGain	neutral_or_lowGain	neutral_or_lowGain	neutral_or_lowGain	hemiLoss	neutral_or_lowGain	neutral_or_lowGain	neutral_or_lowGain	hemiLoss	neutral_or_lowGain	hemiLoss	neutral_or_lowGain	neutral_or_lowGain	hemiLoss	hemiLoss	hemiLoss	neutral_or_lowGain	neutral_or_lowGain
MB-0364	METABRIC	neutral_or_lowGain	neutral_or_lowGain	hemiLoss	neutral_or_lowGain	neutral_or_lowGain	neutral_or_lowGain	hemiLoss	neutral_or_lowGain	neutral_or_lowGain	neutral_or_lowGain	neutral_or_lowGain	neutral_or_lowGain	neutral_or_lowGain	hemiLoss	neutral_or_lowGain	neutral_or_lowGain	neutral_or_lowGain	neutral_or_lowGain	hemiLoss	neutral_or_lowGain	neutral_or_lowGain	neutral_or_lowGain	hemiLoss	neutral_or_lowGain	neutral_or_lowGain	neutral_or_lowGain	hemiLoss	hemiLoss	neutral_or_lowGain	hemiLoss	neutral_or_lowGain	neutral_or_lowGain
MB-0366	METABRIC	neutral_or_lowGain	neutral_or_lowGain	hemiLoss	neutral_or_lowGain	neutral_or_lowGain	neutral_or_lowGain	hemiLoss	neutral_or_lowGain	neutral_or_lowGain	neutral_or_lowGain	neutral_or_lowGain	neutral_or_lowGain	neutral_or_lowGain	neutral_or_lowGain	neutral_or_lowGain	neutral_or_lowGain	neutral_or_lowGain	neutral_or_lowGain	hemiLoss	neutral_or_lowGain	neutral_or_lowGain	neutral_or_lowGain	hemiLoss	neutral_or_lowGain	neutral_or_lowGain	neutral_or_lowGain	neutral_or_lowGain	hemiLoss	neutral_or_lowGain	hemiLoss	neutral_or_lowGain	neutral_or_lowGain
MB-0367	METABRIC	neutral_or_lowGain	neutral_or_lowGain	neutral_or_lowGain	neutral_or_lowGain	neutral_or_lowGain	neutral_or_lowGain	hemiLoss	neutral_or_lowGain	neutral_or_lowGain	neutral_or_lowGain	neutral_or_lowGain	neutral_or_lowGain	neutral_or_lowGain	neutral_or_lowGain	neutral_or_lowGain	neutral_or_lowGain	neutral_or_lowGain	neutral_or_lowGain	hemiLoss	neutral_or_lowGain	neutral_or_lowGain	neutral_or_lowGain	hemiLoss	neutral_or_lowGain	neutral_or_lowGain	neutral_or_lowGain	neutral_or_lowGain	neutral_or_lowGain	hemiLoss	hemiLoss	neutral_or_lowGain	neutral_or_lowGain
MB-0368	METABRIC	hemiLoss	neutral_or_lowGain	neutral_or_lowGain	neutral_or_lowGain	neutral_or_lowGain	neutral_or_lowGain	hemiLoss	neutral_or_lowGain	hemiLoss	hemiLoss	neutral_or_lowGain	neutral_or_lowGain	neutral_or_lowGain	neutral_or_lowGain	neutral_or_lowGain	neutral_or_lowGain	neutral_or_lowGain	neutral_or_lowGain	hemiLoss	neutral_or_lowGain	neutral_or_lowGain	neutral_or_lowGain	hemiLoss	neutral_or_lowGain	neutral_or_lowGain	neutral_or_lowGain	homLoss	neutral_or_lowGain	neutral_or_lowGain	hemiLoss	neutral_or_lowGain	neutral_or_lowGain
MB-0369	METABRIC	neutral_or_lowGain	neutral_or_lowGain	hemiLoss	neutral_or_lowGain	neutral_or_lowGain	neutral_or_lowGain	hemiLoss	hemiLoss	neutral_or_lowGain	neutral_or_lowGain	neutral_or_lowGain	neutral_or_lowGain	neutral_or_lowGain	neutral_or_lowGain	neutral_or_lowGain	neutral_or_lowGain	neutral_or_lowGain	neutral_or_lowGain	hemiLoss	neutral_or_lowGain	neutral_or_lowGain	neutral_or_lowGain	hemiLoss	neutral_or_lowGain	neutral_or_lowGain	neutral_or_lowGain	neutral_or_lowGain	hemiLoss	neutral_or_lowGain	hemiLoss	neutral_or_lowGain	neutral_or_lowGain
MB-0374	METABRIC	neutral_or_lowGain	neutral_or_lowGain	neutral_or_lowGain	amp	hemiLoss	neutral_or_lowGain	neutral_or_lowGain	neutral_or_lowGain	hemiLoss	hemiLoss	neutral_or_lowGain	neutral_or_lowGain	hemiLoss	hemiLoss	neutral_or_lowGain	neutral_or_lowGain	hemiLoss	neutral_or_lowGain	hemiLoss	neutral_or_lowGain	amp	neutral_or_lowGain	hemiLoss	hemiLoss	neutral_or_lowGain	neutral_or_lowGain	neutral_or_lowGain	neutral_or_lowGain	neutral_or_lowGain	hemiLoss	neutral_or_lowGain	neutral_or_lowGain
MB-0377	METABRIC	neutral_or_lowGain	neutral_or_lowGain	neutral_or_lowGain	neutral_or_lowGain	neutral_or_lowGain	neutral_or_lowGain	hemiLoss	neutral_or_lowGain	neutral_or_lowGain	neutral_or_lowGain	neutral_or_lowGain	neutral_or_lowGain	neutral_or_lowGain	neutral_or_lowGain	neutral_or_lowGain	neutral_or_lowGain	neutral_or_lowGain	neutral_or_lowGain	hemiLoss	neutral_or_lowGain	neutral_or_lowGain	neutral_or_lowGain	hemiLoss	neutral_or_lowGain	neutral_or_lowGain	neutral_or_lowGain	neutral_or_lowGain	neutral_or_lowGain	hemiLoss	hemiLoss	neutral_or_lowGain	neutral_or_lowGain
MB-0379	METABRIC	neutral_or_lowGain	neutral_or_lowGain	neutral_or_lowGain	neutral_or_lowGain	neutral_or_lowGain	neutral_or_lowGain	hemiLoss	hemiLoss	neutral_or_lowGain	neutral_or_lowGain	neutral_or_lowGain	neutral_or_lowGain	hemiLoss	neutral_or_lowGain	neutral_or_lowGain	neutral_or_lowGain	neutral_or_lowGain	neutral_or_lowGain	hemiLoss	neutral_or_lowGain	neutral_or_lowGain	neutral_or_lowGain	hemiLoss	hemiLoss	neutral_or_lowGain	neutral_or_lowGain	neutral_or_lowGain	neutral_or_lowGain	hemiLoss	hemiLoss	neutral_or_lowGain	neutral_or_lowGain
MB-0381	METABRIC	hemiLoss	neutral_or_lowGain	neutral_or_lowGain	neutral_or_lowGain	neutral_or_lowGain	neutral_or_lowGain	neutral_or_lowGain	neutral_or_lowGain	hemiLoss	hemiLoss	neutral_or_lowGain	neutral_or_lowGain	amp	neutral_or_lowGain	hemiLoss	neutral_or_lowGain	neutral_or_lowGain	neutral_or_lowGain	hemiLoss	neutral_or_lowGain	neutral_or_lowGain	neutral_or_lowGain	neutral_or_lowGain	neutral_or_lowGain	hemiLoss	neutral_or_lowGain	neutral_or_lowGain	neutral_or_lowGain	hemiLoss	hemiLoss	amp	hemiLoss
MB-0382	METABRIC	neutral_or_lowGain	neutral_or_lowGain	neutral_or_lowGain	neutral_or_lowGain	hemiLoss	neutral_or_lowGain	hemiLoss	neutral_or_lowGain	neutral_or_lowGain	neutral_or_lowGain	hemiLoss	neutral_or_lowGain	hemiLoss	hemiLoss	neutral_or_lowGain	neutral_or_lowGain	neutral_or_lowGain	neutral_or_lowGain	hemiLoss	neutral_or_lowGain	hemiLoss	neutral_or_lowGain	hemiLoss	hemiLoss	neutral_or_lowGain	neutral_or_lowGain	neutral_or_lowGain	neutral_or_lowGain	neutral_or_lowGain	hemiLoss	neutral_or_lowGain	neutral_or_lowGain
MB-0384	METABRIC	neutral_or_lowGain	neutral_or_lowGain	neutral_or_lowGain	neutral_or_lowGain	neutral_or_lowGain	neutral_or_lowGain	hemiLoss	neutral_or_lowGain	neutral_or_lowGain	neutral_or_lowGain	neutral_or_lowGain	neutral_or_lowGain	hemiLoss	neutral_or_lowGain	neutral_or_lowGain	neutral_or_lowGain	neutral_or_lowGain	neutral_or_lowGain	hemiLoss	neutral_or_lowGain	neutral_or_lowGain	neutral_or_lowGain	hemiLoss	hemiLoss	neutral_or_lowGain	neutral_or_lowGain	neutral_or_lowGain	neutral_or_lowGain	hemiLoss	neutral_or_lowGain	neutral_or_lowGain	neutral_or_lowGain
MB-0386	METABRIC	neutral_or_lowGain	neutral_or_lowGain	neutral_or_lowGain	neutral_or_lowGain	neutral_or_lowGain	neutral_or_lowGain	hemiLoss	neutral_or_lowGain	hemiLoss	hemiLoss	hemiLoss	neutral_or_lowGain	hemiLoss	hemiLoss	neutral_or_lowGain	neutral_or_lowGain	neutral_or_lowGain	neutral_or_lowGain	hemiLoss	neutral_or_lowGain	neutral_or_lowGain	amp	hemiLoss	hemiLoss	neutral_or_lowGain	neutral_or_lowGain	neutral_or_lowGain	hemiLoss	hemiLoss	hemiLoss	neutral_or_lowGain	neutral_or_lowGain
MB-0388	METABRIC	neutral_or_lowGain	neutral_or_lowGain	hemiLoss	neutral_or_lowGain	neutral_or_lowGain	neutral_or_lowGain	hemiLoss	neutral_or_lowGain	hemiLoss	hemiLoss	neutral_or_lowGain	neutral_or_lowGain	amp	neutral_or_lowGain	hemiLoss	hemiLoss	neutral_or_lowGain	neutral_or_lowGain	neutral_or_lowGain	neutral_or_lowGain	neutral_or_lowGain	amp	neutral_or_lowGain	hemiLoss	neutral_or_lowGain	neutral_or_lowGain	hemiLoss	hemiLoss	hemiLoss	hemiLoss	neutral_or_lowGain	hemiLoss
MB-0391	METABRIC	neutral_or_lowGain	neutral_or_lowGain	hemiLoss	neutral_or_lowGain	neutral_or_lowGain	neutral_or_lowGain	neutral_or_lowGain	neutral_or_lowGain	hemiLoss	hemiLoss	neutral_or_lowGain	neutral_or_lowGain	amp	neutral_or_lowGain	hemiLoss	hemiLoss	neutral_or_lowGain	neutral_or_lowGain	hemiLoss	neutral_or_lowGain	neutral_or_lowGain	amp	hemiLoss	neutral_or_lowGain	neutral_or_lowGain	neutral_or_lowGain	hemiLoss	hemiLoss	neutral_or_lowGain	neutral_or_lowGain	neutral_or_lowGain	hemiLoss
MB-0394	METABRIC	neutral_or_lowGain	neutral_or_lowGain	neutral_or_lowGain	neutral_or_lowGain	neutral_or_lowGain	neutral_or_lowGain	neutral_or_lowGain	neutral_or_lowGain	neutral_or_lowGain	neutral_or_lowGain	neutral_or_lowGain	neutral_or_lowGain	neutral_or_lowGain	hemiLoss	neutral_or_lowGain	neutral_or_lowGain	neutral_or_lowGain	hemiLoss	hemiLoss	neutral_or_lowGain	neutral_or_lowGain	neutral_or_lowGain	hemiLoss	neutral_or_lowGain	neutral_or_lowGain	neutral_or_lowGain	neutral_or_lowGain	neutral_or_lowGain	neutral_or_lowGain	hemiLoss	amp	neutral_or_lowGain
MB-0397	METABRIC	neutral_or_lowGain	neutral_or_lowGain	neutral_or_lowGain	neutral_or_lowGain	neutral_or_lowGain	neutral_or_lowGain	neutral_or_lowGain	neutral_or_lowGain	neutral_or_lowGain	neutral_or_lowGain	neutral_or_lowGain	neutral_or_lowGain	neutral_or_lowGain	neutral_or_lowGain	neutral_or_lowGain	neutral_or_lowGain	neutral_or_lowGain	neutral_or_lowGain	neutral_or_lowGain	neutral_or_lowGain	neutral_or_lowGain	neutral_or_lowGain	neutral_or_lowGain	neutral_or_lowGain	neutral_or_lowGain	neutral_or_lowGain	neutral_or_lowGain	neutral_or_lowGain	neutral_or_lowGain	neutral_or_lowGain	neutral_or_lowGain	neutral_or_lowGain
MB-0399	METABRIC	neutral_or_lowGain	neutral_or_lowGain	neutral_or_lowGain	neutral_or_lowGain	neutral_or_lowGain	neutral_or_lowGain	neutral_or_lowGain	neutral_or_lowGain	neutral_or_lowGain	neutral_or_lowGain	neutral_or_lowGain	neutral_or_lowGain	neutral_or_lowGain	hemiLoss	neutral_or_lowGain	neutral_or_lowGain	neutral_or_lowGain	neutral_or_lowGain	hemiLoss	neutral_or_lowGain	neutral_or_lowGain	neutral_or_lowGain	hemiLoss	hemiLoss	neutral_or_lowGain	neutral_or_lowGain	neutral_or_lowGain	neutral_or_lowGain	neutral_or_lowGain	hemiLoss	neutral_or_lowGain	neutral_or_lowGain
MB-0403	METABRIC	neutral_or_lowGain	neutral_or_lowGain	neutral_or_lowGain	neutral_or_lowGain	neutral_or_lowGain	neutral_or_lowGain	neutral_or_lowGain	neutral_or_lowGain	neutral_or_lowGain	neutral_or_lowGain	neutral_or_lowGain	neutral_or_lowGain	neutral_or_lowGain	neutral_or_lowGain	neutral_or_lowGain	neutral_or_lowGain	neutral_or_lowGain	neutral_or_lowGain	neutral_or_lowGain	neutral_or_lowGain	neutral_or_lowGain	neutral_or_lowGain	neutral_or_lowGain	neutral_or_lowGain	neutral_or_lowGain	neutral_or_lowGain	neutral_or_lowGain	neutral_or_lowGain	neutral_or_lowGain	neutral_or_lowGain	neutral_or_lowGain	neutral_or_lowGain
MB-0411	METABRIC	neutral_or_lowGain	neutral_or_lowGain	neutral_or_lowGain	neutral_or_lowGain	neutral_or_lowGain	neutral_or_lowGain	neutral_or_lowGain	neutral_or_lowGain	neutral_or_lowGain	neutral_or_lowGain	neutral_or_lowGain	neutral_or_lowGain	hemiLoss	neutral_or_lowGain	amp	neutral_or_lowGain	neutral_or_lowGain	neutral_or_lowGain	hemiLoss	neutral_or_lowGain	amp	neutral_or_lowGain	hemiLoss	hemiLoss	neutral_or_lowGain	neutral_or_lowGain	neutral_or_lowGain	neutral_or_lowGain	hemiLoss	hemiLoss	neutral_or_lowGain	amp
MB-0412	METABRIC	hemiLoss	neutral_or_lowGain	hemiLoss	amp	hemiLoss	neutral_or_lowGain	neutral_or_lowGain	amp	hemiLoss	hemiLoss	neutral_or_lowGain	neutral_or_lowGain	hemiLoss	neutral_or_lowGain	amp	hemiLoss	amp	neutral_or_lowGain	hemiLoss	hemiLoss	neutral_or_lowGain	neutral_or_lowGain	hemiLoss	hemiLoss	neutral_or_lowGain	hemiLoss	hemiLoss	hemiLoss	hemiLoss	hemiLoss	neutral_or_lowGain	amp
MB-0417	METABRIC	hemiLoss	neutral_or_lowGain	hemiLoss	neutral_or_lowGain	neutral_or_lowGain	neutral_or_lowGain	hemiLoss	neutral_or_lowGain	hemiLoss	hemiLoss	hemiLoss	neutral_or_lowGain	neutral_or_lowGain	hemiLoss	neutral_or_lowGain	hemiLoss	neutral_or_lowGain	neutral_or_lowGain	neutral_or_lowGain	neutral_or_lowGain	neutral_or_lowGain	neutral_or_lowGain	neutral_or_lowGain	neutral_or_lowGain	neutral_or_lowGain	neutral_or_lowGain	neutral_or_lowGain	hemiLoss	hemiLoss	neutral_or_lowGain	neutral_or_lowGain	neutral_or_lowGain
MB-0420	METABRIC	neutral_or_lowGain	neutral_or_lowGain	hemiLoss	neutral_or_lowGain	neutral_or_lowGain	neutral_or_lowGain	hemiLoss	neutral_or_lowGain	homLoss	homLoss	neutral_or_lowGain	hemiLoss	hemiLoss	hemiLoss	hemiLoss	hemiLoss	neutral_or_lowGain	neutral_or_lowGain	hemiLoss	hemiLoss	neutral_or_lowGain	neutral_or_lowGain	hemiLoss	hemiLoss	hemiLoss	neutral_or_lowGain	neutral_or_lowGain	hemiLoss	homLoss	hemiLoss	neutral_or_lowGain	hemiLoss
MB-0423	METABRIC	neutral_or_lowGain	neutral_or_lowGain	neutral_or_lowGain	neutral_or_lowGain	neutral_or_lowGain	neutral_or_lowGain	neutral_or_lowGain	neutral_or_lowGain	neutral_or_lowGain	neutral_or_lowGain	neutral_or_lowGain	homLoss	neutral_or_lowGain	neutral_or_lowGain	neutral_or_lowGain	neutral_or_lowGain	neutral_or_lowGain	neutral_or_lowGain	neutral_or_lowGain	neutral_or_lowGain	neutral_or_lowGain	neutral_or_lowGain	neutral_or_lowGain	neutral_or_lowGain	neutral_or_lowGain	neutral_or_lowGain	neutral_or_lowGain	neutral_or_lowGain	neutral_or_lowGain	neutral_or_lowGain	neutral_or_lowGain	neutral_or_lowGain
MB-0426	METABRIC	neutral_or_lowGain	neutral_or_lowGain	neutral_or_lowGain	neutral_or_lowGain	neutral_or_lowGain	neutral_or_lowGain	hemiLoss	neutral_or_lowGain	neutral_or_lowGain	neutral_or_lowGain	neutral_or_lowGain	neutral_or_lowGain	neutral_or_lowGain	neutral_or_lowGain	neutral_or_lowGain	neutral_or_lowGain	neutral_or_lowGain	neutral_or_lowGain	hemiLoss	neutral_or_lowGain	neutral_or_lowGain	neutral_or_lowGain	hemiLoss	neutral_or_lowGain	neutral_or_lowGain	neutral_or_lowGain	neutral_or_lowGain	neutral_or_lowGain	neutral_or_lowGain	hemiLoss	neutral_or_lowGain	neutral_or_lowGain
MB-0427	METABRIC	neutral_or_lowGain	neutral_or_lowGain	hemiLoss	neutral_or_lowGain	hemiLoss	neutral_or_lowGain	hemiLoss	neutral_or_lowGain	neutral_or_lowGain	neutral_or_lowGain	neutral_or_lowGain	neutral_or_lowGain	neutral_or_lowGain	neutral_or_lowGain	hemiLoss	neutral_or_lowGain	neutral_or_lowGain	neutral_or_lowGain	hemiLoss	neutral_or_lowGain	neutral_or_lowGain	amp	hemiLoss	neutral_or_lowGain	neutral_or_lowGain	neutral_or_lowGain	neutral_or_lowGain	hemiLoss	neutral_or_lowGain	hemiLoss	neutral_or_lowGain	hemiLoss
MB-0428	METABRIC	hemiLoss	neutral_or_lowGain	hemiLoss	amp	neutral_or_lowGain	neutral_or_lowGain	hemiLoss	hemiLoss	neutral_or_lowGain	neutral_or_lowGain	neutral_or_lowGain	neutral_or_lowGain	neutral_or_lowGain	neutral_or_lowGain	amp	hemiLoss	hemiLoss	amp	hemiLoss	neutral_or_lowGain	amp	amp	hemiLoss	neutral_or_lowGain	hemiLoss	neutral_or_lowGain	hemiLoss	hemiLoss	hemiLoss	hemiLoss	amp	amp
MB-0435	METABRIC	neutral_or_lowGain	neutral_or_lowGain	neutral_or_lowGain	neutral_or_lowGain	neutral_or_lowGain	neutral_or_lowGain	neutral_or_lowGain	neutral_or_lowGain	neutral_or_lowGain	neutral_or_lowGain	neutral_or_lowGain	neutral_or_lowGain	neutral_or_lowGain	neutral_or_lowGain	neutral_or_lowGain	neutral_or_lowGain	neutral_or_lowGain	neutral_or_lowGain	neutral_or_lowGain	neutral_or_lowGain	neutral_or_lowGain	neutral_or_lowGain	neutral_or_lowGain	neutral_or_lowGain	neutral_or_lowGain	neutral_or_lowGain	neutral_or_lowGain	homLoss	neutral_or_lowGain	neutral_or_lowGain	neutral_or_lowGain	neutral_or_lowGain
MB-0438	METABRIC	neutral_or_lowGain	neutral_or_lowGain	neutral_or_lowGain	neutral_or_lowGain	neutral_or_lowGain	neutral_or_lowGain	hemiLoss	neutral_or_lowGain	neutral_or_lowGain	neutral_or_lowGain	neutral_or_lowGain	neutral_or_lowGain	amp	neutral_or_lowGain	neutral_or_lowGain	neutral_or_lowGain	neutral_or_lowGain	hemiLoss	hemiLoss	neutral_or_lowGain	neutral_or_lowGain	amp	hemiLoss	hemiLoss	neutral_or_lowGain	neutral_or_lowGain	neutral_or_lowGain	hemiLoss	hemiLoss	hemiLoss	neutral_or_lowGain	hemiLoss
MB-0442	METABRIC	neutral_or_lowGain	neutral_or_lowGain	neutral_or_lowGain	neutral_or_lowGain	neutral_or_lowGain	neutral_or_lowGain	hemiLoss	neutral_or_lowGain	neutral_or_lowGain	neutral_or_lowGain	neutral_or_lowGain	neutral_or_lowGain	neutral_or_lowGain	neutral_or_lowGain	neutral_or_lowGain	neutral_or_lowGain	neutral_or_lowGain	neutral_or_lowGain	neutral_or_lowGain	neutral_or_lowGain	neutral_or_lowGain	neutral_or_lowGain	neutral_or_lowGain	neutral_or_lowGain	neutral_or_lowGain	neutral_or_lowGain	neutral_or_lowGain	neutral_or_lowGain	neutral_or_lowGain	neutral_or_lowGain	neutral_or_lowGain	neutral_or_lowGain
MB-0443	METABRIC	neutral_or_lowGain	neutral_or_lowGain	neutral_or_lowGain	neutral_or_lowGain	neutral_or_lowGain	neutral_or_lowGain	hemiLoss	neutral_or_lowGain	neutral_or_lowGain	neutral_or_lowGain	neutral_or_lowGain	neutral_or_lowGain	neutral_or_lowGain	neutral_or_lowGain	hemiLoss	neutral_or_lowGain	neutral_or_lowGain	neutral_or_lowGain	neutral_or_lowGain	neutral_or_lowGain	neutral_or_lowGain	neutral_or_lowGain	neutral_or_lowGain	neutral_or_lowGain	neutral_or_lowGain	neutral_or_lowGain	neutral_or_lowGain	neutral_or_lowGain	neutral_or_lowGain	neutral_or_lowGain	neutral_or_lowGain	amp
MB-0451	METABRIC	neutral_or_lowGain	neutral_or_lowGain	neutral_or_lowGain	neutral_or_lowGain	neutral_or_lowGain	neutral_or_lowGain	hemiLoss	neutral_or_lowGain	neutral_or_lowGain	neutral_or_lowGain	neutral_or_lowGain	neutral_or_lowGain	neutral_or_lowGain	neutral_or_lowGain	neutral_or_lowGain	neutral_or_lowGain	neutral_or_lowGain	hemiLoss	neutral_or_lowGain	neutral_or_lowGain	neutral_or_lowGain	neutral_or_lowGain	neutral_or_lowGain	neutral_or_lowGain	neutral_or_lowGain	neutral_or_lowGain	neutral_or_lowGain	neutral_or_lowGain	neutral_or_lowGain	neutral_or_lowGain	neutral_or_lowGain	neutral_or_lowGain
MB-0455	METABRIC	hemiLoss	hemiLoss	hemiLoss	amp	neutral_or_lowGain	neutral_or_lowGain	hemiLoss	neutral_or_lowGain	hemiLoss	hemiLoss	hemiLoss	neutral_or_lowGain	neutral_or_lowGain	neutral_or_lowGain	neutral_or_lowGain	neutral_or_lowGain	neutral_or_lowGain	hemiLoss	hemiLoss	hemiLoss	neutral_or_lowGain	neutral_or_lowGain	hemiLoss	neutral_or_lowGain	hemiLoss	amp	neutral_or_lowGain	hemiLoss	neutral_or_lowGain	hemiLoss	amp	neutral_or_lowGain
MB-0462	METABRIC	neutral_or_lowGain	neutral_or_lowGain	neutral_or_lowGain	neutral_or_lowGain	neutral_or_lowGain	neutral_or_lowGain	hemiLoss	neutral_or_lowGain	neutral_or_lowGain	neutral_or_lowGain	neutral_or_lowGain	neutral_or_lowGain	amp	neutral_or_lowGain	neutral_or_lowGain	neutral_or_lowGain	neutral_or_lowGain	neutral_or_lowGain	neutral_or_lowGain	neutral_or_lowGain	neutral_or_lowGain	neutral_or_lowGain	neutral_or_lowGain	neutral_or_lowGain	neutral_or_lowGain	neutral_or_lowGain	neutral_or_lowGain	neutral_or_lowGain	neutral_or_lowGain	neutral_or_lowGain	neutral_or_lowGain	neutral_or_lowGain
MB-0464	METABRIC	hemiLoss	neutral_or_lowGain	hemiLoss	neutral_or_lowGain	amp	neutral_or_lowGain	hemiLoss	neutral_or_lowGain	hemiLoss	hemiLoss	amp	neutral_or_lowGain	hemiLoss	neutral_or_lowGain	amp	neutral_or_lowGain	hemiLoss	neutral_or_lowGain	hemiLoss	hemiLoss	neutral_or_lowGain	neutral_or_lowGain	hemiLoss	hemiLoss	neutral_or_lowGain	neutral_or_lowGain	neutral_or_lowGain	hemiLoss	neutral_or_lowGain	hemiLoss	neutral_or_lowGain	amp
MB-0466	METABRIC	neutral_or_lowGain	neutral_or_lowGain	neutral_or_lowGain	neutral_or_lowGain	neutral_or_lowGain	neutral_or_lowGain	neutral_or_lowGain	neutral_or_lowGain	neutral_or_lowGain	neutral_or_lowGain	neutral_or_lowGain	neutral_or_lowGain	hemiLoss	neutral_or_lowGain	neutral_or_lowGain	neutral_or_lowGain	neutral_or_lowGain	neutral_or_lowGain	hemiLoss	hemiLoss	neutral_or_lowGain	amp	hemiLoss	neutral_or_lowGain	neutral_or_lowGain	neutral_or_lowGain	neutral_or_lowGain	neutral_or_lowGain	neutral_or_lowGain	hemiLoss	neutral_or_lowGain	amp
MB-0468	METABRIC	hemiLoss	neutral_or_lowGain	amp	neutral_or_lowGain	hemiLoss	neutral_or_lowGain	neutral_or_lowGain	neutral_or_lowGain	hemiLoss	hemiLoss	neutral_or_lowGain	neutral_or_lowGain	hemiLoss	neutral_or_lowGain	neutral_or_lowGain	neutral_or_lowGain	neutral_or_lowGain	neutral_or_lowGain	hemiLoss	neutral_or_lowGain	neutral_or_lowGain	hemiLoss	hemiLoss	neutral_or_lowGain	neutral_or_lowGain	neutral_or_lowGain	neutral_or_lowGain	amp	neutral_or_lowGain	hemiLoss	amp	amp
MB-0471	METABRIC	neutral_or_lowGain	neutral_or_lowGain	hemiLoss	neutral_or_lowGain	neutral_or_lowGain	neutral_or_lowGain	neutral_or_lowGain	neutral_or_lowGain	neutral_or_lowGain	neutral_or_lowGain	neutral_or_lowGain	neutral_or_lowGain	neutral_or_lowGain	hemiLoss	neutral_or_lowGain	neutral_or_lowGain	neutral_or_lowGain	hemiLoss	hemiLoss	neutral_or_lowGain	neutral_or_lowGain	neutral_or_lowGain	hemiLoss	neutral_or_lowGain	neutral_or_lowGain	neutral_or_lowGain	neutral_or_lowGain	hemiLoss	neutral_or_lowGain	hemiLoss	neutral_or_lowGain	neutral_or_lowGain
MB-0472	METABRIC	neutral_or_lowGain	neutral_or_lowGain	neutral_or_lowGain	neutral_or_lowGain	neutral_or_lowGain	neutral_or_lowGain	hemiLoss	neutral_or_lowGain	neutral_or_lowGain	neutral_or_lowGain	neutral_or_lowGain	neutral_or_lowGain	neutral_or_lowGain	neutral_or_lowGain	neutral_or_lowGain	neutral_or_lowGain	neutral_or_lowGain	neutral_or_lowGain	hemiLoss	neutral_or_lowGain	neutral_or_lowGain	neutral_or_lowGain	hemiLoss	neutral_or_lowGain	neutral_or_lowGain	neutral_or_lowGain	neutral_or_lowGain	neutral_or_lowGain	neutral_or_lowGain	hemiLoss	neutral_or_lowGain	neutral_or_lowGain
MB-0474	METABRIC	neutral_or_lowGain	hemiLoss	neutral_or_lowGain	neutral_or_lowGain	neutral_or_lowGain	hemiLoss	hemiLoss	amp	hemiLoss	hemiLoss	hemiLoss	amp	hemiLoss	neutral_or_lowGain	hemiLoss	neutral_or_lowGain	neutral_or_lowGain	neutral_or_lowGain	hemiLoss	hemiLoss	neutral_or_lowGain	amp	hemiLoss	neutral_or_lowGain	hemiLoss	hemiLoss	hemiLoss	neutral_or_lowGain	hemiLoss	hemiLoss	neutral_or_lowGain	amp
MB-0476	METABRIC	neutral_or_lowGain	neutral_or_lowGain	neutral_or_lowGain	neutral_or_lowGain	neutral_or_lowGain	neutral_or_lowGain	neutral_or_lowGain	neutral_or_lowGain	neutral_or_lowGain	neutral_or_lowGain	neutral_or_lowGain	neutral_or_lowGain	neutral_or_lowGain	neutral_or_lowGain	neutral_or_lowGain	neutral_or_lowGain	neutral_or_lowGain	neutral_or_lowGain	neutral_or_lowGain	neutral_or_lowGain	neutral_or_lowGain	neutral_or_lowGain	neutral_or_lowGain	neutral_or_lowGain	neutral_or_lowGain	neutral_or_lowGain	neutral_or_lowGain	neutral_or_lowGain	neutral_or_lowGain	neutral_or_lowGain	neutral_or_lowGain	neutral_or_lowGain
MB-0478	METABRIC	neutral_or_lowGain	neutral_or_lowGain	neutral_or_lowGain	neutral_or_lowGain	neutral_or_lowGain	neutral_or_lowGain	neutral_or_lowGain	neutral_or_lowGain	neutral_or_lowGain	neutral_or_lowGain	neutral_or_lowGain	neutral_or_lowGain	neutral_or_lowGain	neutral_or_lowGain	neutral_or_lowGain	neutral_or_lowGain	neutral_or_lowGain	neutral_or_lowGain	neutral_or_lowGain	neutral_or_lowGain	neutral_or_lowGain	neutral_or_lowGain	neutral_or_lowGain	neutral_or_lowGain	neutral_or_lowGain	neutral_or_lowGain	neutral_or_lowGain	neutral_or_lowGain	neutral_or_lowGain	neutral_or_lowGain	neutral_or_lowGain	neutral_or_lowGain
MB-0489	METABRIC	neutral_or_lowGain	neutral_or_lowGain	neutral_or_lowGain	neutral_or_lowGain	neutral_or_lowGain	neutral_or_lowGain	neutral_or_lowGain	neutral_or_lowGain	neutral_or_lowGain	neutral_or_lowGain	neutral_or_lowGain	neutral_or_lowGain	neutral_or_lowGain	neutral_or_lowGain	neutral_or_lowGain	neutral_or_lowGain	neutral_or_lowGain	neutral_or_lowGain	neutral_or_lowGain	neutral_or_lowGain	neutral_or_lowGain	neutral_or_lowGain	neutral_or_lowGain	neutral_or_lowGain	neutral_or_lowGain	neutral_or_lowGain	neutral_or_lowGain	neutral_or_lowGain	neutral_or_lowGain	neutral_or_lowGain	neutral_or_lowGain	neutral_or_lowGain
MB-0497	METABRIC	neutral_or_lowGain	neutral_or_lowGain	hemiLoss	amp	neutral_or_lowGain	neutral_or_lowGain	neutral_or_lowGain	neutral_or_lowGain	neutral_or_lowGain	neutral_or_lowGain	neutral_or_lowGain	neutral_or_lowGain	neutral_or_lowGain	hemiLoss	neutral_or_lowGain	neutral_or_lowGain	neutral_or_lowGain	neutral_or_lowGain	neutral_or_lowGain	neutral_or_lowGain	neutral_or_lowGain	neutral_or_lowGain	neutral_or_lowGain	neutral_or_lowGain	neutral_or_lowGain	neutral_or_lowGain	neutral_or_lowGain	hemiLoss	neutral_or_lowGain	neutral_or_lowGain	amp	neutral_or_lowGain
MB-0499	METABRIC	neutral_or_lowGain	neutral_or_lowGain	neutral_or_lowGain	neutral_or_lowGain	neutral_or_lowGain	neutral_or_lowGain	neutral_or_lowGain	neutral_or_lowGain	neutral_or_lowGain	neutral_or_lowGain	neutral_or_lowGain	neutral_or_lowGain	neutral_or_lowGain	neutral_or_lowGain	neutral_or_lowGain	neutral_or_lowGain	neutral_or_lowGain	neutral_or_lowGain	neutral_or_lowGain	neutral_or_lowGain	neutral_or_lowGain	neutral_or_lowGain	neutral_or_lowGain	neutral_or_lowGain	neutral_or_lowGain	hemiLoss	hemiLoss	neutral_or_lowGain	neutral_or_lowGain	neutral_or_lowGain	neutral_or_lowGain	neutral_or_lowGain
MB-0500	METABRIC	neutral_or_lowGain	neutral_or_lowGain	neutral_or_lowGain	neutral_or_lowGain	amp	neutral_or_lowGain	neutral_or_lowGain	neutral_or_lowGain	neutral_or_lowGain	neutral_or_lowGain	neutral_or_lowGain	neutral_or_lowGain	hemiLoss	neutral_or_lowGain	neutral_or_lowGain	hemiLoss	hemiLoss	neutral_or_lowGain	hemiLoss	neutral_or_lowGain	hemiLoss	neutral_or_lowGain	hemiLoss	hemiLoss	neutral_or_lowGain	neutral_or_lowGain	hemiLoss	hemiLoss	hemiLoss	hemiLoss	neutral_or_lowGain	hemiLoss
MB-0501	METABRIC	neutral_or_lowGain	neutral_or_lowGain	neutral_or_lowGain	neutral_or_lowGain	neutral_or_lowGain	neutral_or_lowGain	hemiLoss	hemiLoss	neutral_or_lowGain	neutral_or_lowGain	neutral_or_lowGain	neutral_or_lowGain	amp	neutral_or_lowGain	neutral_or_lowGain	neutral_or_lowGain	neutral_or_lowGain	neutral_or_lowGain	neutral_or_lowGain	neutral_or_lowGain	neutral_or_lowGain	neutral_or_lowGain	neutral_or_lowGain	amp	neutral_or_lowGain	neutral_or_lowGain	neutral_or_lowGain	neutral_or_lowGain	neutral_or_lowGain	neutral_or_lowGain	neutral_or_lowGain	neutral_or_lowGain
MB-0504	METABRIC	neutral_or_lowGain	neutral_or_lowGain	neutral_or_lowGain	neutral_or_lowGain	neutral_or_lowGain	neutral_or_lowGain	hemiLoss	neutral_or_lowGain	neutral_or_lowGain	neutral_or_lowGain	hemiLoss	neutral_or_lowGain	neutral_or_lowGain	neutral_or_lowGain	neutral_or_lowGain	neutral_or_lowGain	neutral_or_lowGain	neutral_or_lowGain	hemiLoss	neutral_or_lowGain	neutral_or_lowGain	neutral_or_lowGain	hemiLoss	neutral_or_lowGain	neutral_or_lowGain	neutral_or_lowGain	neutral_or_lowGain	neutral_or_lowGain	neutral_or_lowGain	hemiLoss	neutral_or_lowGain	neutral_or_lowGain
MB-0505	METABRIC	neutral_or_lowGain	neutral_or_lowGain	neutral_or_lowGain	neutral_or_lowGain	neutral_or_lowGain	neutral_or_lowGain	hemiLoss	neutral_or_lowGain	neutral_or_lowGain	neutral_or_lowGain	neutral_or_lowGain	neutral_or_lowGain	neutral_or_lowGain	neutral_or_lowGain	neutral_or_lowGain	neutral_or_lowGain	neutral_or_lowGain	neutral_or_lowGain	hemiLoss	neutral_or_lowGain	neutral_or_lowGain	neutral_or_lowGain	hemiLoss	neutral_or_lowGain	neutral_or_lowGain	neutral_or_lowGain	neutral_or_lowGain	neutral_or_lowGain	neutral_or_lowGain	hemiLoss	neutral_or_lowGain	neutral_or_lowGain
MB-0507	METABRIC	neutral_or_lowGain	neutral_or_lowGain	hemiLoss	amp	neutral_or_lowGain	neutral_or_lowGain	neutral_or_lowGain	neutral_or_lowGain	neutral_or_lowGain	neutral_or_lowGain	neutral_or_lowGain	neutral_or_lowGain	neutral_or_lowGain	neutral_or_lowGain	neutral_or_lowGain	neutral_or_lowGain	neutral_or_lowGain	neutral_or_lowGain	hemiLoss	neutral_or_lowGain	amp	neutral_or_lowGain	hemiLoss	hemiLoss	neutral_or_lowGain	neutral_or_lowGain	neutral_or_lowGain	hemiLoss	hemiLoss	hemiLoss	amp	neutral_or_lowGain
MB-0508	METABRIC	neutral_or_lowGain	neutral_or_lowGain	hemiLoss	amp	neutral_or_lowGain	neutral_or_lowGain	hemiLoss	neutral_or_lowGain	neutral_or_lowGain	neutral_or_lowGain	neutral_or_lowGain	neutral_or_lowGain	neutral_or_lowGain	neutral_or_lowGain	hemiLoss	hemiLoss	neutral_or_lowGain	neutral_or_lowGain	hemiLoss	neutral_or_lowGain	neutral_or_lowGain	neutral_or_lowGain	hemiLoss	neutral_or_lowGain	neutral_or_lowGain	neutral_or_lowGain	hemiLoss	hemiLoss	hemiLoss	hemiLoss	neutral_or_lowGain	hemiLoss
MB-0509	METABRIC	neutral_or_lowGain	neutral_or_lowGain	neutral_or_lowGain	neutral_or_lowGain	neutral_or_lowGain	neutral_or_lowGain	hemiLoss	neutral_or_lowGain	neutral_or_lowGain	neutral_or_lowGain	neutral_or_lowGain	neutral_or_lowGain	neutral_or_lowGain	neutral_or_lowGain	neutral_or_lowGain	neutral_or_lowGain	neutral_or_lowGain	neutral_or_lowGain	hemiLoss	neutral_or_lowGain	neutral_or_lowGain	neutral_or_lowGain	hemiLoss	neutral_or_lowGain	neutral_or_lowGain	neutral_or_lowGain	neutral_or_lowGain	neutral_or_lowGain	neutral_or_lowGain	hemiLoss	hemiLoss	neutral_or_lowGain
MB-0511	METABRIC	neutral_or_lowGain	neutral_or_lowGain	neutral_or_lowGain	neutral_or_lowGain	neutral_or_lowGain	neutral_or_lowGain	neutral_or_lowGain	neutral_or_lowGain	neutral_or_lowGain	neutral_or_lowGain	neutral_or_lowGain	neutral_or_lowGain	neutral_or_lowGain	neutral_or_lowGain	neutral_or_lowGain	neutral_or_lowGain	neutral_or_lowGain	neutral_or_lowGain	neutral_or_lowGain	neutral_or_lowGain	neutral_or_lowGain	neutral_or_lowGain	neutral_or_lowGain	neutral_or_lowGain	neutral_or_lowGain	neutral_or_lowGain	neutral_or_lowGain	neutral_or_lowGain	neutral_or_lowGain	neutral_or_lowGain	neutral_or_lowGain	neutral_or_lowGain
MB-0512	METABRIC	neutral_or_lowGain	neutral_or_lowGain	neutral_or_lowGain	neutral_or_lowGain	neutral_or_lowGain	neutral_or_lowGain	hemiLoss	neutral_or_lowGain	neutral_or_lowGain	neutral_or_lowGain	neutral_or_lowGain	neutral_or_lowGain	neutral_or_lowGain	neutral_or_lowGain	amp	neutral_or_lowGain	neutral_or_lowGain	neutral_or_lowGain	homLoss	neutral_or_lowGain	neutral_or_lowGain	amp	hemiLoss	neutral_or_lowGain	neutral_or_lowGain	neutral_or_lowGain	neutral_or_lowGain	neutral_or_lowGain	neutral_or_lowGain	hemiLoss	neutral_or_lowGain	amp
MB-0514	METABRIC	neutral_or_lowGain	neutral_or_lowGain	neutral_or_lowGain	neutral_or_lowGain	neutral_or_lowGain	neutral_or_lowGain	hemiLoss	neutral_or_lowGain	neutral_or_lowGain	neutral_or_lowGain	neutral_or_lowGain	neutral_or_lowGain	neutral_or_lowGain	neutral_or_lowGain	hemiLoss	neutral_or_lowGain	neutral_or_lowGain	neutral_or_lowGain	neutral_or_lowGain	neutral_or_lowGain	neutral_or_lowGain	neutral_or_lowGain	neutral_or_lowGain	neutral_or_lowGain	neutral_or_lowGain	neutral_or_lowGain	hemiLoss	neutral_or_lowGain	neutral_or_lowGain	hemiLoss	neutral_or_lowGain	hemiLoss
MB-0516	METABRIC	hemiLoss	neutral_or_lowGain	hemiLoss	neutral_or_lowGain	neutral_or_lowGain	neutral_or_lowGain	hemiLoss	hemiLoss	neutral_or_lowGain	neutral_or_lowGain	neutral_or_lowGain	neutral_or_lowGain	neutral_or_lowGain	amp	hemiLoss	hemiLoss	neutral_or_lowGain	neutral_or_lowGain	neutral_or_lowGain	hemiLoss	neutral_or_lowGain	neutral_or_lowGain	neutral_or_lowGain	neutral_or_lowGain	neutral_or_lowGain	neutral_or_lowGain	neutral_or_lowGain	hemiLoss	hemiLoss	neutral_or_lowGain	neutral_or_lowGain	hemiLoss
MB-0519	METABRIC	hemiLoss	neutral_or_lowGain	neutral_or_lowGain	neutral_or_lowGain	hemiLoss	neutral_or_lowGain	hemiLoss	neutral_or_lowGain	neutral_or_lowGain	neutral_or_lowGain	neutral_or_lowGain	neutral_or_lowGain	neutral_or_lowGain	neutral_or_lowGain	hemiLoss	neutral_or_lowGain	hemiLoss	neutral_or_lowGain	hemiLoss	neutral_or_lowGain	neutral_or_lowGain	amp	hemiLoss	neutral_or_lowGain	neutral_or_lowGain	neutral_or_lowGain	neutral_or_lowGain	neutral_or_lowGain	neutral_or_lowGain	hemiLoss	neutral_or_lowGain	neutral_or_lowGain
MB-0522	METABRIC	neutral_or_lowGain	hemiLoss	hemiLoss	neutral_or_lowGain	neutral_or_lowGain	neutral_or_lowGain	hemiLoss	neutral_or_lowGain	hemiLoss	hemiLoss	neutral_or_lowGain	neutral_or_lowGain	amp	neutral_or_lowGain	hemiLoss	hemiLoss	neutral_or_lowGain	neutral_or_lowGain	hemiLoss	neutral_or_lowGain	neutral_or_lowGain	neutral_or_lowGain	hemiLoss	neutral_or_lowGain	neutral_or_lowGain	hemiLoss	hemiLoss	hemiLoss	neutral_or_lowGain	hemiLoss	neutral_or_lowGain	hemiLoss
MB-0524	METABRIC	neutral_or_lowGain	neutral_or_lowGain	neutral_or_lowGain	neutral_or_lowGain	neutral_or_lowGain	neutral_or_lowGain	neutral_or_lowGain	neutral_or_lowGain	neutral_or_lowGain	neutral_or_lowGain	hemiLoss	neutral_or_lowGain	neutral_or_lowGain	neutral_or_lowGain	neutral_or_lowGain	neutral_or_lowGain	neutral_or_lowGain	neutral_or_lowGain	neutral_or_lowGain	neutral_or_lowGain	neutral_or_lowGain	amp	neutral_or_lowGain	neutral_or_lowGain	neutral_or_lowGain	neutral_or_lowGain	hemiLoss	neutral_or_lowGain	neutral_or_lowGain	neutral_or_lowGain	neutral_or_lowGain	neutral_or_lowGain
MB-0525	METABRIC	neutral_or_lowGain	neutral_or_lowGain	hemiLoss	neutral_or_lowGain	neutral_or_lowGain	neutral_or_lowGain	neutral_or_lowGain	neutral_or_lowGain	hemiLoss	hemiLoss	neutral_or_lowGain	neutral_or_lowGain	hemiLoss	neutral_or_lowGain	neutral_or_lowGain	neutral_or_lowGain	hemiLoss	neutral_or_lowGain	hemiLoss	hemiLoss	neutral_or_lowGain	neutral_or_lowGain	hemiLoss	hemiLoss	amp	neutral_or_lowGain	hemiLoss	hemiLoss	neutral_or_lowGain	hemiLoss	neutral_or_lowGain	neutral_or_lowGain
MB-0527	METABRIC	neutral_or_lowGain	neutral_or_lowGain	neutral_or_lowGain	neutral_or_lowGain	neutral_or_lowGain	neutral_or_lowGain	neutral_or_lowGain	neutral_or_lowGain	neutral_or_lowGain	neutral_or_lowGain	neutral_or_lowGain	neutral_or_lowGain	neutral_or_lowGain	neutral_or_lowGain	neutral_or_lowGain	neutral_or_lowGain	neutral_or_lowGain	neutral_or_lowGain	neutral_or_lowGain	neutral_or_lowGain	neutral_or_lowGain	neutral_or_lowGain	neutral_or_lowGain	neutral_or_lowGain	neutral_or_lowGain	neutral_or_lowGain	neutral_or_lowGain	neutral_or_lowGain	neutral_or_lowGain	neutral_or_lowGain	neutral_or_lowGain	neutral_or_lowGain
MB-0528	METABRIC	neutral_or_lowGain	neutral_or_lowGain	hemiLoss	amp	neutral_or_lowGain	neutral_or_lowGain	hemiLoss	neutral_or_lowGain	neutral_or_lowGain	neutral_or_lowGain	hemiLoss	neutral_or_lowGain	hemiLoss	neutral_or_lowGain	neutral_or_lowGain	neutral_or_lowGain	neutral_or_lowGain	amp	hemiLoss	neutral_or_lowGain	neutral_or_lowGain	amp	hemiLoss	hemiLoss	neutral_or_lowGain	neutral_or_lowGain	neutral_or_lowGain	hemiLoss	hemiLoss	hemiLoss	amp	neutral_or_lowGain
MB-0536	METABRIC	neutral_or_lowGain	neutral_or_lowGain	neutral_or_lowGain	neutral_or_lowGain	hemiLoss	amp	hemiLoss	neutral_or_lowGain	hemiLoss	hemiLoss	hemiLoss	neutral_or_lowGain	hemiLoss	neutral_or_lowGain	neutral_or_lowGain	neutral_or_lowGain	hemiLoss	neutral_or_lowGain	hemiLoss	hemiLoss	amp	amp	hemiLoss	hemiLoss	neutral_or_lowGain	neutral_or_lowGain	hemiLoss	hemiLoss	hemiLoss	hemiLoss	neutral_or_lowGain	amp
MB-0537	METABRIC	neutral_or_lowGain	neutral_or_lowGain	neutral_or_lowGain	neutral_or_lowGain	neutral_or_lowGain	neutral_or_lowGain	neutral_or_lowGain	neutral_or_lowGain	neutral_or_lowGain	neutral_or_lowGain	neutral_or_lowGain	neutral_or_lowGain	neutral_or_lowGain	neutral_or_lowGain	neutral_or_lowGain	neutral_or_lowGain	neutral_or_lowGain	neutral_or_lowGain	neutral_or_lowGain	neutral_or_lowGain	neutral_or_lowGain	neutral_or_lowGain	neutral_or_lowGain	neutral_or_lowGain	neutral_or_lowGain	neutral_or_lowGain	neutral_or_lowGain	neutral_or_lowGain	neutral_or_lowGain	neutral_or_lowGain	neutral_or_lowGain	neutral_or_lowGain
MB-0540	METABRIC	neutral_or_lowGain	neutral_or_lowGain	neutral_or_lowGain	neutral_or_lowGain	neutral_or_lowGain	neutral_or_lowGain	neutral_or_lowGain	neutral_or_lowGain	neutral_or_lowGain	neutral_or_lowGain	neutral_or_lowGain	neutral_or_lowGain	neutral_or_lowGain	neutral_or_lowGain	neutral_or_lowGain	neutral_or_lowGain	neutral_or_lowGain	neutral_or_lowGain	neutral_or_lowGain	neutral_or_lowGain	neutral_or_lowGain	neutral_or_lowGain	neutral_or_lowGain	neutral_or_lowGain	neutral_or_lowGain	neutral_or_lowGain	neutral_or_lowGain	neutral_or_lowGain	neutral_or_lowGain	neutral_or_lowGain	neutral_or_lowGain	neutral_or_lowGain
MB-0547	METABRIC	amp	neutral_or_lowGain	neutral_or_lowGain	neutral_or_lowGain	neutral_or_lowGain	neutral_or_lowGain	hemiLoss	neutral_or_lowGain	neutral_or_lowGain	neutral_or_lowGain	hemiLoss	neutral_or_lowGain	neutral_or_lowGain	neutral_or_lowGain	neutral_or_lowGain	neutral_or_lowGain	neutral_or_lowGain	neutral_or_lowGain	neutral_or_lowGain	neutral_or_lowGain	neutral_or_lowGain	neutral_or_lowGain	neutral_or_lowGain	hemiLoss	neutral_or_lowGain	neutral_or_lowGain	neutral_or_lowGain	neutral_or_lowGain	neutral_or_lowGain	neutral_or_lowGain	neutral_or_lowGain	neutral_or_lowGain
MB-0549	METABRIC	neutral_or_lowGain	neutral_or_lowGain	neutral_or_lowGain	neutral_or_lowGain	neutral_or_lowGain	neutral_or_lowGain	neutral_or_lowGain	neutral_or_lowGain	neutral_or_lowGain	neutral_or_lowGain	neutral_or_lowGain	neutral_or_lowGain	amp	neutral_or_lowGain	neutral_or_lowGain	neutral_or_lowGain	neutral_or_lowGain	neutral_or_lowGain	hemiLoss	neutral_or_lowGain	neutral_or_lowGain	neutral_or_lowGain	hemiLoss	neutral_or_lowGain	neutral_or_lowGain	neutral_or_lowGain	neutral_or_lowGain	neutral_or_lowGain	neutral_or_lowGain	hemiLoss	amp	neutral_or_lowGain
MB-0558	METABRIC	hemiLoss	neutral_or_lowGain	hemiLoss	neutral_or_lowGain	neutral_or_lowGain	neutral_or_lowGain	neutral_or_lowGain	amp	hemiLoss	hemiLoss	hemiLoss	neutral_or_lowGain	hemiLoss	neutral_or_lowGain	hemiLoss	neutral_or_lowGain	neutral_or_lowGain	hemiLoss	hemiLoss	hemiLoss	hemiLoss	amp	hemiLoss	hemiLoss	hemiLoss	hemiLoss	hemiLoss	hemiLoss	neutral_or_lowGain	hemiLoss	neutral_or_lowGain	hemiLoss
MB-0559	METABRIC	neutral_or_lowGain	neutral_or_lowGain	neutral_or_lowGain	neutral_or_lowGain	neutral_or_lowGain	neutral_or_lowGain	hemiLoss	hemiLoss	neutral_or_lowGain	neutral_or_lowGain	neutral_or_lowGain	neutral_or_lowGain	neutral_or_lowGain	hemiLoss	hemiLoss	neutral_or_lowGain	neutral_or_lowGain	neutral_or_lowGain	hemiLoss	neutral_or_lowGain	neutral_or_lowGain	amp	hemiLoss	neutral_or_lowGain	neutral_or_lowGain	neutral_or_lowGain	neutral_or_lowGain	hemiLoss	neutral_or_lowGain	hemiLoss	neutral_or_lowGain	amp
MB-0568	METABRIC	neutral_or_lowGain	neutral_or_lowGain	neutral_or_lowGain	neutral_or_lowGain	neutral_or_lowGain	neutral_or_lowGain	hemiLoss	neutral_or_lowGain	neutral_or_lowGain	neutral_or_lowGain	neutral_or_lowGain	neutral_or_lowGain	neutral_or_lowGain	neutral_or_lowGain	neutral_or_lowGain	neutral_or_lowGain	neutral_or_lowGain	neutral_or_lowGain	neutral_or_lowGain	neutral_or_lowGain	neutral_or_lowGain	neutral_or_lowGain	neutral_or_lowGain	neutral_or_lowGain	neutral_or_lowGain	neutral_or_lowGain	neutral_or_lowGain	neutral_or_lowGain	neutral_or_lowGain	neutral_or_lowGain	neutral_or_lowGain	neutral_or_lowGain
MB-0571	METABRIC	neutral_or_lowGain	neutral_or_lowGain	neutral_or_lowGain	neutral_or_lowGain	neutral_or_lowGain	neutral_or_lowGain	hemiLoss	neutral_or_lowGain	neutral_or_lowGain	neutral_or_lowGain	neutral_or_lowGain	neutral_or_lowGain	neutral_or_lowGain	neutral_or_lowGain	neutral_or_lowGain	neutral_or_lowGain	neutral_or_lowGain	neutral_or_lowGain	neutral_or_lowGain	neutral_or_lowGain	neutral_or_lowGain	neutral_or_lowGain	neutral_or_lowGain	neutral_or_lowGain	neutral_or_lowGain	neutral_or_lowGain	neutral_or_lowGain	neutral_or_lowGain	neutral_or_lowGain	neutral_or_lowGain	neutral_or_lowGain	neutral_or_lowGain
MB-0577	METABRIC	neutral_or_lowGain	neutral_or_lowGain	hemiLoss	neutral_or_lowGain	neutral_or_lowGain	neutral_or_lowGain	hemiLoss	neutral_or_lowGain	neutral_or_lowGain	neutral_or_lowGain	neutral_or_lowGain	neutral_or_lowGain	neutral_or_lowGain	neutral_or_lowGain	neutral_or_lowGain	neutral_or_lowGain	neutral_or_lowGain	neutral_or_lowGain	hemiLoss	hemiLoss	neutral_or_lowGain	neutral_or_lowGain	neutral_or_lowGain	neutral_or_lowGain	neutral_or_lowGain	neutral_or_lowGain	neutral_or_lowGain	hemiLoss	neutral_or_lowGain	hemiLoss	neutral_or_lowGain	neutral_or_lowGain
MB-0578	METABRIC	neutral_or_lowGain	neutral_or_lowGain	neutral_or_lowGain	neutral_or_lowGain	neutral_or_lowGain	neutral_or_lowGain	neutral_or_lowGain	neutral_or_lowGain	neutral_or_lowGain	neutral_or_lowGain	neutral_or_lowGain	neutral_or_lowGain	neutral_or_lowGain	neutral_or_lowGain	neutral_or_lowGain	neutral_or_lowGain	neutral_or_lowGain	neutral_or_lowGain	neutral_or_lowGain	neutral_or_lowGain	neutral_or_lowGain	neutral_or_lowGain	neutral_or_lowGain	neutral_or_lowGain	neutral_or_lowGain	neutral_or_lowGain	neutral_or_lowGain	neutral_or_lowGain	neutral_or_lowGain	neutral_or_lowGain	neutral_or_lowGain	neutral_or_lowGain
MB-0586	METABRIC	neutral_or_lowGain	neutral_or_lowGain	neutral_or_lowGain	amp	neutral_or_lowGain	neutral_or_lowGain	neutral_or_lowGain	neutral_or_lowGain	neutral_or_lowGain	neutral_or_lowGain	neutral_or_lowGain	neutral_or_lowGain	neutral_or_lowGain	neutral_or_lowGain	amp	neutral_or_lowGain	neutral_or_lowGain	neutral_or_lowGain	neutral_or_lowGain	neutral_or_lowGain	neutral_or_lowGain	neutral_or_lowGain	neutral_or_lowGain	neutral_or_lowGain	neutral_or_lowGain	neutral_or_lowGain	neutral_or_lowGain	neutral_or_lowGain	neutral_or_lowGain	neutral_or_lowGain	neutral_or_lowGain	amp
MB-0588	METABRIC	neutral_or_lowGain	neutral_or_lowGain	neutral_or_lowGain	neutral_or_lowGain	neutral_or_lowGain	neutral_or_lowGain	neutral_or_lowGain	neutral_or_lowGain	hemiLoss	hemiLoss	neutral_or_lowGain	neutral_or_lowGain	neutral_or_lowGain	hemiLoss	neutral_or_lowGain	neutral_or_lowGain	neutral_or_lowGain	neutral_or_lowGain	neutral_or_lowGain	neutral_or_lowGain	neutral_or_lowGain	neutral_or_lowGain	neutral_or_lowGain	neutral_or_lowGain	neutral_or_lowGain	neutral_or_lowGain	neutral_or_lowGain	neutral_or_lowGain	neutral_or_lowGain	neutral_or_lowGain	neutral_or_lowGain	neutral_or_lowGain
MB-0590	METABRIC	hemiLoss	hemiLoss	neutral_or_lowGain	neutral_or_lowGain	hemiLoss	neutral_or_lowGain	neutral_or_lowGain	neutral_or_lowGain	hemiLoss	hemiLoss	hemiLoss	hemiLoss	amp	hemiLoss	amp	hemiLoss	hemiLoss	hemiLoss	hemiLoss	hemiLoss	neutral_or_lowGain	amp	hemiLoss	hemiLoss	neutral_or_lowGain	neutral_or_lowGain	neutral_or_lowGain	hemiLoss	hemiLoss	hemiLoss	amp	neutral_or_lowGain
MB-0592	METABRIC	neutral_or_lowGain	neutral_or_lowGain	neutral_or_lowGain	neutral_or_lowGain	neutral_or_lowGain	neutral_or_lowGain	neutral_or_lowGain	neutral_or_lowGain	neutral_or_lowGain	neutral_or_lowGain	neutral_or_lowGain	neutral_or_lowGain	neutral_or_lowGain	neutral_or_lowGain	neutral_or_lowGain	neutral_or_lowGain	neutral_or_lowGain	neutral_or_lowGain	neutral_or_lowGain	neutral_or_lowGain	neutral_or_lowGain	neutral_or_lowGain	neutral_or_lowGain	neutral_or_lowGain	neutral_or_lowGain	neutral_or_lowGain	neutral_or_lowGain	neutral_or_lowGain	neutral_or_lowGain	neutral_or_lowGain	neutral_or_lowGain	neutral_or_lowGain
MB-0600	METABRIC	neutral_or_lowGain	neutral_or_lowGain	neutral_or_lowGain	amp	neutral_or_lowGain	neutral_or_lowGain	hemiLoss	neutral_or_lowGain	neutral_or_lowGain	neutral_or_lowGain	neutral_or_lowGain	neutral_or_lowGain	neutral_or_lowGain	neutral_or_lowGain	amp	neutral_or_lowGain	neutral_or_lowGain	neutral_or_lowGain	neutral_or_lowGain	neutral_or_lowGain	neutral_or_lowGain	amp	neutral_or_lowGain	neutral_or_lowGain	neutral_or_lowGain	neutral_or_lowGain	neutral_or_lowGain	neutral_or_lowGain	hemiLoss	neutral_or_lowGain	neutral_or_lowGain	amp
MB-0603	METABRIC	neutral_or_lowGain	neutral_or_lowGain	neutral_or_lowGain	neutral_or_lowGain	neutral_or_lowGain	neutral_or_lowGain	hemiLoss	neutral_or_lowGain	neutral_or_lowGain	neutral_or_lowGain	neutral_or_lowGain	neutral_or_lowGain	neutral_or_lowGain	neutral_or_lowGain	neutral_or_lowGain	neutral_or_lowGain	neutral_or_lowGain	neutral_or_lowGain	hemiLoss	neutral_or_lowGain	neutral_or_lowGain	neutral_or_lowGain	hemiLoss	neutral_or_lowGain	neutral_or_lowGain	neutral_or_lowGain	neutral_or_lowGain	neutral_or_lowGain	neutral_or_lowGain	neutral_or_lowGain	neutral_or_lowGain	neutral_or_lowGain
MB-0614	METABRIC	neutral_or_lowGain	neutral_or_lowGain	hemiLoss	amp	neutral_or_lowGain	neutral_or_lowGain	hemiLoss	neutral_or_lowGain	neutral_or_lowGain	neutral_or_lowGain	neutral_or_lowGain	neutral_or_lowGain	neutral_or_lowGain	hemiLoss	amp	neutral_or_lowGain	neutral_or_lowGain	neutral_or_lowGain	neutral_or_lowGain	neutral_or_lowGain	neutral_or_lowGain	neutral_or_lowGain	neutral_or_lowGain	neutral_or_lowGain	neutral_or_lowGain	neutral_or_lowGain	neutral_or_lowGain	hemiLoss	neutral_or_lowGain	neutral_or_lowGain	neutral_or_lowGain	amp
MB-0615	METABRIC	neutral_or_lowGain	hemiLoss	hemiLoss	neutral_or_lowGain	neutral_or_lowGain	hemiLoss	neutral_or_lowGain	neutral_or_lowGain	hemiLoss	hemiLoss	neutral_or_lowGain	neutral_or_lowGain	amp	hemiLoss	neutral_or_lowGain	neutral_or_lowGain	hemiLoss	neutral_or_lowGain	hemiLoss	hemiLoss	neutral_or_lowGain	amp	hemiLoss	hemiLoss	hemiLoss	hemiLoss	neutral_or_lowGain	hemiLoss	hemiLoss	hemiLoss	neutral_or_lowGain	neutral_or_lowGain
MB-0619	METABRIC	neutral_or_lowGain	neutral_or_lowGain	neutral_or_lowGain	neutral_or_lowGain	neutral_or_lowGain	amp	hemiLoss	neutral_or_lowGain	neutral_or_lowGain	neutral_or_lowGain	neutral_or_lowGain	neutral_or_lowGain	neutral_or_lowGain	hemiLoss	neutral_or_lowGain	neutral_or_lowGain	neutral_or_lowGain	neutral_or_lowGain	hemiLoss	neutral_or_lowGain	neutral_or_lowGain	neutral_or_lowGain	hemiLoss	neutral_or_lowGain	neutral_or_lowGain	neutral_or_lowGain	neutral_or_lowGain	neutral_or_lowGain	neutral_or_lowGain	hemiLoss	neutral_or_lowGain	neutral_or_lowGain
MB-0623	METABRIC	neutral_or_lowGain	amp	hemiLoss	hemiLoss	hemiLoss	hemiLoss	hemiLoss	neutral_or_lowGain	hemiLoss	hemiLoss	neutral_or_lowGain	neutral_or_lowGain	neutral_or_lowGain	hemiLoss	neutral_or_lowGain	neutral_or_lowGain	hemiLoss	neutral_or_lowGain	hemiLoss	neutral_or_lowGain	neutral_or_lowGain	amp	hemiLoss	neutral_or_lowGain	neutral_or_lowGain	neutral_or_lowGain	neutral_or_lowGain	hemiLoss	neutral_or_lowGain	hemiLoss	amp	neutral_or_lowGain
MB-0630	METABRIC	neutral_or_lowGain	neutral_or_lowGain	hemiLoss	amp	neutral_or_lowGain	neutral_or_lowGain	neutral_or_lowGain	neutral_or_lowGain	hemiLoss	hemiLoss	neutral_or_lowGain	neutral_or_lowGain	amp	neutral_or_lowGain	hemiLoss	neutral_or_lowGain	neutral_or_lowGain	neutral_or_lowGain	neutral_or_lowGain	neutral_or_lowGain	neutral_or_lowGain	amp	neutral_or_lowGain	neutral_or_lowGain	neutral_or_lowGain	neutral_or_lowGain	neutral_or_lowGain	hemiLoss	neutral_or_lowGain	neutral_or_lowGain	neutral_or_lowGain	amp
MB-0632	METABRIC	neutral_or_lowGain	neutral_or_lowGain	neutral_or_lowGain	neutral_or_lowGain	neutral_or_lowGain	neutral_or_lowGain	hemiLoss	neutral_or_lowGain	neutral_or_lowGain	neutral_or_lowGain	neutral_or_lowGain	neutral_or_lowGain	neutral_or_lowGain	hemiLoss	neutral_or_lowGain	neutral_or_lowGain	neutral_or_lowGain	neutral_or_lowGain	hemiLoss	neutral_or_lowGain	neutral_or_lowGain	neutral_or_lowGain	hemiLoss	neutral_or_lowGain	neutral_or_lowGain	neutral_or_lowGain	neutral_or_lowGain	neutral_or_lowGain	hemiLoss	hemiLoss	amp	neutral_or_lowGain
MB-0634	METABRIC	neutral_or_lowGain	neutral_or_lowGain	neutral_or_lowGain	neutral_or_lowGain	neutral_or_lowGain	neutral_or_lowGain	neutral_or_lowGain	neutral_or_lowGain	neutral_or_lowGain	neutral_or_lowGain	neutral_or_lowGain	neutral_or_lowGain	neutral_or_lowGain	neutral_or_lowGain	neutral_or_lowGain	neutral_or_lowGain	neutral_or_lowGain	neutral_or_lowGain	neutral_or_lowGain	neutral_or_lowGain	neutral_or_lowGain	neutral_or_lowGain	neutral_or_lowGain	neutral_or_lowGain	neutral_or_lowGain	neutral_or_lowGain	neutral_or_lowGain	neutral_or_lowGain	neutral_or_lowGain	neutral_or_lowGain	neutral_or_lowGain	neutral_or_lowGain
MB-0637	METABRIC	neutral_or_lowGain	amp	neutral_or_lowGain	neutral_or_lowGain	neutral_or_lowGain	amp	neutral_or_lowGain	neutral_or_lowGain	neutral_or_lowGain	neutral_or_lowGain	hemiLoss	neutral_or_lowGain	neutral_or_lowGain	neutral_or_lowGain	neutral_or_lowGain	hemiLoss	neutral_or_lowGain	hemiLoss	neutral_or_lowGain	neutral_or_lowGain	neutral_or_lowGain	neutral_or_lowGain	neutral_or_lowGain	hemiLoss	neutral_or_lowGain	neutral_or_lowGain	hemiLoss	neutral_or_lowGain	neutral_or_lowGain	neutral_or_lowGain	amp	neutral_or_lowGain
MB-0639	METABRIC	hemiLoss	neutral_or_lowGain	neutral_or_lowGain	neutral_or_lowGain	amp	neutral_or_lowGain	neutral_or_lowGain	neutral_or_lowGain	neutral_or_lowGain	neutral_or_lowGain	neutral_or_lowGain	amp	neutral_or_lowGain	neutral_or_lowGain	amp	neutral_or_lowGain	neutral_or_lowGain	neutral_or_lowGain	hemiLoss	hemiLoss	hemiLoss	neutral_or_lowGain	neutral_or_lowGain	neutral_or_lowGain	neutral_or_lowGain	amp	neutral_or_lowGain	amp	hemiLoss	hemiLoss	neutral_or_lowGain	hemiLoss
MB-0641	METABRIC	neutral_or_lowGain	neutral_or_lowGain	neutral_or_lowGain	neutral_or_lowGain	neutral_or_lowGain	neutral_or_lowGain	neutral_or_lowGain	neutral_or_lowGain	neutral_or_lowGain	neutral_or_lowGain	neutral_or_lowGain	neutral_or_lowGain	neutral_or_lowGain	neutral_or_lowGain	neutral_or_lowGain	neutral_or_lowGain	neutral_or_lowGain	neutral_or_lowGain	neutral_or_lowGain	neutral_or_lowGain	neutral_or_lowGain	neutral_or_lowGain	neutral_or_lowGain	neutral_or_lowGain	neutral_or_lowGain	neutral_or_lowGain	neutral_or_lowGain	neutral_or_lowGain	neutral_or_lowGain	neutral_or_lowGain	neutral_or_lowGain	neutral_or_lowGain
MB-0657	METABRIC	hemiLoss	neutral_or_lowGain	hemiLoss	neutral_or_lowGain	neutral_or_lowGain	neutral_or_lowGain	hemiLoss	neutral_or_lowGain	neutral_or_lowGain	neutral_or_lowGain	hemiLoss	neutral_or_lowGain	hemiLoss	neutral_or_lowGain	neutral_or_lowGain	hemiLoss	hemiLoss	amp	hemiLoss	neutral_or_lowGain	amp	neutral_or_lowGain	hemiLoss	hemiLoss	hemiLoss	neutral_or_lowGain	hemiLoss	hemiLoss	hemiLoss	hemiLoss	neutral_or_lowGain	neutral_or_lowGain
MB-0663	METABRIC	neutral_or_lowGain	neutral_or_lowGain	hemiLoss	neutral_or_lowGain	neutral_or_lowGain	neutral_or_lowGain	neutral_or_lowGain	neutral_or_lowGain	hemiLoss	hemiLoss	neutral_or_lowGain	neutral_or_lowGain	amp	hemiLoss	hemiLoss	neutral_or_lowGain	hemiLoss	neutral_or_lowGain	hemiLoss	hemiLoss	neutral_or_lowGain	neutral_or_lowGain	hemiLoss	hemiLoss	neutral_or_lowGain	neutral_or_lowGain	neutral_or_lowGain	hemiLoss	hemiLoss	hemiLoss	amp	hemiLoss
MB-0667	METABRIC	neutral_or_lowGain	neutral_or_lowGain	neutral_or_lowGain	neutral_or_lowGain	neutral_or_lowGain	neutral_or_lowGain	neutral_or_lowGain	neutral_or_lowGain	neutral_or_lowGain	neutral_or_lowGain	neutral_or_lowGain	neutral_or_lowGain	amp	neutral_or_lowGain	neutral_or_lowGain	neutral_or_lowGain	neutral_or_lowGain	neutral_or_lowGain	neutral_or_lowGain	neutral_or_lowGain	neutral_or_lowGain	neutral_or_lowGain	neutral_or_lowGain	neutral_or_lowGain	neutral_or_lowGain	hemiLoss	neutral_or_lowGain	neutral_or_lowGain	neutral_or_lowGain	neutral_or_lowGain	neutral_or_lowGain	neutral_or_lowGain
MB-0876	METABRIC	neutral_or_lowGain	neutral_or_lowGain	neutral_or_lowGain	neutral_or_lowGain	neutral_or_lowGain	neutral_or_lowGain	neutral_or_lowGain	neutral_or_lowGain	neutral_or_lowGain	neutral_or_lowGain	neutral_or_lowGain	neutral_or_lowGain	neutral_or_lowGain	neutral_or_lowGain	neutral_or_lowGain	neutral_or_lowGain	neutral_or_lowGain	neutral_or_lowGain	neutral_or_lowGain	neutral_or_lowGain	neutral_or_lowGain	neutral_or_lowGain	neutral_or_lowGain	neutral_or_lowGain	neutral_or_lowGain	neutral_or_lowGain	neutral_or_lowGain	homLoss	neutral_or_lowGain	neutral_or_lowGain	neutral_or_lowGain	neutral_or_lowGain
MB-0880	METABRIC	neutral_or_lowGain	neutral_or_lowGain	neutral_or_lowGain	neutral_or_lowGain	neutral_or_lowGain	neutral_or_lowGain	hemiLoss	hemiLoss	neutral_or_lowGain	neutral_or_lowGain	neutral_or_lowGain	neutral_or_lowGain	neutral_or_lowGain	neutral_or_lowGain	neutral_or_lowGain	neutral_or_lowGain	neutral_or_lowGain	neutral_or_lowGain	neutral_or_lowGain	neutral_or_lowGain	neutral_or_lowGain	neutral_or_lowGain	neutral_or_lowGain	neutral_or_lowGain	neutral_or_lowGain	neutral_or_lowGain	neutral_or_lowGain	neutral_or_lowGain	neutral_or_lowGain	neutral_or_lowGain	neutral_or_lowGain	neutral_or_lowGain
MB-2513	METABRIC	hemiLoss	hemiLoss	amp	amp	neutral_or_lowGain	hemiLoss	hemiLoss	neutral_or_lowGain	neutral_or_lowGain	neutral_or_lowGain	hemiLoss	neutral_or_lowGain	amp	neutral_or_lowGain	hemiLoss	hemiLoss	hemiLoss	neutral_or_lowGain	hemiLoss	hemiLoss	neutral_or_lowGain	amp	hemiLoss	hemiLoss	hemiLoss	neutral_or_lowGain	hemiLoss	hemiLoss	hemiLoss	hemiLoss	neutral_or_lowGain	hemiLoss
MB-2517	METABRIC	neutral_or_lowGain	hemiLoss	neutral_or_lowGain	neutral_or_lowGain	neutral_or_lowGain	neutral_or_lowGain	hemiLoss	neutral_or_lowGain	hemiLoss	hemiLoss	neutral_or_lowGain	hemiLoss	amp	neutral_or_lowGain	hemiLoss	hemiLoss	neutral_or_lowGain	neutral_or_lowGain	hemiLoss	neutral_or_lowGain	neutral_or_lowGain	neutral_or_lowGain	hemiLoss	hemiLoss	neutral_or_lowGain	neutral_or_lowGain	hemiLoss	neutral_or_lowGain	neutral_or_lowGain	hemiLoss	neutral_or_lowGain	hemiLoss
MB-2556	METABRIC	neutral_or_lowGain	neutral_or_lowGain	neutral_or_lowGain	neutral_or_lowGain	neutral_or_lowGain	neutral_or_lowGain	neutral_or_lowGain	neutral_or_lowGain	neutral_or_lowGain	neutral_or_lowGain	neutral_or_lowGain	neutral_or_lowGain	neutral_or_lowGain	neutral_or_lowGain	neutral_or_lowGain	neutral_or_lowGain	neutral_or_lowGain	neutral_or_lowGain	neutral_or_lowGain	neutral_or_lowGain	neutral_or_lowGain	neutral_or_lowGain	neutral_or_lowGain	neutral_or_lowGain	neutral_or_lowGain	neutral_or_lowGain	neutral_or_lowGain	neutral_or_lowGain	neutral_or_lowGain	neutral_or_lowGain	neutral_or_lowGain	neutral_or_lowGain
MB-2564	METABRIC	neutral_or_lowGain	neutral_or_lowGain	neutral_or_lowGain	neutral_or_lowGain	neutral_or_lowGain	neutral_or_lowGain	hemiLoss	neutral_or_lowGain	neutral_or_lowGain	neutral_or_lowGain	neutral_or_lowGain	neutral_or_lowGain	neutral_or_lowGain	neutral_or_lowGain	neutral_or_lowGain	neutral_or_lowGain	neutral_or_lowGain	neutral_or_lowGain	neutral_or_lowGain	neutral_or_lowGain	neutral_or_lowGain	neutral_or_lowGain	neutral_or_lowGain	neutral_or_lowGain	neutral_or_lowGain	neutral_or_lowGain	neutral_or_lowGain	neutral_or_lowGain	neutral_or_lowGain	neutral_or_lowGain	neutral_or_lowGain	neutral_or_lowGain
MB-2610	METABRIC	neutral_or_lowGain	neutral_or_lowGain	neutral_or_lowGain	neutral_or_lowGain	neutral_or_lowGain	neutral_or_lowGain	hemiLoss	neutral_or_lowGain	neutral_or_lowGain	neutral_or_lowGain	neutral_or_lowGain	neutral_or_lowGain	neutral_or_lowGain	neutral_or_lowGain	neutral_or_lowGain	neutral_or_lowGain	neutral_or_lowGain	neutral_or_lowGain	neutral_or_lowGain	neutral_or_lowGain	neutral_or_lowGain	neutral_or_lowGain	neutral_or_lowGain	neutral_or_lowGain	neutral_or_lowGain	neutral_or_lowGain	neutral_or_lowGain	neutral_or_lowGain	neutral_or_lowGain	neutral_or_lowGain	neutral_or_lowGain	neutral_or_lowGain
MB-2613	METABRIC	neutral_or_lowGain	hemiLoss	neutral_or_lowGain	neutral_or_lowGain	hemiLoss	neutral_or_lowGain	hemiLoss	neutral_or_lowGain	hemiLoss	hemiLoss	hemiLoss	neutral_or_lowGain	hemiLoss	amp	hemiLoss	neutral_or_lowGain	amp	neutral_or_lowGain	hemiLoss	hemiLoss	amp	neutral_or_lowGain	hemiLoss	hemiLoss	hemiLoss	neutral_or_lowGain	neutral_or_lowGain	hemiLoss	hemiLoss	hemiLoss	neutral_or_lowGain	hemiLoss
MB-2616	METABRIC	neutral_or_lowGain	hemiLoss	neutral_or_lowGain	neutral_or_lowGain	hemiLoss	neutral_or_lowGain	homLoss	neutral_or_lowGain	hemiLoss	hemiLoss	hemiLoss	hemiLoss	hemiLoss	neutral_or_lowGain	neutral_or_lowGain	neutral_or_lowGain	neutral_or_lowGain	hemiLoss	hemiLoss	neutral_or_lowGain	neutral_or_lowGain	neutral_or_lowGain	neutral_or_lowGain	hemiLoss	neutral_or_lowGain	neutral_or_lowGain	hemiLoss	neutral_or_lowGain	neutral_or_lowGain	hemiLoss	hemiLoss	neutral_or_lowGain
MB-2617	METABRIC	neutral_or_lowGain	neutral_or_lowGain	neutral_or_lowGain	neutral_or_lowGain	neutral_or_lowGain	hemiLoss	hemiLoss	neutral_or_lowGain	neutral_or_lowGain	neutral_or_lowGain	neutral_or_lowGain	neutral_or_lowGain	hemiLoss	neutral_or_lowGain	amp	neutral_or_lowGain	neutral_or_lowGain	neutral_or_lowGain	hemiLoss	neutral_or_lowGain	neutral_or_lowGain	neutral_or_lowGain	hemiLoss	hemiLoss	neutral_or_lowGain	neutral_or_lowGain	neutral_or_lowGain	neutral_or_lowGain	neutral_or_lowGain	hemiLoss	neutral_or_lowGain	amp
MB-2618	METABRIC	neutral_or_lowGain	neutral_or_lowGain	hemiLoss	amp	neutral_or_lowGain	neutral_or_lowGain	hemiLoss	neutral_or_lowGain	neutral_or_lowGain	neutral_or_lowGain	neutral_or_lowGain	neutral_or_lowGain	neutral_or_lowGain	neutral_or_lowGain	neutral_or_lowGain	neutral_or_lowGain	hemiLoss	neutral_or_lowGain	hemiLoss	neutral_or_lowGain	amp	amp	hemiLoss	neutral_or_lowGain	neutral_or_lowGain	neutral_or_lowGain	neutral_or_lowGain	hemiLoss	neutral_or_lowGain	hemiLoss	neutral_or_lowGain	neutral_or_lowGain
MB-2624	METABRIC	neutral_or_lowGain	neutral_or_lowGain	neutral_or_lowGain	neutral_or_lowGain	neutral_or_lowGain	neutral_or_lowGain	hemiLoss	neutral_or_lowGain	neutral_or_lowGain	neutral_or_lowGain	neutral_or_lowGain	neutral_or_lowGain	neutral_or_lowGain	neutral_or_lowGain	neutral_or_lowGain	neutral_or_lowGain	neutral_or_lowGain	neutral_or_lowGain	neutral_or_lowGain	neutral_or_lowGain	neutral_or_lowGain	neutral_or_lowGain	neutral_or_lowGain	neutral_or_lowGain	neutral_or_lowGain	neutral_or_lowGain	neutral_or_lowGain	neutral_or_lowGain	neutral_or_lowGain	neutral_or_lowGain	neutral_or_lowGain	neutral_or_lowGain
MB-2634	METABRIC	hemiLoss	neutral_or_lowGain	hemiLoss	amp	neutral_or_lowGain	neutral_or_lowGain	hemiLoss	neutral_or_lowGain	hemiLoss	hemiLoss	neutral_or_lowGain	neutral_or_lowGain	neutral_or_lowGain	neutral_or_lowGain	hemiLoss	neutral_or_lowGain	neutral_or_lowGain	neutral_or_lowGain	neutral_or_lowGain	neutral_or_lowGain	neutral_or_lowGain	amp	neutral_or_lowGain	neutral_or_lowGain	neutral_or_lowGain	neutral_or_lowGain	neutral_or_lowGain	hemiLoss	hemiLoss	neutral_or_lowGain	neutral_or_lowGain	hemiLoss
MB-2642	METABRIC	neutral_or_lowGain	hemiLoss	neutral_or_lowGain	neutral_or_lowGain	neutral_or_lowGain	neutral_or_lowGain	hemiLoss	hemiLoss	hemiLoss	hemiLoss	neutral_or_lowGain	neutral_or_lowGain	hemiLoss	neutral_or_lowGain	hemiLoss	neutral_or_lowGain	neutral_or_lowGain	hemiLoss	hemiLoss	neutral_or_lowGain	amp	amp	hemiLoss	neutral_or_lowGain	neutral_or_lowGain	neutral_or_lowGain	neutral_or_lowGain	neutral_or_lowGain	neutral_or_lowGain	hemiLoss	amp	hemiLoss
MB-2643	METABRIC	neutral_or_lowGain	neutral_or_lowGain	neutral_or_lowGain	neutral_or_lowGain	neutral_or_lowGain	neutral_or_lowGain	neutral_or_lowGain	neutral_or_lowGain	neutral_or_lowGain	neutral_or_lowGain	neutral_or_lowGain	neutral_or_lowGain	neutral_or_lowGain	neutral_or_lowGain	neutral_or_lowGain	neutral_or_lowGain	neutral_or_lowGain	neutral_or_lowGain	neutral_or_lowGain	neutral_or_lowGain	neutral_or_lowGain	neutral_or_lowGain	neutral_or_lowGain	neutral_or_lowGain	neutral_or_lowGain	neutral_or_lowGain	neutral_or_lowGain	neutral_or_lowGain	neutral_or_lowGain	neutral_or_lowGain	neutral_or_lowGain	neutral_or_lowGain
MB-2645	METABRIC	neutral_or_lowGain	hemiLoss	hemiLoss	neutral_or_lowGain	neutral_or_lowGain	hemiLoss	hemiLoss	neutral_or_lowGain	neutral_or_lowGain	neutral_or_lowGain	neutral_or_lowGain	neutral_or_lowGain	neutral_or_lowGain	neutral_or_lowGain	hemiLoss	hemiLoss	neutral_or_lowGain	neutral_or_lowGain	hemiLoss	neutral_or_lowGain	neutral_or_lowGain	neutral_or_lowGain	hemiLoss	hemiLoss	neutral_or_lowGain	hemiLoss	hemiLoss	hemiLoss	hemiLoss	hemiLoss	neutral_or_lowGain	hemiLoss
MB-2708	METABRIC	neutral_or_lowGain	neutral_or_lowGain	neutral_or_lowGain	neutral_or_lowGain	neutral_or_lowGain	neutral_or_lowGain	hemiLoss	hemiLoss	neutral_or_lowGain	neutral_or_lowGain	hemiLoss	hemiLoss	hemiLoss	neutral_or_lowGain	neutral_or_lowGain	neutral_or_lowGain	hemiLoss	neutral_or_lowGain	hemiLoss	neutral_or_lowGain	neutral_or_lowGain	neutral_or_lowGain	hemiLoss	hemiLoss	hemiLoss	neutral_or_lowGain	neutral_or_lowGain	hemiLoss	hemiLoss	hemiLoss	neutral_or_lowGain	neutral_or_lowGain
MB-2712	METABRIC	neutral_or_lowGain	neutral_or_lowGain	neutral_or_lowGain	neutral_or_lowGain	neutral_or_lowGain	neutral_or_lowGain	hemiLoss	neutral_or_lowGain	neutral_or_lowGain	neutral_or_lowGain	neutral_or_lowGain	neutral_or_lowGain	neutral_or_lowGain	neutral_or_lowGain	neutral_or_lowGain	neutral_or_lowGain	neutral_or_lowGain	neutral_or_lowGain	neutral_or_lowGain	neutral_or_lowGain	neutral_or_lowGain	neutral_or_lowGain	neutral_or_lowGain	neutral_or_lowGain	neutral_or_lowGain	neutral_or_lowGain	neutral_or_lowGain	neutral_or_lowGain	neutral_or_lowGain	neutral_or_lowGain	neutral_or_lowGain	neutral_or_lowGain
MB-2721	METABRIC	neutral_or_lowGain	neutral_or_lowGain	neutral_or_lowGain	neutral_or_lowGain	neutral_or_lowGain	neutral_or_lowGain	hemiLoss	neutral_or_lowGain	neutral_or_lowGain	neutral_or_lowGain	hemiLoss	neutral_or_lowGain	hemiLoss	neutral_or_lowGain	neutral_or_lowGain	neutral_or_lowGain	neutral_or_lowGain	neutral_or_lowGain	hemiLoss	neutral_or_lowGain	neutral_or_lowGain	neutral_or_lowGain	hemiLoss	neutral_or_lowGain	neutral_or_lowGain	neutral_or_lowGain	neutral_or_lowGain	neutral_or_lowGain	neutral_or_lowGain	hemiLoss	neutral_or_lowGain	neutral_or_lowGain
MB-2724	METABRIC	neutral_or_lowGain	neutral_or_lowGain	neutral_or_lowGain	neutral_or_lowGain	neutral_or_lowGain	neutral_or_lowGain	neutral_or_lowGain	neutral_or_lowGain	neutral_or_lowGain	neutral_or_lowGain	neutral_or_lowGain	neutral_or_lowGain	neutral_or_lowGain	neutral_or_lowGain	neutral_or_lowGain	neutral_or_lowGain	neutral_or_lowGain	neutral_or_lowGain	neutral_or_lowGain	neutral_or_lowGain	neutral_or_lowGain	neutral_or_lowGain	neutral_or_lowGain	neutral_or_lowGain	neutral_or_lowGain	neutral_or_lowGain	neutral_or_lowGain	neutral_or_lowGain	neutral_or_lowGain	neutral_or_lowGain	neutral_or_lowGain	neutral_or_lowGain
MB-2725	METABRIC	neutral_or_lowGain	neutral_or_lowGain	neutral_or_lowGain	neutral_or_lowGain	hemiLoss	neutral_or_lowGain	hemiLoss	neutral_or_lowGain	hemiLoss	hemiLoss	neutral_or_lowGain	neutral_or_lowGain	neutral_or_lowGain	hemiLoss	neutral_or_lowGain	neutral_or_lowGain	neutral_or_lowGain	neutral_or_lowGain	neutral_or_lowGain	neutral_or_lowGain	neutral_or_lowGain	neutral_or_lowGain	neutral_or_lowGain	neutral_or_lowGain	neutral_or_lowGain	neutral_or_lowGain	neutral_or_lowGain	neutral_or_lowGain	neutral_or_lowGain	neutral_or_lowGain	neutral_or_lowGain	neutral_or_lowGain
MB-2728	METABRIC	neutral_or_lowGain	neutral_or_lowGain	neutral_or_lowGain	amp	neutral_or_lowGain	neutral_or_lowGain	hemiLoss	neutral_or_lowGain	hemiLoss	hemiLoss	neutral_or_lowGain	neutral_or_lowGain	neutral_or_lowGain	hemiLoss	neutral_or_lowGain	neutral_or_lowGain	neutral_or_lowGain	neutral_or_lowGain	hemiLoss	neutral_or_lowGain	neutral_or_lowGain	amp	hemiLoss	neutral_or_lowGain	neutral_or_lowGain	neutral_or_lowGain	neutral_or_lowGain	hemiLoss	neutral_or_lowGain	hemiLoss	neutral_or_lowGain	neutral_or_lowGain
MB-2742	METABRIC	hemiLoss	neutral_or_lowGain	hemiLoss	hemiLoss	neutral_or_lowGain	neutral_or_lowGain	hemiLoss	neutral_or_lowGain	neutral_or_lowGain	neutral_or_lowGain	neutral_or_lowGain	neutral_or_lowGain	amp	hemiLoss	hemiLoss	hemiLoss	hemiLoss	hemiLoss	hemiLoss	hemiLoss	hemiLoss	amp	hemiLoss	hemiLoss	neutral_or_lowGain	neutral_or_lowGain	neutral_or_lowGain	hemiLoss	hemiLoss	hemiLoss	neutral_or_lowGain	hemiLoss
MB-2744	METABRIC	neutral_or_lowGain	hemiLoss	neutral_or_lowGain	neutral_or_lowGain	hemiLoss	neutral_or_lowGain	hemiLoss	neutral_or_lowGain	neutral_or_lowGain	neutral_or_lowGain	hemiLoss	neutral_or_lowGain	hemiLoss	hemiLoss	neutral_or_lowGain	neutral_or_lowGain	neutral_or_lowGain	neutral_or_lowGain	neutral_or_lowGain	neutral_or_lowGain	hemiLoss	neutral_or_lowGain	neutral_or_lowGain	hemiLoss	neutral_or_lowGain	neutral_or_lowGain	neutral_or_lowGain	neutral_or_lowGain	neutral_or_lowGain	neutral_or_lowGain	neutral_or_lowGain	neutral_or_lowGain
MB-2749	METABRIC	neutral_or_lowGain	neutral_or_lowGain	neutral_or_lowGain	neutral_or_lowGain	neutral_or_lowGain	neutral_or_lowGain	hemiLoss	neutral_or_lowGain	neutral_or_lowGain	neutral_or_lowGain	neutral_or_lowGain	neutral_or_lowGain	neutral_or_lowGain	neutral_or_lowGain	neutral_or_lowGain	neutral_or_lowGain	neutral_or_lowGain	neutral_or_lowGain	neutral_or_lowGain	neutral_or_lowGain	neutral_or_lowGain	neutral_or_lowGain	neutral_or_lowGain	neutral_or_lowGain	neutral_or_lowGain	neutral_or_lowGain	neutral_or_lowGain	neutral_or_lowGain	neutral_or_lowGain	neutral_or_lowGain	neutral_or_lowGain	neutral_or_lowGain
MB-2752	METABRIC	neutral_or_lowGain	neutral_or_lowGain	hemiLoss	neutral_or_lowGain	hemiLoss	neutral_or_lowGain	hemiLoss	neutral_or_lowGain	neutral_or_lowGain	neutral_or_lowGain	neutral_or_lowGain	neutral_or_lowGain	hemiLoss	hemiLoss	neutral_or_lowGain	neutral_or_lowGain	neutral_or_lowGain	neutral_or_lowGain	hemiLoss	neutral_or_lowGain	neutral_or_lowGain	neutral_or_lowGain	hemiLoss	hemiLoss	neutral_or_lowGain	neutral_or_lowGain	neutral_or_lowGain	hemiLoss	neutral_or_lowGain	hemiLoss	neutral_or_lowGain	neutral_or_lowGain
[truncated: 580 more rows]

## Sheet: Supplementary Data 7
Supplementary Data 7: Association of recurrent gene mutations with continuous BMI
Subgroup	Gene	Model	N	Total Events	Firth's logistic regression					Generalized additive models (No spline vs Spline)
[truncated: 81 more rows]

## Sheet: Supplementary Data 8
Supplementary Data 8: Association of prevalence of hotspot substitutions and indels with BMI
[truncated: 37 more rows]

[truncated: 11 more sheets: Supplementary Data 9, Supplementary Data 10, Supplementary Data 11, Supplementary Data 12, Supplementary Data 13, Supplementary Data 14, Supplementary Data 15, Supplementary Data 16, Supplementary Data 17, Supplementary Data 18, Supplementary Data 19]
